# Supplementary material for: Recovery and resiliency of skin microbial communities on the southern leopard frog (Lithobates sphenocephalus) following two biotic disturbances
Source: Anim Microbiome. 2020 Sep 22;2:35. doi: 10.1186/s42523-020-00053-5 (PMC7807490; doi:10.1186/s42523-020-00053-5)
Supplement: Supplementary file 2 — Additional file 2: Table S2. Results of LefSe biomarker identification for each timepoint (T1-T6) as reflected in Fig. 1. Presented are significant biomarker OTUs, with LogMaxMean values, Class (treatment OTUs are biomarkers of), LDA and associated p-values. [file 42523_2020_53_MOESM2_ESM.xlsx]

## Sheet: Sheet1
Table S2: Results of LefSe biomarker identification for each timepoint (T1-T6) as reflected in Fig. 1. Presented are significant biomarker OTUs, with LogMaxMean values, Class (treatment OTUs are biomarkers of), LDA and associated p-values.
Timepoint 1 (12 Feb.)
OTU	LogMaxMean	Class	LDA	pValue
Otu00009	4.91114	N	4.46321	0.0364357
Otu00016	4.36372	BB	3.95513	0.0197854
Otu00023	4.55497	BB	3.90398	0.0215211
Otu00024	4.37997	N	3.856	0.0431081
Otu00030	3.69031	BB	3.42926	0.0312586
Otu00055	4.55559	N	4.17385	0.0179597
Otu00092	3.93969	BB	3.20194	0.0418388
Otu00094	3.92431	N	3.65726	0.0397249
Otu00101	2.63011	BB	2.50715	0.0203242
Otu00104	3.4223	Bt	3.14107	0.0267954
Otu00117	2.88933	Bd	2.73537	0.0311537
Otu00123	3.71751	N	3.18672	0.010127
Otu00133	3.19101	N	2.7348	0.029496
Otu00136	3.41403	N	2.88469	0.014598
Otu00140	3.79357	Bt	3.56512	0.0426275
Otu00141	3.19784	Bt	2.59371	0.0434756
Otu00176	3.20297	N	2.9474	0.0370764
Otu00225	2.89535	BB	2.77103	0.0496176
Otu00234	3.35961	N	3.11396	0.0221316
Otu00257	3.32026	N	2.75618	0.0449896
Otu00316	2.81533	N	2.60871	0.0187443
Otu00412	2.80131	N	2.35979	0.00711705
Otu00508	3.17615	N	2.21755	0.000536059
Otu00525	2.69963	Bd	2.21469	0.0310023
Otu00661	2.34375	N	2.49567	0.00961665
Otu00960	2.33423	N	2.07294	0.0100402
Otu01353	2.13638	N	2.02527	0.0372647
Otu02423	1.99326	N	2.04346	0.0343444
Timepoint 2 (17 Feb.)
OTU	LogMaxMean	Class	LDA	pValue
Otu00004	4.64297	N	4.80691	0.0216584
Otu00043	2.62748	BB	2.34456	0.0208793
Otu00075	4.03253	Bd	3.73101	0.00240602
Otu00082	2.88216	BB	2.55484	0.0373133
Otu00091	2.93205	BB	2.76513	0.0161672
Otu00125	2.51219	Bd	2.34128	0.0493436
Otu00177	2.89868	BB	2.46266	0.033988
Otu00196	2.67573	Bd	2.48817	0.0197983
Otu00220	3.26934	N	3.33108	0.0459837
Otu00222	2.29796	BB	2.01476	0.0373133
Otu00301	2.3101	BB	2.20689	0.042926
Otu00447	2.2444	N	2.27022	0.0315899
Otu00514	2.52349	Bt	2.18908	0.0165513
Otu00573	2.63917	Bd	2.50943	0.046522
Otu00766	2.31665	Bd	2.02952	0.0148806
Otu00916	2.46092	Bd	2.28947	0.0397685
Otu01082	2.52199	Bt	2.54258	0.00207846
Otu01181	2.47605	Bt	2.63984	0.0188257
Timepoint 3 (21 Feb.)
OTU	LogMaxMean	Class	LDA	pValue
Otu00025	4.08812	BB	3.67377	0.0288422
Otu00100	3.28857	BB	2.95345	0.0378101
Otu00128	3.5945	BB	3.44156	0.0258904
Otu00146	3.59839	Bd	3.45267	0.0461698
Otu00173	3.24004	BB	3.04014	0.0200116
Otu00196	3.00026	Bd	2.83843	0.0371374
Otu00198	2.71008	BB	2.60163	0.0368466
Otu00230	2.64243	Bd	2.44419	0.0269469
Otu00261	2.63347	BB	2.31833	0.042876
Otu00268	3.15578	BB	2.9286	0.00263004
Otu00337	2.64262	BB	2.26798	0.0299353
Otu00350	2.99687	Bt	2.50211	0.0413394
Otu00351	2.52642	Bt	2.51593	0.0474592
Otu00357	2.41424	BB	2.2014	0.0103706
Otu00386	2.98839	BB	2.73085	0.0446625
Otu00714	2.41829	Bd	2.13886	0.0256193
Otu00770	2.5276	BB	2.35427	0.044628
Otu01728	2.42911	BB	2.34844	0.0191547
Timepoint 4 (25 Feb.)
OTU	LogMaxMean	Class	LDA	pValue
Otu00018	4.30668	Bd	4.02574	0.0226011
Otu00022	4.13968	Bd	3.75497	0.00940469
Otu00039	4.23017	BB	3.81635	0.0154685
Otu00049	4.06395	Bd	3.83352	0.0281827
Otu00051	4.3233	Bt	4.11198	0.0128594
Otu00055	3.36426	BB	2.94532	0.0385081
Otu00072	3.175	Bd	3.01092	0.0334077
Otu00076	3.61594	Bd	3.04616	0.0180815
Otu00091	2.88163	Bd	2.52466	0.0386965
Otu00092	3.6762	Bd	3.46945	0.0197237
Otu00094	3.40891	BB	3.27599	0.0134206
Otu00096	3.43388	Bd	3.20399	0.0321408
Otu00119	3.3336	BB	3.01386	0.0173124
Otu00125	2.52853	Bd	2.08268	0.0446744
Otu00128	3.58065	Bt	3.22147	0.0166887
Otu00148	3.80421	Bt	3.47275	0.00981469
Otu00199	2.78913	Bd	2.38743	0.0469648
Otu00260	3.24521	Bt	3.10925	0.0424257
Otu00300	3.0526	Bt	2.80134	0.0138474
Otu00301	2.8495	Bt	2.73992	0.00945874
Otu00314	2.30628	N	2.04585	0.023547
Otu00349	3.06758	Bt	3.01472	0.0192807
Otu00375	2.65939	Bd	2.10802	0.0197886
Otu00440	2.89747	Bt	2.65525	0.049584
Otu00463	2.37703	Bt	2.09787	0.0227064
Otu00480	2.65487	Bd	2.43481	0.0403214
Otu00740	2.44678	Bt	2.47812	0.0277814
Otu01180	2.5302	Bt	2.34371	0.0174236
Timepoint 5 (8 March)
OTU	LogMaxMean	Class	LDA	pValue
Otu00002	4.1732	Bd	4.06528	0.00642903
Otu00003	4.19247	BB	4.02554	0.00632823
Otu00008	4.91707	N	4.47736	0.00401547
Otu00009	4.27261	Bd	4.12135	0.00262664
Otu00017	3.47261	BB	3.32411	0.0105792
Otu00024	3.51061	Bd	3.37905	0.0048829
Otu00025	4.13097	Bd	4.12641	0.0244436
Otu00026	3.43547	Bd	3.28252	0.012664
Otu00029	3.32611	BB	3.18969	0.0111853
Otu00031	3.55414	Bd	3.49926	0.0449086
Otu00048	2.98042	Bd	2.86779	0.0422378
Otu00049	3.70538	N	3.35199	0.0327765
Otu00055	2.88362	Bd	2.83389	0.0162308
Otu00061	3.4786	Bd	3.46747	0.0350306
Otu00071	3.86486	Bt	3.46014	0.0335573
Otu00072	3.26234	BB	3.08851	0.0106134
Otu00081	3.14455	BB	3.04975	0.0220683
Otu00083	4.22611	Bt	3.11589	0.0312469
Otu00085	3.59268	Bd	3.57034	0.0371411
Otu00098	2.45758	BB	2.40751	0.00878445
Otu00100	2.47581	Bd	2.35245	0.0401075
Otu00102	2.66722	Bd	2.56685	0.00925432
Otu00104	2.54526	Bd	2.41616	0.030062
Otu00118	3.47058	BB	3.06381	0.0153239
Otu00136	2.49518	Bd	2.33945	0.0407257
Otu00197	2.5481	Bd	2.46438	0.0215902
Otu00243	2.48143	N	2.12845	0.015644
Otu00254	2.49254	N	2.03052	0.0245238
Otu00271	3.14287	Bt	2.42141	0.0363206
Otu00320	2.85372	Bt	2.60943	0.0367663
Otu00399	2.7324	Bt	2.3299	0.0323196
Otu00407	2.27683	N	2.03843	0.0470945
Otu00410	2.73432	Bt	2.27308	0.0214699
Otu00520	2.34507	BB	2.04547	0.01256
Otu00605	2.4734	Bt	2.1636	0.0195606
Timepoint 6 (14 March)
OTU	LogMaxMean	Class	LDA	pValue
Otu00004	4.69798	N	4.09058	0.0322173
Otu00012	4.51008	BB	4.13756	0.0330448
Otu00035	4.53665	N	3.83349	0.00974386
Otu00044	3.5962	N	3.7996	0.0295433
Otu00045	4.16446	BB	4.05036	0.0214034
Otu00074	4.08085	N	3.69502	0.0196771
Otu00079	3.8561	Bd	3.48635	0.0478495
Otu00087	3.23263	BB	3.22177	0.0203891
Otu00093	3.46023	Bt	3.22475	0.0492432
Otu00120	3.43688	N	3.18867	0.0432953
Otu00125	3.43443	Bt	3.10794	0.0424345
Otu00129	2.826	N	2.65837	0.00952306
Otu00130	2.83348	Bt	2.54034	0.0337999
Otu00142	3.29618	Bt	3.02968	0.0489213
Otu00205	2.74954	Bd	2.37364	0.0335779
Otu00254	3.37313	N	3.01463	0.0124813
Otu00259	3.09429	Bt	2.97081	0.0210613
Otu00279	3.08021	N	2.52221	0.0397713
Otu00285	3.13662	N	2.81836	0.0377058
Otu00330	3.01964	Bd	2.54197	0.0419006
Otu00381	2.80579	N	2.84439	0.0172729
Otu00512	2.28916	N	2.23542	0.0428724
Otu00658	2.34064	BB	2.00394	0.00407516
