# Supplementary material for: Recovery and resiliency of skin microbial communities on the southern leopard frog (Lithobates sphenocephalus) following two biotic disturbances
Source: Anim Microbiome. 2020 Sep 22;2:35. doi: 10.1186/s42523-020-00053-5 (PMC7807490; doi:10.1186/s42523-020-00053-5)
Supplement: Supplementary file 3 — Additional file 3: Table S3. Primer sequences and MID (i5 and i7) sequences used for parsing sequences into experimental units. [file 42523_2020_53_MOESM3_ESM.xlsx]

## Sheet: Sheet1
Table S3 Primer sequences and MID (i5 and i7) sequences used for parsing sequences into experimental units.
Primary PCR Primers
nexF-N3-515f	TCGTCGGCAGCGTCAGATGTGTATAAGAGACAG-NNN-GTGYCAGCMGCCGCGGTAA
nexF-N4-515f	TCGTCGGCAGCGTCAGATGTGTATAAGAGACAG-NNNN-GTGYCAGCMGCCGCGGTAA
nexF-N5-515f	TCGTCGGCAGCGTCAGATGTGTATAAGAGACAG-NNNNN-GTGYCAGCMGCCGCGGTAA
nexF-N6-515f	TCGTCGGCAGCGTCAGATGTGTATAAGAGACAG-NNNNNN-GTGYCAGCMGCCGCGGTAA
nexF-N3-806r	GTCTCGTGGGCTCGGAGATGTGTATAAGAGACAG-NNN-GGACTACNVGGGTWTCTAAT
nexF-N4-806r	GTCTCGTGGGCTCGGAGATGTGTATAAGAGACAG-NNNN-GGACTACNVGGGTWTCTAAT
nexF-N5-806r	GTCTCGTGGGCTCGGAGATGTGTATAAGAGACAG-NNNNN-GGACTACNVGGGTWTCTAAT
nexF-N6-806r	GTCTCGTGGGCTCGGAGATGTGTATAAGAGACAG-NNNNNN-GGACTACNVGGGTWTCTAAT
Secondary PCR Primers
P5-i5-Overlap	AATGATACGGCGACCACCGAGATCTACAC-i5-TCGTCGGCAGCGTC
P7-i7-Overlap	CAAGCAGAAGACGGCATACGAGAT-i7-GTCTCGTGGGCTCGG
Sample Name	Sample Description	Forward MID 5' - 3' (i5)	Reverse MID 5' - 3' (i7)
N1_2_14		GGCCATAT	AGAGACAC
N1_2_17		CACTTCTG	ACCTTGCT
N1_2_21		GTCACAGT	TTGCTACC
N1_2_25		CTTGTCCA	CATCACCT
N1_3_8		GGATCCAT	GAGTACAG
N1_3_14		TGGTGAAG	TTCCATGC
N2_2_14		GTGACTGT	AACGAACG
N2_2_17		CGCCTTAT	GTACCAAC
N2_2_21		TTCGATGG	AGAGACAC
N2_2_25		ATGGCCTA	ACCTTGCT
N2_3_8		CTGACAGT	TTGCTACC
N2_3_14		CAAGGAAC	CATCACCT
N3_2_14		GACTAGAG	GAGTACAG
N3_2_17		AGACGTCT	TTCCATGC
N3_2_21		CAACTGCA	AACGAACG
N3_2_25		AACGATCC	GTACCAAC
N3_3_8		GTGTCACA	AGAGACAC
N3_3_14		AGTCTGTG	ACCTTGCT
N4_2_14		CTCTACAC	TTGCTACC
N4_2_17		GTAGGATG	CATCACCT
N4_2_21		GGATTAGG	GAGTACAG
N4_2_25		CGCGTATA	TTCCATGC
N4_3_8		TACGGCTA	AACGAACG
N4_3_14		CTTGTGCT	GTACCAAC
N5_2_14		ACGTGATC	AGAGACAC
N5_2_17		AACCTTCC	ACCTTGCT
N5_2_21		CAGTGACT	TTGCTACC
N5_2_25		TTCGCCAT	CATCACCT
N5_3_8		TGACGAGA	GAGTACAG
N5_3_14		TGCTTGGA	TTCCATGC
N6_2_14		CACTTGTC	AACGAACG
N6_2_17		TAGGCCTA	GTACCAAC
N6_2_21		AGAGCAGT	AGAGACAC
N6_2_25		ACCTGTTC	ACCTTGCT
N6_3_8		CTGTGTCT	TTGCTACC
N6_3_14		TAGGCGTT	CATCACCT
Bt1_2_14		TCGTAGCA	GAGTACAG
Bt1_2_17		TCCTTCCT	TTCCATGC
Bt1_2_21		AGTCCACA	AACGAACG
Bt1_2_25		GTAGCTTG	GTACCAAC
Bt1_3_8		CTCTAGAG	AGAGACAC
Bt1_3_14		ATGGCCTA	TGTGAGAG
Bt2_2_14		CAGACTCA	ACCTTGCT
Bt2_2_17		TGGTACCA	TTGCTACC
Bt2_2_21		TCAGCAGT	CATCACCT
Bt2_2_25		ACCTCTAC	GAGTACAG
Bt2_3_8		GGCCATAT	GTAGACCT
Bt2_3_14		TCTGGAGT	AACGAACG
Bt3_2_14		AACCATCG	GTACCAAC
Bt3_2_17		AACCGGTT	AGAGACAC
Bt3_2_21		AGTGTCTG	ACCTTGCT
Bt3_2_25		TCCTTGCA	TTGCTACC
Bt3_3_8		TTCCATGC	CATCACCT
Bt3_3_14		GACTACAC	GAGTACAG
Bt4_2_14		GACAACTC	TTCCATGC
Bt4_2_17		CACTTCTG	AACGAACG
Bt4_2_21		TGGACTAC	GTACCAAC
Bt4_2_25		TGGTCAAC	AGAGACAC
Bt4_3_8		CTTGGTAG	ACCTTGCT
Bt4_3_14		GCATCGAT	TTGCTACC
Bt5_2_14		GATCACCA	CATCACCT
Bt5_2_17		GCTTAAGC	GAGTACAG
Bt5_2_21		CCAATTCC	TTCCATGC
Bt5_2_25		TTCCAAGG	AACGAACG
Bt5_3_8		GAAGACCA	GTACCAAC
Bt5_3_14		GTACGATC	AGAGACAC
Bt6_2_14		TATAGCGC	ACCTTGCT
Bt6_2_17		ATATGGCC	TTGCTACC
Bt6_2_21		TGCTACCT	CATCACCT
Bt6_2_25		ATCCGCTT	GAGTACAG
Bt6_3_8		CAAGCTAC	TTCCATGC
Bt6_3_14		CTCACACT	AACGAACG
Bt7_2_14		GTCTCACT	GTACCAAC
Bt7_2_17		AGTGGTGA	AGAGACAC
Bt7_2_21		GTAGAGGT	ACCTTGCT
Bt7_2_25		GTACGTTG	TTGCTACC
Bt7_3_8		CTACGAAC	CATCACCT
Bt7_3_14		ACGATGCT	GAGTACAG
Bt8_2_14		TACGGCTA	GTACCTAG
Bt8_2_17		CTGATCTC	AACGAACG
Bt8_2_21		TACGATCG	GTACCAAC
Bt8_2_25		GTGTTCTC	AGAGACAC
Bt8_3_8		CAGTCTCT	ACCTTGCT
Bt8_3_14		AGGTGTTC	TTGCTACC
Bd1_2_14		CTTGTCCA	ACCAGTAC
Bd1_2_17		GTGTACTG	CATCACCT
Bd1_2_21		CAGTTCTC	GAGTACAG
Bd1_2_25		AGACGACA	TTCCATGC
Bd1_3_8		GATCCTAG	AACGAACG
Bd1_3_14		CTTGTGCT	AACCAACC
Bd2_2_14		TGAGGACA	AGAGACAC
Bd2_2_17		ATCGGCAT	ACCTTGCT
Bd2_2_21		TTCGATGG	CCTAGGAT
Bd2_2_25		TATTGCGG	CATCACCT
Bd2_3_8		CATGACGT	GAGTACAG
Bd2_3_14		TCTCAGAG	TTCCATGC
Bd3_2_14		TCCTAGGA	AACGAACG
Bd3_2_17		TGGTCAAC	CGTTCCTA
Bd3_2_25		GGCCATAT	CGTTCCTA
Bd3_3_8		CACTTCTG	TGTGTGAC
Bd3_3_14		GTCACAGT	GAGTAGAC
Bd4_2_14		GGATCCAT	CATGTGCA
Bd4_2_17		CTTGTCCA	CAACCTAG
Bd4_2_21		GGATCCAT	TTCGTTCG
Bd4_3_8		TGGTGAAG	CAAGCAAG
Bd4_3_14		GTGACTGT	ATCGTTCC
Bd5_2_14		CGCCTTAT	ACTCTGTC
Bd5_2_17		TTCGATGG	CGTTCCTA
Bd5_2_21		ATGGCCTA	TGTGTGAC
Bd5_2_25		CTGACAGT	GAGTAGAC
Bd5_3_8		CAAGGAAC	CAACCTAG
Bd5_3_14		GACTAGAG	TTCGTTCG
Bd6_2_14		AGACGTCT	CAAGCAAG
Bd6_2_17		CAACTGCA	ATCGTTCC
Bd6_2_21		AACGATCC	ACTCTGTC
Bd6_2_25		GTGTCACA	CGTTCCTA
Bd6_3_8		AGTCTGTG	TGTGTGAC
Bd7_2_14		TGGTGAAG	TGACTGTG
Bd7_2_17		CTCTACAC	GAGTAGAC
Bd7_2_21		GTAGGATG	CAACCTAG
Bd7_2_25		GGATTAGG	TTCGTTCG
Bd7_3_8		CGCGTATA	CAAGCAAG
Bd7_3_14		TACGGCTA	ATCGTTCC
BB1_2_14		CTTGTGCT	ACTCTGTC
BB1_2_17		ACGTGATC	CGTTCCTA
BB1_2_21		AACCTTCC	TGTGTGAC
BB1_2_25		GTGACTGT	GTACCTAG
BB1_3_14		CGCCTTAT	AACCAACC
BB2_2_17		CAGTGACT	GAGTAGAC
BB2_2_21		TTCGCCAT	CAACCTAG
BB2_2_25		TGACGAGA	TTCGTTCG
BB2_3_8		TGCTTGGA	CAAGCAAG
BB2_3_14		CACTTGTC	ATCGTTCC
BB3_3_8		GTCACAGT	CTTGGTAG
BB3_3_14		CACTTCTG	TGTGAGAG
BB4_2_14		GGCCATAT	CCTAGGAT
BB4_2_17		TAGGCCTA	ACTCTGTC
BB4_2_21		AGAGCAGT	CGTTCCTA
BB4_2_25		ACCTGTTC	TGTGTGAC
BB4_3_8		CTGTGTCT	GAGTAGAC
BB4_3_14		TAGGCGTT	CAACCTAG
BB5_2_17		CTGACAGT	CTTGGTAG
BB5_2_25		CAAGGAAC	ACCAGTAC
BB5_3_8		GACTAGAG	CATGTGCA
BB5_3_14		AGACGTCT	TGACTGTG
BB6_2_14		CAACTGCA	GTACCTAG
BB6_2_17		TCGTAGCA	TTCGTTCG
BB6_2_21		TCCTTCCT	CAAGCAAG
BB6_2_25		AGTCCACA	ATCGTTCC
BB6_3_14		CTCTAGAG	CGTTCCTA
BB8_2_14		AACGATCC	AACCAACC
BB8_2_17		CAGACTCA	TGTGTGAC
BB8_2_21		TGGTACCA	GAGTAGAC
BB8_2_25		TCAGCAGT	CAACCTAG
BB8_3_8		ACCTCTAC	TTCGTTCG
BB8_3_14		GGCCATAT	CAAGCAAG
BB9_2_14		TCTGGAGT	ATCGTTCC
BB9_2_17		AACCATCG	ACTCTGTC
BB9_2_25		AACCGGTT	CGTTCCTA
BB9_3_8		AGTGTCTG	TGTGTGAC
BB9_3_14		TCCTTGCA	GAGTAGAC
BB10_2_17		TTCCATGC	CAACCTAG
BB10_2_21		GACTACAC	TTCGTTCG
BB10_2_25		GACAACTC	CAAGCAAG
BB10_3_8		CACTTCTG	ATCGTTCC
BB10_3_14		TGGACTAC	ACTCTGTC
