# Supplementary material for: Recovery and resiliency of skin microbial communities on the southern leopard frog (Lithobates sphenocephalus) following two biotic disturbances
Source: Anim Microbiome. 2020 Sep 22;2:35. doi: 10.1186/s42523-020-00053-5 (PMC7807490; doi:10.1186/s42523-020-00053-5)
Supplement: Supplementary file 4 — Additional file 4: Table S4. OTU taxonomic identification, representative sequence and full OTU by sample sequence count data are presented along with total number of sequences of each OTU. [file 42523_2020_53_MOESM4_ESM.xlsx]

## Sheet: Sheet1
Table S4: OTU taxonomic identification, representative sequence and full OTU by sample sequence count data are presented along with total number of sequences of each OTU.
													Sequence counts for each experimental unit. Treatment is the two character prefix (BB, Bd, Bt, and N), the following number is frog identity (e.g. BB2). This is followed by date of sampling.
OTU	#Sequences	Phylum	Phylum BS	Class	Class BS	Order	Order BS	Family	Family BS	Genus	Genus BS	Representitive OTU Sequence	BB2.2.17	BB2.2.21	BB2.2.25	BB2.3.14	BB2.3.8	BB3.3.8	BB4.2.14	BB4.2.17	BB4.2.21	BB4.2.25	BB4.3.14	BB4.3.8	BB5.2.17	BB5.2.25	BB5.3.14	BB5.3.8	BB6.2.14	BB6.2.17	BB6.2.21	BB6.2.25	BB6.3.14	BB8.2.14	BB8.2.17	BB8.2.21	BB8.2.25	BB8.3.14	BB8.3.8	BB9.2.14	BB9.2.17	BB9.2.25	BB9.3.14	BB9.3.8	Bd1.2.14	Bd1.2.17	Bd1.2.21	Bd1.2.25	Bd1.3.14
Otu00001	558843	Proteobacteria	100	Betaproteobacteria	100	Burkholderiales	100	Alcaligenaceae	100	Bordetella	100	ACGTAGGGTGCAAGCGTTAATCGGAATTACTGGGCGTAAAGCGTGCGCAGGCGGTTCGGAAAGAAAGATGTGAAATCCCAGGGCTCAACCTTGGAACGGCATTTTTAACTACCGGACTAGAGTGTGTCAGAGGGAGGTGGAATTCCGCGTGTAGCAGTGAAATGCGTAGAGATGCGGAGGAACACCGATGGCGAAGGCAGCCTCCTGGGATAACACTGACGCTCATGCACGAAAGCGTGGGGAGCAAACAG	576	848	266	2546	192	63396	292	8464	888	365	143	30	18885	1510	14452	167	494	553	636	85	23	5599	38153	247	1393	2	1119	50	1593	434	337	6104	975	35753	4154	1656	2684
Otu00002	304081	Actinobacteria	100	Actinobacteria	100	Actinomycetales	100	Micrococcaceae	100	Nesterenkonia	98	ACGTAGGGCGCGAGCGTTATCCGGAATTATTGGGCGTAAAGAGCTTGTAGGCGGTTTGTCGCGTCTGCTGTGAAAGCCCGGGGCTTAACCCCGGGTGTGCAGTGGGTACGGGCAGACTAGAGTGCAGTAGGGGAGACTGGAATTCCTGGTGTAGCGGTGAAATGCGCAGATATCAGGAGGAACACCGATGGCGAAGGCAGGTCTCTGGGCTGTTACTGACGCTGAGAAGCGAAAGCATGGGGAGCGAACAG	879	2120	2992	260	141	1402	2105	3686	1629	1606	952	26	83	240	2558	387	14	2323	2490	1189	727	3021	1429	458	2135	0	857	19	372	3	1286	1247	4557	2356	3940	2756	1831
Otu00003	252649	Firmicutes	100	Bacilli	100	Bacillales	100	Bacillales_incertae_sedis	100	Caldalkalibacillus	100	ACGTAGGGGGCGAGCGTTGTCCGGAATCACTGGGCGTAAAGCGCGCGCAGGCGGCCTCTTAAGTCTGGTGTGAAAGCCCGCGGCTCAACCGTGGAGACGCACTGGAAACTGGGAGGCTTGAGTGCAGGAGAGGGAAGCGGAATTCCCGGTGTAGCGGTGAAATGCGTAGATATCGGGAGGAACACCAGTGGCGAAGGCGGCTTCCTGGCCTGTAACTGACGCTGAGGCGCGAAAGCGTGGGGAGCAAACAG	694	1053	1910	55	153	3226	4431	2861	890	1289	1154	21	80	444	5376	717	35	1563	2028	768	519	3711	1181	299	1620	0	565	44	239	5	1164	1204	8099	1427	2274	1877	2864
Otu00004	248929	Bacteroidetes	100	Flavobacteriia	100	Flavobacteriales	100	Flavobacteriaceae	100	Chryseobacterium	100	ACGGAGGGTGCAAGCGTTATCCGGATTTATTGGGTTTAAAGGGTCCGTAGGCGGATCTGTAAGTCAGTGGTGAAATCTCACAGCTTAACTGTGAAACTGCCATTGATACTGCAGGTCTTGAGTGTTGTTGAAGTAGCTGGAATAAGTAGTGTAGCGGTGAAATGCATAGATATTACTTAGAACACCAATTGCGAAGGCAGGTTACTAAGCAACAACTGACGCTGATGGACGAAAGCGTGGGGAGCGAACAG	281	558	679	397	3756	4896	0	476	686	166	588	563	1488	2055	12578	6231	490	78	332	773	284	507	20	124	142	0	1521	2	10	112	297	11066	0	12	3357	319	1553
Otu00005	244318	Proteobacteria	100	Gammaproteobacteria	100	Pseudomonadales	100	Moraxellaceae	100	Acinetobacter	100	ACAGAGGGTGCGAGCGTTAATCGGATTTACTGGGCGTAAAGCGTGCGTAGGCGGCTTTTTAAGTCGGATGTGAAATCCCCGAGCTTAACTTGGGAATTGCATTCGATACTGGGAAGCTAGAGTATGGGAGAGGATGGTAGAATTCCAGGTGTAGCGGTGAAATGCGTAGAGATCTGGAGGAATACCGATGGCGAAGGCAGCCATCTGGCCTAATACTGACGCTGAGGTACGAAAGCATGGGGAGCAAACAG	5581	458	486	93	1133	2349	122	2462	188	3139	1999	841	7545	1410	9986	4181	73	778	314	107	120	2117	297	211	500	0	2606	31	211	19	991	2272	1378	2262	1204	1268	5567
Otu00006	226431	Bacteroidetes	100	Sphingobacteriia	100	Sphingobacteriales	100	Sphingobacteriaceae	100	Mucilaginibacter	99	ACGGAGGATCCGAGCGTTATCCGGATTTATTGGGTTTAAAGGGTGCGTAGGCGGCCTGTTAAGTCAGGGGTGAAAGACGGTAGCTCAACTATCGCAGTGCCCTTGATACTGATGGGCTTGAATGTACTAGAGGTAGGCGGAATGTGACAAGTAGCGGTGAAATGCATAGATATGTCACAGAACACCAATTGCGAAGGCAGCTTACTATGGTATGATTGACGCTGAGGCACGAAAGCGTGGGGATCAAACAG	12	4353	2663	182	1176	367	0	52	4506	1097	0	7	0	13999	35	3282	1	0	3543	168	18	172	17	1742	5735	0	617	0	22	1536	71	455	0	34	7320	4697	752
Otu00007	176400	Bacteroidetes	100	Sphingobacteriia	100	Sphingobacteriales	100	Chitinophagaceae	100	Chitinophagaceae_unclassified	100	ACGGAGGGTGCAAGCGTTATCCGGATTCACTGGGTTTAAAGGGTGTGTAGGCGGGTATTTAAGTCAGTGGTGAAATCTCCAGGCTCAACCTGGAAACTGCCATTGATACTATTTATCTTGAATATTGTTGAGGTAGGCGGAATATGTCATGTAGCGGTGAAATGCTTAGATATGACATAGAACACCGATTGCGAAGGCAGCTTGCTAAACAATTATTGACGCTGAGGCACGAAAGCGTGGGGATCAAACAG	10	16	111	2344	2078	3461	276	0	63	472	2850	128	22	1868	4692	4037	823	0	24	55	460	5037	1	5	1807	0	896	25	2	51	3175	1243	1021	0	73	2471	11215
Otu00008	175269	Armatimonadetes	100	Armatimonadetes_unclassified	100	Armatimonadetes_unclassified	100	Armatimonadetes_unclassified	100	Armatimonadetes_unclassified	100	ACGTAGGGAGCAAGCGTTGTCCGGATTTACTGGGCGTAAAGAGCGCGTAGGCGGCTCGTTAAGTGTGAAGTGAAATCTCCAGTGCTCAACACGGAAACGGCTTTACATACTGGCGAGCTTGAGGAAAGCAGAGATAACTGGAATTCCTGGTGTAGCGGTGAAATGCGTTGATATCAGGAGGAACACCCATGGCGAAGGCAGGTTATTGGGCTTTATCTGACGCTGAGGCGCGAAAGCGTGGGTAGCAAACAG	6	0	0	916	21	239	1081	0	0	13	6551	330	0	48	10252	2909	3010	0	1	0	740	3853	13	0	0	0	5	90	0	0	4994	0	126	0	0	0	5301
Otu00009	172803	Actinobacteria	100	Actinobacteria	100	Actinomycetales	100	Propionibacteriaceae	100	Propionibacterium	100	ACGTAGGGTGCGAGCGTTGTCCGGATTTATTGGGCGTAAAGGGCTCGTAGGTGGTTGATCGCGTCGGAAGTGTAATCTTGGGGCTTAACCCTGAGCGTGCTTTCGATACGGGTTGACTTGAGGAAGGTAGGGGAGAATGGAATTCCTGGTGGAGCGGTGGAATGCGCAGATATCAGGAGGAACACCAGTGGCGAAGGCGGTTCTCTGGGCCTTTCCTGACGCTGAGGAGCGAAAGCGTGGGGAGCGAACAG	170	629	754	91	310	414	516	2257	1080	722	427	414	10	67	4170	249	0	2856	1239	1417	1205	256	2074	786	1192	0	48	0	52	0	451	2589	4317	1202	1340	533	2154
Otu00010	166726	Proteobacteria	100	Gammaproteobacteria	100	Pseudomonadales	100	Pseudomonadaceae	100	Pseudomonas	100	ACAGAGGGTGCAAGCGTTAATCGGAATTACTGGGCGTAAAGCGCGCGTAGGTGGTTCGTTAAGTTGGATGTGAAATCCCCGGGCTCAACCTGGGAACTGCATCCAAAACTGGCGAGCTAGAGTATGGTAGAGGGTGGTGGAATTTCCTGTGTAGCGGTGAAATGCGTAGATATAGGAAGGAACACCAGTGGCGAAGGCGACCACCTGGACTGATACTGACACTGAGGTGCGAAAGCGTGGGGAGCAAACAG	76	133	116	72	341	1487	0	676	107	26	33	57	4804	19809	3570	30702	223	500	104	307	78	1250	1484	203	450	0	3621	0	12	280	118	3048	5	381	754	240	4639
Otu00011	149837	Bacteroidetes	100	Cytophagia	100	Cytophagales	100	Cytophagaceae	100	Flectobacillus	100	ACGGAGGGTGCGAGCGTTGTCCGGATTTATTGGGTTTAAAGGGTGCGTAGGCGGTTTATTAAGTCAGTGGTGAAAGACGGTCGCTCAACGATTGCAGTGCCATTGATACTGGTAGACTTGAGTTCGTATGAGGTAGCTGGAATGGATAGTGTAGCGGTGAAATGCATAGATATTATCCAGAACTCCAATTGCGTAGGCAGGTTACTAATACGATACTGACGCTGATGCACGAAAGTGTGGGGATCAAACAG	2	155	405	1846	2064	4266	0	472	1792	795	102	39	30	3039	927	11107	165	39	122	96	27	325	0	129	2380	0	717	0	0	322	1514	929	0	26	960	1087	1671
Otu00012	113733	Proteobacteria	100	Gammaproteobacteria	100	Pseudomonadales	100	Moraxellaceae	100	Acinetobacter	100	ACAGAGGGTGCGAGCGTTAATCGGATTTACTGGGCGTAAAGCGTGCGTAGGCGGCTGAATAAGTCGGATGTGAAATCCCCGAGCTTAACTTGGGAATTGCATACGATACTGTTTAGCTAGAGTATGGGAGAGGATGGTAGAATTCCAGGTGTAGCGGTGAAATGCGTAGAGATCTGGAGGAATACCGATGGCGAAGGCAGCCATCTGGCCTAATACTGACGCTGAGGTACGAAAGCATGGGGAGCAAACAG	485	6	10	533	3643	2206	0	33	0	1121	654	330	19	1105	708	5329	2628	0	24	12	879	14	0	0	21	0	172	1	2	15	1050	418	96	29	211	1908	784
Otu00013	94237	Proteobacteria	100	Alphaproteobacteria	100	Caulobacterales	100	Caulobacteraceae	100	Caulobacter	100	ACGAAGGGGGCTAGCGTTGCTCGGAATTACTGGGCGTAAAGGGAGCGTAGGCGGACTGTTTAGTCAGAGGTGAAAGCCCAGGGCTCAACCTTGGAATTGCCTTTGATACTGGCAGTCTTGAGTACGGAAGAGGTATGTGGAACTCCGAGTGTAGAGGTGAAATTCGTAGATATTCGGAAGAACACCAGTGGCGAAGGCGACATACTGGTCCGTTACTGACGCTGAGGCTCGAAAGCGTGGGGAGCAAACAG	0	10	56	190	499	290	89	28	11	27	0	5	25	1244	486	17109	445	0	102	30	80	189	0	5	1527	0	6543	0	0	114	65	1776	0	13	31	224	846
Otu00014	92902	Bacteroidetes	100	Sphingobacteriia	100	Sphingobacteriales	100	Sphingobacteriaceae	100	Pedobacter	96	ACGGAGGATCCAAGCGTTATCCGGATTTATTGGGTTTAAAGGGTGCGTAGGCGGCCTATTAAGTCAGGGGTGAAAGACGGTAGCTCAACTATCGCAGTGCCCTTGATACTGATGGGCTTGAATACACTAGAGGTAGGCGGAATGTGACAAGTAGCGGTGAAATGCATAGATATGTCACAGAACACCGATTGCGAAGGCAGCTTACTATGGTGTCATTGACGCTGAGGCACGAAAGCGTGGGGATCAAACAG	21	33	121	623	974	1326	0	0	28	47	71	155	0	1637	1171	5492	550	0	0	0	167	0	0	5	161	0	677	0	0	1	186	1082	0	0	257	1923	5006
Otu00015	86412	Bacteroidetes	100	Flavobacteriia	100	Flavobacteriales	100	Flavobacteriaceae	100	Flavobacterium	100	ACGGAGGATCCAAGCGTTATCCGGAATCATTGGGTTTAAAGGGTCCGTAGGCGGTTTAATAAGTCAGTGGTGAAAGCCCATCGCTCAACGGTGGAACGGCCATTGATACTGTTAAACTTGAATTATTAGGAAGTAACTAGAATATGTAGTGTAGCGGTGAAATGCTTAGAGATTACATGGAATACCAATTGCGAAGGCAGGTTACTACTAATGGATTGACGCTGATGGACGAAAGCGTGGGTAGCGAACAG	220	268	394	375	111	3101	943	1346	182	391	1569	26	63	10	312	400	201	1380	206	28	1044	2662	49	163	77	0	197	88	778	1	359	226	1633	33	761	236	955
Otu00016	86396	Proteobacteria	100	Betaproteobacteria	100	Burkholderiales	100	Comamonadaceae	99	Delftia	51	ACGTAGGGTGCGAGCGTTAATCGGAATTACTGGGCGTAAAGCGTGCGCAGGCGGTTATGTAAGACAGATGTGAAATCCCCGGGCTCAACCTGGGAACTGCATTTGTGACTGCATGGCTAGAGTACGGTAGAGGGGGATGGAATTCCGCGTGTAGCAGTGAAATGCGTAGATATGCGGAGGAACACCGATGGCGAAGGCAATCCCCTGGACCTGTACTGACGCTCATGCACGAAAGCGTGGGGAGCAAACAG	57	109	156	100	487	1388	846	252	309	189	207	35	376	734	853	1700	391	126	100	248	142	2351	38	55	535	0	480	22	40	300	164	872	176	87	246	358	1395
Otu00017	85601	Proteobacteria	100	Gammaproteobacteria	100	Oceanospirillales	100	Halomonadaceae	100	Halomonas	100	ACGGAGGGTGCGAGCGTTAATCGGAATTACTGGGCGTAAAGCGCGCGTAGGCGGCTTGATAAGCCGGTTGTGAAAGCCCCGGGCTCAACCTGGGAACGGCATCCGGAACTGTCAGGCTAGAGTGCAGGAGAGGAAGGTAGAATTCCCGGTGTAGCGGTGAAATGCGTAGAGATCGGGAGGAATACCAGTGGCGAAGGCGGCCTTCTGGACTGACACTGACGCTGAGGTGCGAAAGCGTGGGTAGCAAACAG	90	139	457	30	27	866	1313	611	127	200	325	4	81	104	2386	183	45	318	485	259	171	1047	232	43	370	0	78	12	51	3	261	164	4801	185	255	263	901
Otu00018	78027	Proteobacteria	100	Betaproteobacteria	100	Burkholderiales	100	Comamonadaceae	100	Comamonadaceae_unclassified	58	ACGTAGGGTGCAAGCGTTAATCGGAATTACTGGGCGTAAAGCGTGCGCAGGCGGTTATGTAAGACAGAGGTGAAATCCCCGGGCTCAACCTGGGAACGGCCTTTGTGACTGCATAGCTAGAGTACGGTAGAGGGGGATGGAATTCCGCGTGTAGCAGTGAAATGCGTAGATATGCGGAGGAACACCGATGGCGAAGGCAATCCCCTGGACCTGTACTGACGCTCATGCACGAAAGCGTGGGGAGCAAACAG	202	152	376	54	666	1736	0	1120	175	123	1104	105	1191	1481	996	4875	4242	21	84	85	334	773	109	49	497	0	261	6	1	120	837	391	0	228	310	1474	2172
Otu00019	76927	Bacteroidetes	100	Cytophagia	100	Cytophagales	100	Cytophagaceae	100	Cytophaga	100	ACGTAGGTGGCAAGCGTTGTCCGGATTTATTGGGTTTAAAGGGTGCGTAGGCGGCTTGATAAGTCAGTGGTGAAAGCCGATCGCTTAACGATCGAACTGCCATTGATACTGCCAGGCTTGAGTATAGATGAGGTAGGCGGAATTGACAGTGTAGCGGTGAAATGCATAGATATTGTCAAGAACACCAATTGCGAAGGCAGCTTACTAAGTTATAACTGACGCTGAGGCACGAAAGTGCGGGGATCAAACAG	5	9	0	157	36	0	2610	0	0	0	17	6	0	0	0	0	0	0	0	0	44	10771	0	0	0	0	14	76	0	0	72	0	508	0	0	0	449
Otu00020	71103	Proteobacteria	100	Gammaproteobacteria	100	Pseudomonadales	100	Moraxellaceae	100	Acinetobacter	100	ACAGAGGGTGCAAGCGTTAATCGGATTTACTGGGCGTAAAGCGCGCGTAGGCGGCCAATTAAGTCAAATGTGAAATCCCCGAGCTTAACTTGGGAATTGCATTCGATACTGGTTGGCTAGAGTGTGGGAGAGGATGGTAGAATTCCAGGTGTAGCGGTGAAATGCGTAGAGATCTGGAGGAATACCGATGGCGAAGGCAGCCATCTGGCCTAACACTGACGCTGAGGTGCGAAAGCATGGGGAGCAAACAG	19	94	54	18	72	1026	5	291	269	55	14	9	580	839	380	1715	26	303	322	365	42	217	167	52	175	0	334	1	81	11	135	274	0	2060	526	440	343
Otu00021	67047	Proteobacteria	100	Gammaproteobacteria	100	Enterobacteriales	100	Enterobacteriaceae	100	Cronobacter	76	ACGGAGGGTGCAAGCGTTAATCGGAATTACTGGGCGTAAAGCGCACGCAGGCGGTTTGTTAAGTCAGATGTGAAATCCCCGGGCTCAACCTGGGAACTGCATTTGAAACTGGCAAGCTTGAGTCTCGTAGAGGGGGGTAGAATTCCAGGTGTAGCGGTGAAATGCGTAGAGATCTGGAGGAATACCGGTGGCGAAGGCGGCCCCCTGGACGAAGACTGACGCTCAGGTGCGAAAGCGTGGGGAGCAAACAG	27	66	84	4	11	34	385	183	30	56	30	1	29529	4653	522	3207	0	236	281	216	25	128	50	36	24	0	12	3	389	2	51	33	805	65	127	159	251
Otu00022	62071	Bacteroidetes	100	Sphingobacteriia	100	Sphingobacteriales	100	Sphingobacteriaceae	100	Sphingobacterium	100	ACGGAGGATCCGAGCGTTATCCGGATTTATTGGGTTTAAAGGGTGCGTAGGCGGCCTATTAAGTCAGGGGTGAAATACGGTGGCTCAACCATCGCAGTGCCTTTGATACTGATGGGCTTGAATCCATTTGAAGTGGGCGGAATAAGACAAGTAGCGGTGAAATGCATAGATATGTCTTAGAACTCCGATTGCGAAGGCAGCTCACTAAGCTGGTATTGACGCTGATGCACGAAAGCGTGGGGATCGAACAG	0	368	346	61	1332	541	0	110	145	96	71	228	93	2545	792	1702	20	0	74	8	23	0	52	8	29	0	222	0	0	26	11	494	0	0	427	378	306
Otu00023	56969	Proteobacteria	100	Alphaproteobacteria	100	Rhodospirillales	100	Rhodospirillaceae	100	Azospirillum	100	ACGAAGGGGGCTAGCGTTGTTCGGAATTACTGGGCGTAAAGGGCGCGTAGGCGGCCCGATCAGTCAGAAGTGAAAGCCCCGGGCTCAACCTGGGAACCGCTTTTGATACTGTCGAGCTTGAGTTCCGGAGAGGATGGTGGAATTCCCAGTGTAGAGGTGAAATTCGTAGATATTGGGAAGAACACCGGTGGCGAAGGCGGCCATCTGGACGGACACTGACGCTGAGGCGCGAAAGCGTGGGGAGCAAACAG	0	0	0	59	84	535	2011	0	0	8	760	14	0	0	768	428	52	1	0	0	50	4066	6	3	36	0	288	0	0	0	925	0	623	0	0	48	12539
Otu00024	54502	Actinobacteria	100	Actinobacteria	100	Actinomycetales	100	Micrococcaceae	100	Nesterenkonia	100	ACGTAGGGCGCGAGCGTTATCCGGAATTATTGGGCGTAAAGAGCTCGTAGGCGGTTTGCCGCGTCTGCTGTGAAAGCCCGGGGCTTAACTCCGGGTGTGCAGTGGGTACGGGCAGACTGGAGTGCAGTAGGGGAGACTGGAATTCCTGGTGTAGCGGTGAAATGCGCAGATATCAGGAGGAACACCGATGGCGAAGGCAGGTCTCTGGGCTGTTACTGACGCTGAGGAGCGAAAGCATGGGGAGCGAACAG	146	489	871	42	43	168	217	822	389	181	154	5	3	62	153	68	3	488	548	186	154	556	207	108	466	0	199	4	78	0	225	280	452	408	833	433	186
Otu00025	53539	Proteobacteria	100	Gammaproteobacteria	100	Pseudomonadales	100	Moraxellaceae	100	Enhydrobacter	100	ACAGAGGGTGCGAGCGTTAATCGGAATTACTGGGCGTAAAGCGAGTGTAGGTGGCTCATTAAGTCACATGTGAAATCCCCGGGCTTAACCTGGGAACTGCATGTGATACTGGTGGTGCTAGAATATGTGAGAGGGAAGTAGAATTCCAGGTGTAGCGGTGAAATGCGTAGAGATCTGGAGGAATACCGATGGCGAAGGCAGCTTCCTGGCATAATATTGACACTGAGATTCGAAAGCGTGGGTAGCAAACAG	46	341	70	13	3	162	376	238	40	170	82	2	151	165	7992	127	20	347	348	662	16	425	289	102	218	0	6	2	70	4	39	54	2553	65	223	33	966
Otu00026	52811	Firmicutes	100	Bacilli	100	Bacillales	100	Bacillales_incertae_sedis	100	Caldalkalibacillus	100	ACGTAGGGGGCGAGCGTTGTCCGGAATCACTGGGCGTAAAGCGCGCGCAGGCGGCTTCTTAAGTCTGGTGTGAAAGCCCACGGCTCAACCGTGGAGATGCACTGGAAACTGGGGAGCTTGAGTGCAGGAGAGGGAAGCGGAATTCCACGTGTAGCGGTGAAATGCGTAGAGATGTGGAGGAACACCAGTGGCGAAGGCGGCTTCCTGGCCTGTAACTGACGCTGAGGCGCGAAAGCGTGGGGAGCGAACAG	161	169	446	33	27	683	1157	642	185	248	210	5	18	162	1188	160	3	349	299	173	85	968	168	70	323	0	100	16	87	5	287	138	3231	207	479	461	776
Otu00027	47185	Bacteroidetes	100	Sphingobacteriia	100	Sphingobacteriales	100	Sphingobacteriaceae	100	Pedobacter	100	ACGGAGGATCCAAGCGTTATCCGGATTTATTGGGTTTAAAGGGTGCGTAGGCGGCCTGTTAAGTCAGGGGTGAAAGACGGTAGCTCAACTATCGCAGTGCCCTTGATACTGATGGGCTTGAATGGACTAGAGGTAGGCGGAATGAGACAAGTAGCGGTGAAATGCATAGATATGTCTCAGAACACCGATTGCGAAGGCAGCTTACTATGGTCTTATTGACGCTGAGGCACGAAAGCGTGGGGATCAAACAG	11	71	138	54	414	450	33	0	220	43	162	6	8	1652	1400	3081	56	0	148	59	42	36	19	29	521	0	502	0	0	79	168	879	0	54	352	340	553
Otu00028	47162	Actinobacteria	100	Actinobacteria	100	Actinomycetales	100	Dermacoccaceae	100	Dermacoccus	100	ACGTAGGGTGCGAGCGTTGTCCGGAATTATTGGGCGTAAAGAGCTTGTAGGCGGTTTGTCGCGTCTGCTGTGAAAGACCGGGGCTTAACTCCGGTTCTGCAGTGGGTACGGGCAGACTAGAGTGTGGTAGGGGAGACTGGAATTCCTGGTGTAGCGGTGAAATGCGCAGATATCAGGAGGAACACCGATGGCGAAGGCAGGTCTCTGGGCCATTACTGACGCTGAGAAGCGAAAGCATGGGGAGCGAACAG	83	182	445	32	11	80	70	1335	335	387	227	0	161	268	622	87	14	401	531	270	132	523	327	216	347	0	0	6	479	0	180	171	874	410	293	324	980
Otu00029	46442	Firmicutes	100	Bacilli	100	Bacillales	100	Bacillaceae_1	100	Bacillus	100	ACGTAGGTGGCAAGCGTTGTCCGGAATTATTGGGCGTAAAGCGCGCGCAGGCGGTCTCTTAAGTCTGATGTGAAAGCCCCCGGCTCAACCGGGGAGGGTCATTGGAAACTGGGAGACTTGAGTACAGAAGAGGAGAGTGGAATTCCACGTGTAGCGGTGAAATGCGTAGAGATGTGGAGGAACACCAGTGGCGAAGGCGACTCTCTGGTCTGTAACTGACGCTGAGGCGCGAAAGCGTGGGGAGCAAACAG	81	117	212	28	15	600	675	438	82	94	168	2	5	35	1135	116	4	249	258	160	60	427	110	33	160	0	63	2	10	0	172	124	4348	119	243	169	659
Otu00030	46031	Bacteroidetes	100	Cytophagia	100	Cytophagales	100	Cytophagaceae	100	Arcicella	100	ACGGAGGGTGCAAGCGTTGTCCGGATTTATTGGGTTTAAAGGGTGCGTAGGCGGTTTATTAAGTCAGTGGTGAAAGACGGTCGCTCAACGATTGCAGTGCCATTGATACTGGTAGACTTGAGTATGATTGAGGTAGCTGGAATGGATAGTGTAGCGGTGAAATGCATAGATATTATCCAGAACACCAATTGCGTAGGCAAGTTACTAAGTCATAACTGACGCTGATGCACGAAAGTGTGGGTATCAAACAG	0	15	0	833	757	940	115	26	85	141	44	24	0	97	10	1070	110	0	0	0	65	584	0	18	412	0	2563	0	0	3	463	130	0	0	0	51	965
Otu00031	43713	Actinobacteria	100	Actinobacteria	100	Actinomycetales	100	Micrococcaceae	100	Micrococcus	100	ACGTAGGGTGCGAGCGTTATCCGGAATTATTGGGCGTAAAGAGCTCGTAGGCGGTTTGTCGCGTCTGTCGTGAAAGTCCGGGGCTTAACCCCGGATCTGCGGTGGGTACGGGCAGACTAGAGTGCAGTAGGGGAGACTGGAATTCCTGGTGTAGCGGTGGAATGCGCAGATATCAGGAGGAACACCGATGGCGAAGGCAGGTCTCTGGGCTGTAACTGACGCTGAGGAGCGAAAGCATGGGGAGCGAACAG	95	230	93	25	17	17	470	552	148	245	408	10	247	99	1072	84	25	608	411	261	67	1071	401	213	398	0	3	1	306	1	71	146	1358	233	342	158	1078
Otu00032	41534	Proteobacteria	100	Betaproteobacteria	100	Burkholderiales	100	Oxalobacteraceae	100	Duganella	99	ACGTAGGGTGCAAGCGTTAATCGGAATTACTGGGCGTAAAGCGTGCGCAGGCGGTTTTGTAAGACTGTCGTGAAATCCCCGGGCTCAACCTGGGAATGGCGATGGTGACTGCAAGGCTAGAGTTTGGCAGAGGGGGGTAGAATTCCACGTGTAGCAGTGAAATGCGTAGATATGTGGAGGAACACCGATGGCGAAGGCAGCCCCCTGGGTCAAGACTGACGCTCATGCACGAAAGCGTGGGGAGCAAACAG	46	106	387	120	1669	1742	0	0	46	140	0	0	6	273	59	340	71	473	116	70	19	0	0	18	763	0	2510	0	2220	202	44	437	0	0	0	5	0
Otu00033	41048	Proteobacteria	100	Gammaproteobacteria	100	Pseudomonadales	100	Pseudomonadaceae	100	Pseudomonas	100	ACAGAGGGTGCAAGCGTTAATCGGAATTACTGGGCGTAAAGCGCGCGTAGGTGGTTTGTTAAGTTGGATGTGAAATCCCCGGGCTCAACCTGGGAACTGCATTCAAAACTGACTGACTAGAGTATGGTAGAGGGTGGTGGAATTTCCTGTGTAGCGGTGAAATGCGTAGATATAGGAAGGAACACCAGTGGCGAAGGCGACCACCTGGACTAATACTGACACTGAGGTGCGAAAGCGTGGGGAGCAAACAG	0	0	417	0	1	0	33	12	21	56	0	0	1	80	106	2	13	13	32	45	0	750	111	2537	1135	0	1411	0	0	0	9	1	3018	12	13	0	977
Otu00034	40376	Planctomycetes	100	Planctomycetia	100	Planctomycetales	100	Planctomycetaceae	100	Gemmata	100	ACGAACCGAGCGAACGTTGTTCGGAATCACTGGGCTTAAAGGGCGCGTAGGCGGGCTATCAAGTCTGGGGTGAAATGCCACGGCTCAACCGTGGAACTGCCTCAGATACTGACGGCCTCGAGGGAGGTAGGGGCATGTGGAACTGTAGGTGGAGCGGTGAAATGCGTTGATATCTACAGGAACTCCGGTGGCGAAAGCGACGTGCTGGACCTTCTCTGACGCTGAGGCGCGAAAGCTAGGGGAGCAAACGG	0	0	0	449	663	543	60	0	0	0	424	27	0	0	557	794	707	0	0	0	387	1236	0	0	0	0	0	27	0	0	560	101	487	0	0	0	4
Otu00035	39569	Proteobacteria	100	Betaproteobacteria	100	Burkholderiales	100	Comamonadaceae	100	Comamonas	97	ACGTAGGGTGCAAGCGTTAATCGGAATTACTGGGCGTAAAGCGTGCGCAGGCGGTCTTGTAAGACAGAGGTGAAATCCCCGGGCTCAACCTGGGAACGGCCTTTGTGACTGCAAGGCTGGAGTGCGGCAGAGGGGGATGGAATTCCGCGTGTAGCAGTGAAATGCGTAGATATGCGGAGGAACACCGATGGCGAAGGCAATCCCCTGGGCCTGCACTGACGCTCATGCACGAAAGCGTGGGGAGCAAACAG	29	0	0	29	243	121	0	230	32	24	631	45	113	193	768	3453	324	1	25	0	58	972	2	8	129	0	260	3	0	36	458	131	0	0	0	160	1660
Otu00036	39153	Proteobacteria	100	Betaproteobacteria	100	Burkholderiales	100	Oxalobacteraceae	100	Massilia	100	ACGTAGGGTGCAAGCGTTAATCGGAATTACTGGGCGTAAAGCGTGCGCAGGCGGTTTTGTAAGTCTGACGTGAAATCCCCGGGCTCAACCTGGGAATTGCGTTGGAGACTGCAAGGCTGGAGTCTGGCAGAGGGGGGTAGAATTCCACGTGTAGCAGTGAAATGCGTAGAGATGTGGAGGAACACCGATGGCGAAGGCAGCCCCCTGGGTCAAGACTGACGCTCATGCACGAAAGCGTGGGGAGCAAACAG	261	258	87	211	89	173	5	74	10	33	2	0	2583	2214	67	9540	11	765	151	45	12	0	643	120	723	0	524	1	136	13	18	167	0	20	0	0	144
Otu00037	39090	Proteobacteria	100	Gammaproteobacteria	100	Pseudomonadales	100	Pseudomonadaceae	100	Pseudomonas	99	ACAGAGGGTGCAAGCGTTAATCGGAATTACTGGGCGTAAAGCGCGCGTAGGTGGTTTGTTAAGTTGAATGTGAAATCCCCGGGCTCAACCTGGGAACTGCATCCAAAACTGGCAAGCTAGAGTATGGTAGAGGGTAGTGGAATTTCCTGTGTAGCGGTGAAATGCGTAGATATAGGAAGGAACACCAGTGGCGAAGGCGACTACCTGGACTGATACTGACACTGAGGTGCGAAAGCGTGGGGAGCAAACAG	71	71	233	5	47	28	0	58	68	17	0	4	450	321	17	183	2	138	46	17	5	2	121	134	351	0	179	0	130	60	5	152	645	10348	4185	4196	296
Otu00038	32568	Proteobacteria	100	Alphaproteobacteria	100	Caulobacterales	100	Caulobacteraceae	100	Phenylobacterium	99	ACGAAGGGGGCTAGCGTTGCTCGGAATTACTGGGCGTAAAGGGCGCGTAGGCGGACAGTTTAGTCAGAGGTGAAAGCCCAGGGCTCAACCTTGGAATTGCCTTTGATACTGGCTGTCTTGAGTACGGGAGAGGTGAGTGGAACTCCGAGTGTAGAGGTGAAATTCGTAGATATTCGGAAGAACACCAGTGGCGAAGGCGACTCACTGGCCCGTTACTGACGCTGAGGCGCGAAAGCGTGGGGAGCAAACAG	0	0	3	309	306	51	209	0	21	0	313	5	0	888	1269	3250	176	0	0	0	30	942	0	0	0	0	25	6	0	4	554	120	8	0	26	20	1707
Otu00039	31887	Proteobacteria	100	Betaproteobacteria	100	Burkholderiales	100	Comamonadaceae	100	Variovorax	98	ACGTAGGGTGCAAGCGTTAATCGGAATTACTGGGCGTAAAGCGTGCGCAGGCGGTAATGTAAGACAGTTGTGAAATCCCCGGGCTCAACCTGGGAACTGCATCTGTGACTGCATTGCTGGAGTACGGCAGAGGGGGATGGAATTCCGCGTGTAGCAGTGAAATGCGTAGATATGCGGAGGAACACCGATGGCGAAGGCAATCCCCTGGGCCTGTACTGACGCTCATGCACGAAAGCGTGGGGAGCAAACAG	15	121	220	30	360	223	0	62	640	58	81	37	0	1932	1009	1889	22	7	77	107	83	83	0	56	482	1	230	0	12	256	81	249	0	0	220	686	359
Otu00040	31788	Proteobacteria	100	Gammaproteobacteria	100	Aeromonadales	100	Aeromonadaceae	100	Aeromonas	100	ACGGAGGGTGCAAGCGTTAATCGGAATTACTGGGCGTAAAGCGCACGCAGGCGGTTGGATAAGTTAGATGTGAAAGCCCCGGGCTCAACCTGGGAATTGCATTTAAAACTGTCCAGCTAGAGTCTTGTAGAGGGGGGTAGAATTCCAGGTGTAGCGGTGAAATGCGTAGAGATCTGGAGGAATACCGGTGGCGAAGGCGGCCCCCTGGACAAAGACTGACGCTCAGGTGCGAAAGCGTGGGGAGCAAACAG	100	18	11	5	187	56	0	636	5	2	88	13	326	89	116	1408	7	150	58	109	31	1	30	1	59	0	679	0	0	0	207	61	0	98	34	122	2467
Otu00041	31630	Proteobacteria	100	Betaproteobacteria	100	Burkholderiales	100	Comamonadaceae	92	Comamonadaceae_unclassified	92	ACGTAGGGTGCGAGCGTTAATCGGAATTACTGGGCGTAAAGCGTGCGCAGGCGGTAATGCAAGACAGATGTGAAATCCCCGGGCTTAACCTGGGAACTGCATTTGTGACTGCATTGCTGGAGTGCGGCAGAGGGGGATGGAATTCCGCGTGTAGCAGTGAAATGCGTAGATATGCGGAGGAACACCGATGGCGAAGGCAATCCCCTGGGCCTGCACTGACGCTCATGCACGAAAGCGTGGGGAGCAAACAG	57	84	234	52	147	202	33	206	140	187	154	10	107	1007	997	3799	429	78	356	109	88	262	48	80	106	0	68	13	13	43	152	139	40	17	59	94	219
Otu00042	27816	Verrucomicrobia	100	Verrucomicrobiae	100	Verrucomicrobiales	100	Verrucomicrobiaceae	100	Luteolibacter	100	ACGAAGGTCCCAAGCGTTGTTCGGAATCACTGGGCGTAAAGGGTGCGTAGGCGGTTTGGTAAGTCAGATGTGAAATCCCGGGGCTCAACCCCGGAACTGCATCCGATACTGCCAGACTAGAGGACTGGAGAGGTGACTGGAATTCTCGGTGTAGCAGTGAAATGCGTAGAGATCGAGAGGAACACTCGTGGCGTAAGCGAGTCACTGGACAGTATCTGACGCTGAGGCACGAAGGCCAGGGTAGCGAAAGG	0	0	22	152	6	0	0	0	0	0	1116	2	0	36	10	331	5	0	0	0	0	0	0	0	0	0	14	0	0	0	56	9	75	0	0	0	663
Otu00043	27181	Proteobacteria	100	Alphaproteobacteria	100	Rhodospirillales	100	Rhodospirillaceae	100	Niveispirillum	100	ACGAAGGGGGCTAGCGTTGTTCGGAATTACTGGGCGTAAAGGGCGCGTAGGCGGCTTATCAAGTCAGGCGTGAAAGCCCCGGGCTTAACCTGGGAACTGCGCTTGAGACTGGTAGGCTAGAGTACCGGAGAGGTAGGTGGAATTCCCAGTGTAGAGGTGAAATTCGTAGATATTGGGAAGAACACCAGTGGCGAAGGCGGCCTACTGGACGGTAACTGACGCTGAGGCGCGAAAGCGTGGGGAGCAAACAG	6	0	0	0	2	0	478	46	4	0	5	0	3	0	0	0	0	16	0	0	0	8707	0	0	0	0	0	21	0	0	0	0	281	0	0	0	0
Otu00044	26359	Bacteroidetes	100	Flavobacteriia	100	Flavobacteriales	100	Flavobacteriaceae	100	Flavobacterium	100	ACGGAGGATCCAAGCGTTATCCGGAATCATTGGGTTTAAAGGGTCCGTAGGCGGTTTAGTAAGTCAGTGGTGAAAGCCCATCGCTCAACGGTGGAACGGCCATTGATACTGCTGAACTTGAATTATTAGGAAGTAACTAGAATATGTAGTGTAGCGGTGAAATGCTTAGAGATTACATGGAATACCAATTGCGAAGGCAGGTTACTACTAATTGATTGACGCTGATGGACGAAAGCGTGGGGAGCGAACAG	31	246	118	9	241	160	0	179	58	0	0	29	748	1350	124	1915	4	27	88	78	0	11	111	4	73	0	395	0	1	1	11	209	0	19	469	17	43
Otu00045	26109	Actinobacteria	100	Actinobacteria	100	Actinomycetales	100	Mycobacteriaceae	100	Mycobacterium	100	ACGTAGGGTGCGAGCGTTGTCCGGAATTACTGGGCGTAAAGAGCTCGTAGGTGGTTTGTCGCGTTGTTCGTGAAAACTCACAGCTTAACTGTGGGCGTGCGGGCGATACGGGCAGACTAGAGTACTGCAGGGGAGACTGGAATTCCTGGTGTAGCGGTGGAATGCGCAGATATCAGGAGGAACACCGGTGGCGAAGGCGGGTCTCTGGGCAGTAACTGACGCTGAGGAGCGAAAGCGTGGGGAGCGAACAG	0	2	11	618	1409	425	0	15	5	36	750	16	0	270	155	5611	97	0	0	14	115	169	0	0	119	0	346	1	0	12	247	299	0	0	2	12	306
Otu00046	24272	Bacteroidetes	100	Bacteroidia	100	Bacteroidales	100	Porphyromonadaceae	100	Parabacteroides	100	ACGGAGGATCCGAGCGTTATCCGGATTTATTGGGTTTAAAGGGTGCGTAGGTGGTTATTTAAGTCAGCGGTGAAAGTTTGTGGCTCAACCATAAAATTGCCGTTGAAACTGGATGACTTGAGTGTGTCTGGGGCAGGCGGAATGCGTGGTGTAGCGGTGAAATGCTTAGATATCACGCAGAACCCCGATCGCGAAGGCAGCTTGCCAAGCCACGACTGACACTGAAGCACGAAAGCGTGGGGATCAAACAG	341	74	10	128	555	203	0	32	0	0	52	0	673	85	106	191	202	0	5	0	9	229	306	10	1310	0	33	3	17	0	158	0	0	0	107	1075	249
Otu00047	23245	Proteobacteria	100	Alphaproteobacteria	100	Sphingomonadales	100	Sphingomonadaceae	100	Novosphingobium	100	ACGGAGGGAGCTAGCGTTGTTCGGAATTACTGGGCGTAAAGCGCACGTAGGCGGTTACTCAAGTCAGAGGTGAAAGCCCGGGGCTCAACCCCGGAACTGCCTTTGAAACTAGGTAACTAGAATCCTGGAGAGGTGAGTGGAATTCCGAGTGTAGAGGTGAAATTCGTAGATATTCGGAAGAACACCAGTGGCGAAGGCGGCTCACTGGACAGGTATTGACGCTGAGGTGCGAAAGCGTGGGGAGCAAACAG	0	230	63	15	161	249	0	52	356	76	5	2	3	49	0	0	1	0	127	9	8	0	0	386	1935	0	69	0	1	0	7	26	345	0	0	0	0
Otu00048	22798	Firmicutes	100	Bacilli	100	Lactobacillales	100	Streptococcaceae	100	Streptococcus	100	ACGTAGGTCCCGAGCGTTGTCCGGATTTATTGGGCGTAAAGCGAGCGCAGGCGGTTAGATAAGTCTGAAGTTAAAGGCTGTGGCTTAACCATAGTATGCTTTGGAAACTGTTTAACTTGAGTGCAGAAGGGGAGAGTGGAATTCCATGTGTAGCGGTGAAATGCGTAGATATATGGAGGAACACCGGTGGCGAAAGCGGCTCTCTGGTCTGTAACTGACGCTGAGGCTCGAAAGCGTGGGGAGCAAACAG	0	42	126	2	0	6	83	45	168	52	39	3	580	89	49	3	1	130	108	28	6	1788	19	32	76	0	0	3	50	1	25	71	629	61	96	9	63
Otu00049	21862	Proteobacteria	100	Betaproteobacteria	100	Methylophilales	100	Methylophilaceae	100	Methylophilus	100	ACGTAGGGTGCGAGCGTTAATCGGAATTACTGGGCGTAAAGCGTGCGCAGGCGGTTTGGCAAGTCAGATGTGAAATCCCCGAGCTCAACTTGGGAACTGCGTTTGAAACTGCCAGACTAGAATATGTCAGAGGGGGGTAGAATTCCACGTGTAGCAGTGAAATGCGTAGAGATGTGGAGGAATACCAATGGCGAAGGCAGCCCCCTGGGATAATATTGACGCTCATGCACGAAAGCGTGGGGAGCAAACAG	25	18	38	126	92	360	30	123	152	151	48	1	411	1390	234	661	93	23	3	24	28	359	86	45	266	0	66	0	37	1	83	31	0	159	179	69	815
Otu00050	21329	Proteobacteria	100	Gammaproteobacteria	100	Xanthomonadales	100	Sinobacteraceae	100	Solimonas	100	ACAGAGGGTGCAAGCGTTAATCGGATTTACTGGGCGTAAAGGGTGTGTAGGTGGTTTGACAAGTCGGTTGTGAAATCCCCGGGCTCAACCTGGGAACTGCTTCCGAGACTGTTTGACTAGAGTACGGTAGAGGGCGGTGGAATTTCCGGTGTAGCGGTGAAATGCGTAGATATCGGAAGGAACACCAATGGCGAAGGCAGCCGCCTGGGCCTGTACTGACACTGAAACACGAAAGCGTGGGGATCAAACAG	0	0	0	59	21	174	367	18	0	9	403	1	28	31	309	1412	107	0	0	0	37	3242	0	0	0	0	1	4	0	0	8	0	636	0	5	0	3965
Otu00051	21148	Firmicutes	100	Bacilli	100	Lactobacillales	100	Streptococcaceae	100	Lactococcus	100	ACGTAGGTCCCGAGCGTTGTCCGGATTTATTGGGCGTAAAGCGAGCGCAGGTGGTTTATTAAGTCTGGTGTAAAAGGCAGTGGCTCAACCATTGTATGCATTGGAAACTGGTAGACTTGAGTGCAGGAGAGGAGAGTGGAATTCCATGTGTAGCGGTGAAATGCGTAGATATATGGAGGAACACCGGTGGCGAAAGCGGCTCTCTGGCCTGTAACTGACACTGAGGCTCGAAAGCGTGGGGAGCAAACAG	57	95	276	7	3	0	0	326	162	131	27	1	14	43	553	144	0	281	703	218	14	1701	161	117	29	0	0	0	79	3	0	48	1170	21	0	30	0
Otu00052	20523	Proteobacteria	100	Alphaproteobacteria	100	Sphingomonadales	100	Sphingomonadaceae	100	Sphingomonas	100	ACGGAGGGGGCTAGCGTTGTTCGGAATTACTGGGCGTAAAGCGCACGTAGGCGGCTTTGTAAGTTAGAGGTGAAAGCCTGGAGCTCAACTCCAGAACTGCCTTTAAGACTGCATCGCTTGAATCCAGGAGAGGTGAGTGGAATTCCGAGTGTAGAGGTGAAATTCGTAGATATTCGGAAGAACACCAGTGGCGAAGGCGGCTCACTGGACTGGTATTGACGCTGAGGTGCGAAAGCGTGGGGAGCAAACAG	23	7	34	20	27	39	1307	12	26	56	19	3	127	1211	436	964	6	12	27	35	2	1468	11	9	259	0	49	4	14	0	30	29	539	139	77	35	128
Otu00053	19409	Proteobacteria	100	Alphaproteobacteria	100	Rhizobiales	100	Aurantimonadaceae	81	Martelella	81	ACGAAGGGGGCTAGCGTTGTTCGGAATTACTGGGCGTAAAGCGCACGTAGGCGGACATTTAAGTCAGGGGTGAAATCCCGGGGCTCAACCTCGGAACTGCCTTTGATACTGGGTGTCTTGAGTATGGAAGAGGTAAGTGGAATTGCGAGTGTAGAGGTGAAATTCGTAGATATTCGCAGGAACACCAGTGGCGAAGGCGGCTTACTGGTCCATTACTGACGCTGAGGTGCGAAAGCGTGGGGAGCAAACAG	11	0	25	34	101	611	156	0	76	143	42	9	0	1467	1423	1636	151	0	6	17	9	294	8	16	312	0	88	1	0	6	151	36	0	0	53	75	349
Otu00054	19192	Proteobacteria	100	Alphaproteobacteria	100	Rhodospirillales	100	Rhodospirillaceae	100	Magnetospirillum	100	ACGAAGGGGGCTAGCGTTGTTCGGAATTACTGGGCGTAAAGCGCACGCAGGCGGTTCGGTCAGTCAGAAGTGAAAGCCCCGGGCTTAACCTGGGAACTGCTTTTGATACTGCCGAGCTTGAATCACGGAGAGGGTAGTGGAATTCCGAGTGTAGAGGTGAAATTCGTAGATATTCGGAAGAACACCAGTGGCGAAGGCGACTACCTGGCCGTCGATTGACGCTCATGTGCGAAAGCGTGGGGAGCAAACAG	0	0	0	84	102	98	6	0	0	0	768	6	17	0	267	62	54	0	0	0	113	190	0	0	0	0	8	3	0	0	46	5	388	0	0	0	1385
Otu00055	18850	Actinobacteria	100	Actinobacteria	100	Actinomycetales	100	Actinomycetaceae	100	Actinomyces	100	ACGTAGGGCGCGAGCGTTGTCCGGAATTATTGGGCGTAAAGAGCTCGTAGGCGGCTGGTCGCGTCTGTCGTGAAATCCTCTGGCTTAACTGGGGGCTTGCGGTGGGTACGGGCCGGCTTGAGTGCGGTAGGGGAGACTGGAACTCCTGGTGTAGCGGTGGAATGCGCAGATATCAGGAAGAACACCGGTGGCGAAGGCGGGTCTCTGGGCCGTTACTGACGCTGAGGAGCGAAAGCGTGGGGAGCGAACAG	10	2	108	2	0	0	9	21	22	58	10	0	30	5	147	4	0	88	30	48	4	908	85	10	11	0	3	7	23	4	0	20	0	450	6	49	23
Otu00056	18147	Proteobacteria	100	Betaproteobacteria	100	Burkholderiales	100	Alcaligenaceae	100	Achromobacter	100	ACGTAGGGTGCAAGCGTTAATCGGAATTACTGGGCGTAAAGCGTGCGCAGGCGGTTCGGAAAGAAAGATGTGAAATCCCAGAGCTTAACTTTGGAACTGCATTTTTAACTACCGGGCTAGAGTGTGTCAGAGGGAGGTGGAATTCCGCGTGTAGCAGTGAAATGCGTAGATATGCGGAGGAACACCGATGGCGAAGGCAGCCTCCTGGGATAACACTGACGCTCATGCACGAAAGCGTGGGGAGCAAACAG	0	87	55	13	84	54	0	0	77	0	0	1	0	2612	176	2127	67	0	352	39	12	0	0	58	116	0	56	0	0	4	0	77	0	0	0	0	0
Otu00057	17540	Bacteroidetes	100	Bacteroidia	100	Bacteroidales	100	Bacteroidaceae	100	Bacteroides	100	ACGGAGGATCCGAGCGTTATCCGGATTTATTGGGTTTAAAGGGAGCGTAGGCGGATTGATAAGTCAGTTGTGAAAGTTTGCGGCTCAACCGTAAAATTGCAGTTGATACTGTCAGTCTTGAGTGCAGTAGAGGTAAGCGGAATTCGTGGTGTAGCGGTGAAATGCTTAGATATCACGAAGAACTCCAATTGCGAAGGCAGCTTGCTGGACTGTAACTGACGCTGATGCTCGAAAGTGTGGGTATCAAACAG	356	46	0	123	390	111	0	0	0	0	106	0	273	103	0	84	18	0	0	16	16	27	43	0	353	0	32	0	10	0	22	0	0	0	104	323	6
Otu00058	16925	Bacteroidetes	100	Bacteroidia	100	Bacteroidales	100	Bacteroidaceae	100	Bacteroides	100	ACGGAGGATCCGAGCGTTATCCGGATTTATTGGGTTTAAAGGGAGCGTAGGTGGATAGTTAAGTCAGTTGTGAAAGTTTGCGGCTCAACCGTAAAATTGCAGTTGATACTGGCTATCTTGAGTACAGTAGAGGTGGGCGGAATTCGTGGTGTAGCGGTGAAATGCTTAGATATCACGAAGAACTCCGATTGCGTAGGCAGCTCACTGGACTGCAACTGACACTGAGGCTCGAAAGTGTGGGTATCAAACAG	306	172	0	240	293	0	0	14	0	3	38	1	164	92	0	41	0	0	0	0	152	134	129	14	500	0	39	0	34	0	58	0	0	0	58	439	251
Otu00059	16859	Verrucomicrobia	100	Spartobacteria	100	Terrimicrobium	100	Terrimicrobium_unclassified	100	Terrimicrobium_unclassified	100	ACAGAGGTCTCAAGCGTTGTTCGGATTCATTGGGCGTAAAGGGTGCGTAGGTGGCGATGTAAGTCTGGTGTGAAATCTCGGGGCTCAACCTCGAAATTGCATCGGATACTGCGTTGCTAGAGGATTGTAGAGGAGAGTGGAATTCACGGTGTAGCAGTGAAATGCGTAGATATCGTGAGGAAGACCAGTTGCGAAGGCGACTCTCTGGGCAACTCCTGACACTGAGGCACGAAGGCTAGGGGAGCAAACGG	0	0	0	0	13	0	723	16	0	18	0	0	10	0	287	5	0	0	0	0	0	3079	0	0	0	0	0	21	0	0	0	0	119	0	0	0	24
Otu00060	16089	Proteobacteria	100	Gammaproteobacteria	100	Xanthomonadales	100	Sinobacteraceae	100	Nevskia	100	ACAGAGGGTGCTAGCGTTAATCGGATTTACTGGGCGTAAAGCGTGCGTAGGCGGTTTGATAAGTCGATTGTGAAAGCCCCGGGCTTAACCTGGGAATTGCGGTCGATACTGTCAGACTCGAAAACGGTAGAGGGAGGCGGAACTCCAGGTGTAGCGGTGAAATGCGTAGATATCTGGAAGAACACCGATGGCGAAGGCAACCTCCTGGGCCTGTTTTGACGCTGAGGCACGAAAGCGTGGGTAGCAAACAG	0	0	0	729	24	526	0	0	8	0	103	2	0	65	1155	1064	220	0	0	0	250	838	0	0	0	0	4	0	0	0	817	315	552	0	0	0	1315
Otu00061	16056	Firmicutes	100	Bacilli	100	Lactobacillales	100	Streptococcaceae	100	Streptococcus	100	ACGTAGGTCCCGAGCGTTGTCCGGATTTATTGGGCGTAAAGCGAGCGCAGGCGGTTTGATAAGTCTGAAGTTAAAGGCTGTGGCTCAACCATAGTTCGCTTTGGAAACTGTCAAACTTGAGTGCAGAAGGGGAGAGTGGAATTCCATGTGTAGCGGTGAAATGCGTAGATATATGGAGGAACACCGGTGGCGAAAGCGGCTCTCTGGTCTGTAACTGACGCTGAGGCTCGAAAGCGTGGGGAGCGAACAG	0	9	0	24	0	228	0	70	215	28	82	0	25	29	260	0	43	0	68	41	7	443	14	8	29	0	2	5	37	0	63	59	0	210	186	30	134
Otu00062	15803	Proteobacteria	100	Alphaproteobacteria	100	Caulobacterales	100	Caulobacteraceae	100	Brevundimonas	100	ACGAAGGGGGCTAGCGTTGCTCGGAATTACTGGGCGTAAAGGGAGCGTAGGCGGACATTTAAGTCAGGGGTGAAATCCCGGGGCTCAACCTCGGAATTGCCTTTGATACTGGGTGTCTTGAGTATGAGAGAGGTGTGTGGAACTCCGAGTGTAGAGGTGAAATTCGTAGATATTCGGAAGAACACCAGTGGCGAAGGCGACACACTGGCTCATTACTGACGCTGAGGCTCGAAAGCGTGGGGAGCAAACAG	4	4	0	2	0	0	0	104	122	218	18	0	768	130	329	0	1	59	1	251	56	0	70	13	338	0	0	0	183	2	18	0	0	1158	25	61	0
Otu00063	15689	Bacteroidetes	100	Bacteroidia	100	Bacteroidales	100	Bacteroidaceae	100	Bacteroides	100	ACGGAGGATCCGAGCGTTATCCGGATTTATTGGGTTTAAAGGGAGCGTAGGTGGATATATAAGTCAGTTGTGAAAGTTTGCGGCTCAACCGTAAAATTGCAGTTGATACTGTATATCTTGAGTACAGTAGAGGTGGGCGGAATTCGTGGTGTAGCGGTGAAATGCTTAGATATCACGAAGAACTCCGATTGCGAAGGCAGCTCACTGGACTGTCACTGACACTGAGGCTCGAAAGTGTGGGTATCAAACAG	619	19	11	70	342	223	47	26	0	9	25	0	112	20	0	61	58	0	9	0	38	73	261	10	637	0	0	0	16	0	12	0	0	0	82	369	114
Otu00064	15628	Actinobacteria	100	Actinobacteria	100	Actinomycetales	100	Nocardioidaceae	100	Aeromicrobium	100	ACGTAGGGTCCGAGCGTTGTCCGGAATTATTGGGCGTAAAGGGCTCGTAGGCGGTCTGTCGCGTCGGGAGTGAAAACTCAGGGCTCAACCCTGAGCGTGCTTCCGATACGGGCAGACTAGAGGTATGCAGGGGAGAACGGAATTCCTGGTGTAGCGGTGGAATGCGCAGATATCAGGAGGAACACCGGTGGCGAAGGCGGTTCTCTGGGCATTACCTGACGCTGAGGAGCGAAAGCATGGGGAGCGAACAG	0	0	0	3	0	13	869	13	19	80	4201	30	33	26	1599	244	88	0	0	0	320	1142	0	0	1	0	0	38	0	1	10	0	840	0	0	0	339
Otu00065	15533	Bacteroidetes	100	Sphingobacteriia	100	Sphingobacteriales	100	Sphingobacteriaceae	100	Mucilaginibacter	100	ACGGAGGATCCAAGCGTTATCCGGATTTATTGGGTTTAAAGGGTGCGTAGGTGGCCTGGTAAGTCAGGGGTGAAAGACGGTAGCTTAACTATCGCAGTGCCTTTGATACTGCCGGGCTTGAATGAACTAGAGGTAGGCGGAATGTGACAAGTAGCGGTGAAATGCATAGATATGTCACAGAACACCGATTGCGAAGGCAGCTTACTATGGTTTTATTGACACTGAGGCACGAAAGCGTGGGGATCAAACAG	0	0	0	0	0	0	0	0	1	0	0	0	0	0	0	344	0	0	0	0	0	0	0	0	0	0	0	0	0	1056	0	333	0	0	0	0	0
Otu00066	13778	Firmicutes	100	Bacilli	100	Bacillales	100	Bacillaceae_1	95	Bacillus	94	ACGTAGGTGGCAAGCGTTGTCCGGAATTATTGGGCGTAAAGCGCGCGCAGGTGGTTCTTTAAGTCTGATGTGAAAGCCCACGGCTCAACCGTGGAGGGTCATTGGAAACTGGGGAACTTGAGTGCAGAAGAGGAAAGTGGAATTCCACGTGTAGCGGTGAAATGCGTAGAGATGTGGAGGAACACCAGTGGCGAAGGCGACTTTCTGGTCTGTAACTGACACTGAGGCGCGAAAGCGTGGGGAGCGAACAG	20	14	33	21	0	0	11	108	130	85	141	1	494	88	212	16	8	66	21	88	157	149	17	20	157	0	0	6	112	0	11	8	186	924	56	32	137
Otu00067	13481	Proteobacteria	100	Alphaproteobacteria	100	Rhizobiales	100	Bradyrhizobiaceae	100	Bosea	100	ACGAAGGGGGCTAGCGTTGCTCGGAATCACTGGGCGTAAAGGGCGCGTAGGCGGACTTTTAAGTCGGAGGTGAAAGCCCAGGGCTCAACCCTGGAATTGCCTTCGATACTGGGAGTCTTGAGTTCGGAAGAGGTTGGTGGAACTGCGAGTGTAGAGGTGAAATTCGTAGATATTCGCAAGAACACCGGTGGCGAAGGCGGCCAACTGGTCCGAAACTGACGCTGAGGCGCGAAAGCGTGGGGAGCAAACAG	6	4	9	27	123	351	4	0	7	79	91	11	0	785	698	1741	34	1	0	0	18	20	0	5	190	0	70	0	0	0	143	47	0	0	14	173	712
Otu00068	13319	Bacteroidetes	100	Bacteroidia	100	Bacteroidales	100	Porphyromonadaceae	100	Odoribacter	100	ACGGAGGATGCGAGCGTTATCCGGATTTATTGGGTTTAAAGGGTGCGTAGGCGGCACCGTAAGTTAGTGGTTAAATCGTTCGGCTCAACCGGATGTTGCCATTAAAACTGCGGAGCTAGAGTACAGATGAGGTAGGCGGAATAAGTTAAGTAGCGGTGAAATGCATAGATATAACTTAGAACTCCGATAGCGAAGGCAGCTTACCAAGCTGTAACTGACGCTGATGCACGAGAGCGTGGGTAGCGAACAG	101	0	14	5	39	0	0	0	15	0	0	1	76	41	0	46	0	0	0	0	143	0	0	0	19	0	0	3	11	28	163	25	0	7	65	144	0
Otu00069	12300	Proteobacteria	100	Gammaproteobacteria	100	Enterobacteriales	100	Enterobacteriaceae	100	Yersinia	94	ACGGAGGGTGCAAGCGTTAATCGGAATTACTGGGCGTAAAGCGCACGCAGGCGGTTTGTTAAGTCAGATGTGAAATCCCCGAGCTTAACTTGGGAACTGCATTTGAAACTGGCAAGCTAGAGTCTTGTAGAGGGGGGTAGAATTCCAGGTGTAGCGGTGAAATGCGTAGAGATCTGGAGGAATACCGGTGGCGAAGGCGGCCCCCTGGACAAAGACTGACGCTCAGGTGCGAAAGCGTGGGGAGCAAACAG	4	4	0	2	1	106	3	20	5	13	12	0	4	0	0	0	1	46	10	20	4	0	9	11	0	0	0	0	0	0	0	0	0	0	1	0	26
Otu00070	12141	Proteobacteria	100	Alphaproteobacteria	100	Rhizobiales	100	Rhizobiaceae	100	Rhizobium	88	ACGAAGGGGGCTAGCGTTGTTCGGAATTACTGGGCGTAAAGCGCACGTAGGCGGATATTTAAGTCAGGGGTGAAATCCCAGAGCTCAACTCTGGAACTGCCTTTGATACTGGGTATCTTGAGTATGGAAGAGGTAAGTGGAATTCCGAGTGTAGAGGTGAAATTCGTAGATATTCGGAGGAACACCAGTGGCGAAGGCGGCTTACTGGTCCATTACTGACGCTGAGGTGCGAAAGCGTGGGGAGCAAACAG	3	12	41	3	43	271	180	0	40	0	45	4	2	819	1313	2891	66	0	14	0	4	102	0	8	51	0	24	2	0	1	18	11	0	5	66	0	344
Otu00071	11993	Proteobacteria	100	Betaproteobacteria	100	Burkholderiales	100	Comamonadaceae	100	Comamonas	100	ACGTAGGGTGCAAGCGTTAATCGGAATTACTGGGCGTAAAGCGTGCGCAGGCGGTAATGTAAGACAGTTGTGAAATCCCCGGGCTCAACCTGGGAACTGCCATTGTGACTGCAAGGCTAGAGTGCGGCAGAGGGGGATGGAATTCCGCGTGTAGCAGTGAAATGCGTAGATATGCGGAGGAACACCGATGGCGAAGGCAATCCCCTGGGCCTGCACTGACGCTCATGCACGAAAGCGTGGGGAGCAAACAG	13	46	27	10	116	6	0	109	58	12	33	27	259	212	2	268	0	61	19	6	6	0	4	15	86	0	68	0	10	7	2	47	0	52	92	195	22
Otu00072	11336	Firmicutes	100	Bacilli	100	Bacillales	100	Bacillales_unclassified	95	Bacillales_unclassified	95	ACGTAGGTGGCAAGCGTTATCCGGAATTATTGGGCGTAAAGCGCGCGCAGGTGGTTTCTTAAGTCTGATGTGAAAGCCCACGGCTCAACCGTGGAGGGTCATTGGAAACTGGGAGACTTGAGTGCAGAAGAGGAAAGTGGAATTCCATGTGTAGCGGTGAAATGCGTAGAGATATGGAGGAACACCAGTGGCGAAGGCGACTTTCTGGTCTGTAACTGACACTGAGGCGCGAAAGCGTGGGGAGCAAACAG	0	8	6	10	28	588	48	9	0	3	48	3	0	2	29	143	2	23	11	14	11	580	0	5	0	1	54	3	1	0	0	52	254	30	0	0	0
Otu00073	10895	Proteobacteria	100	Betaproteobacteria	100	Burkholderiales	100	Oxalobacteraceae	100	Massilia	98	ACGTAGGGTGCAAGCGTTAATCGGAATTACTGGGCGTAAAGCGTGCGCAGGCGGTTTTGTAAGTCTGTCGTGAAAGCCCCGGGCTTAACCTGGGAATTGCGATGGAGACTGCAAGGCTTGAATCTGGCAGAGGGGGGTAGAATTCCACGTGTAGCAGTGAAATGCGTAGAGATGTGGAGGAACACCGATGGCGAAGGCAGCCCCCTGGGTCAAGATTGACGCTCATGCACGAAAGCGTGGGGAGCAAACAG	0	9	27	7	4	67	0	89	113	73	3	0	38	15	0	23	6	11	129	10	0	43	117	175	1550	0	1040	0	41	15	7	20	0	101	278	485	310
Otu00074	10872	Proteobacteria	100	Alphaproteobacteria	100	Rhodospirillales	100	Acetobacteraceae	100	Roseococcus	100	ACGAAGGGGGCTAGCGTTGCTCGGAATGACTGGGCGTAAAGGGCGCGTAGGCGGCACACATAGTCAGGCGTGAAATTCCTGGGCTTAACCTGGGGGCTGCGTTTGATACATGTGAGCTAGAGGATGGAAGAGGCTCGTGGAATTCCCAGTGTAGAGGTGAAATTCGTAGATATTGGGAAGAACACCGGTGGCGAAGGCGGCGAGCTGGTCCATTACTGACGCTGAGGCGCGAAAGCGTGGGGAGCAAACAG	0	0	0	10	137	506	27	0	0	49	145	2	0	136	46	993	6	0	0	0	41	0	0	0	7	0	50	0	0	0	38	5	0	0	0	6	66
Otu00075	10197	Proteobacteria	100	Gammaproteobacteria	100	Enterobacteriales	100	Enterobacteriaceae	100	Enterobacteriaceae_unclassified	60	ACGTAGGGTGCAAGCGTTAATCGGAATTACTGGGCGTAAAGCGCACGCAGGCGGTCTGTCAAGTCGGATGTGAAATCCCCGGGCTCAACCTGGGAACTGCATCCGAAACTGGCAGGCTAGAGTCTTGTAGAGGGGGGTAGAATTCCAGGTGTAGCGGTGAAATGCGTAGAGATCTGGAGGAATACCGGTGGCGAAGGCGGCCCCCTGGACAAAGACTGACGCTCAGGTGCGAAAGCGTGGGGAGCAAACAG	18	84	13	1	29	1	0	73	51	4	0	2	116	42	161	20	0	28	45	12	3	714	4	13	3	0	0	0	8	0	2	4	0	543	126	159	17
Otu00076	10151	Actinobacteria	100	Actinobacteria	100	Actinomycetales	100	Corynebacteriaceae	100	Corynebacterium	100	ACGTAGGGTGCGAGCGTTGTCCGGAATTACTGGGCGTAAAGGGCTCGTAGGTGGTTTGTCGCGTCGTCTGTGAAATTCCGGGGCTTAACTCCGGGCGTGCAGGCGATACGGGCATAACTTGAGTACTGTAGGGGTAACTGGAATTCCTGGTGTAGCGGTGAAATGCGCAGATATCAGGAGGAACACCGATGGCGAAGGCAGGTTACTGGGCAGTTACTGACGCTGAGGAGCGAAAGCATGGGTAGCGAACAG	25	30	3	2	4	111	21	64	64	59	9	3	8	60	339	21	3	26	103	81	4	97	68	68	14	0	3	12	63	3	52	23	284	34	146	24	223
Otu00077	9957	Proteobacteria	100	Betaproteobacteria	100	Neisseriales	100	Neisseriaceae	100	Deefgea	100	ACGTAGGGTCCAAGCGTTAATCGGAATTACTGGGCGTAAAGCGTCCGCAGGTGGCTTGATAAGATAGACGTGAAATCCCTGGGCTCAACCTAGGAATTGCGTTTATGACTGTCTCGCTAGAGTATGGGAGAGGGGGGTGGAATTCCACGTGTAGCAGTGAAATGCGTAGAGATGTGGAGGAACACCGATGGCGAAGGCAACCCCCTGGCCTAATACTGACACTCATGGACGAAAGCGTGGGGAGCAAACAG	7	0	0	5	11	0	392	0	0	0	111	0	0	10	547	96	6	0	0	0	5	0	0	0	0	0	6	0	0	0	0	0	0	0	17	72	4653
Otu00078	9847	Proteobacteria	100	Alphaproteobacteria	100	Rhizobiales	100	Rhizobiaceae	99	Rhizobiaceae_unclassified	79	ACGAAGGGGGCTAGCGTTGTTCGGATTTACTGGGCGTAAAGCGCACGTAGGCGGACATTTAAGTCAGGGGTGAAATCCCAGAGCTCAACTCTGGAACTGCCTTTGATACTGGATGTCTGGAGTATGGAAGAGGTAAGTGGAATTCCGAGTGTAGAGGTGAAATTCGTAGATATTCGGAGGAACACCAGTGGCGAAGGCGGCTTACTGGTCCATTACTGACGCTGAGGTGCGAAAGCGTGGGGAGCAAACAG	0	34	252	33	165	144	0	0	134	67	0	1	0	9	0	8	7	0	29	81	22	0	0	12	633	0	49	0	0	33	29	72	0	0	1	0	0
Otu00079	9477	Bacteroidetes	100	Bacteroidia	100	Bacteroidales	100	Bacteroidaceae	100	Bacteroides	100	ACGGAGGATCCAAGCGTTATCCGGATTTATTGGGTTTAAAGGGTGCGTAGGCGGGATGTCAAGTCAGTTGTGAAATTTTGCGGCTCAACCGTAACATTGCAGTTGAAACTGGCATTCTTGAGTGTAAATGAGGCAGGCGGAATTCGTGGTGTAGCGGTGAAATGCTTAGATATCACGAAGAACCCCTATTGCGTAGGCAGCTTGCCAAGCTACAACTGACGCTGATGCACGAAAGTGTGGGTATCAAACAG	115	67	0	52	16	67	0	0	0	0	0	1	159	21	0	3	0	0	0	0	12	0	112	2	339	0	18	4	21	0	29	13	0	0	174	284	365
Otu00080	9396	Proteobacteria	100	Proteobacteria_unclassified	100	Proteobacteria_unclassified	100	Proteobacteria_unclassified	100	Proteobacteria_unclassified	100	ACGAAGGGTGCAAGCGTTGTTCGGAATGACTGGGCGTAAAGGGCGTGTAGGCGGCTTTGTGCGTCAGATGTGAAAGTCCTGGGCTTAACCTGGGGATTGCATTTGATACGGCAAGGCTAGAGGTTATAAGGGGAGAACGGAATTGCGCATGTAGAAGTGAAATTCGTAGAGATGCGCAGGAACACCAATGGCGAAGGCAGTTCTCTGGTATTAACCTGACGCTAAGGCGCGAAAGCGTGGGGAGCAAACAG	0	0	0	307	73	24	0	0	0	0	0	0	0	11	0	851	77	0	0	0	0	0	0	0	0	0	280	0	0	0	0	6	0	0	0	0	142
Otu00081	9221	Bacteroidetes	100	Flavobacteriia	100	Flavobacteriales	100	Flavobacteriaceae	100	Flavobacterium	100	ACGGAGGATGCAAGCGTTATCCGGAATCATTGGGTTTAAAGGGTCCGTAGGCGGCCAAATAAGTCAGTGGTGAAAGCCCATCGCTCAACGATGGAACGGCCATTGATACTGTTTGGCTTGAATTATTAGGAAGTAACTAGAATATGTAGTGTAGCGGTGAAATGCTTAGAGATTACATGGAATACCAATTGCGAAGGCAGGTTACTACTAATATATTGACGCTGATGGACGAAAGCGTGGGGAGCGAACAG	34	17	25	22	11	637	315	107	21	44	109	1	4	0	2	63	28	78	1	5	29	355	23	8	18	0	21	2	60	0	32	19	0	0	49	48	83
Otu00082	8908	Proteobacteria	100	Gammaproteobacteria	100	Pseudomonadales	100	Pseudomonadaceae	100	Pseudomonas	100	ACGAAGGGTGCAAGCGTTAATCGGAATTACTGGGCGTAAAGCGCGCGTAGGTGGTTCAGCAAGTTGGATGTGAAAGCCCCGGGCTCAACCTGGGAACTGCATCCAAAACTACTGAGCTAGAGTACGGTAGAGGGTGGTGGAATTTCCTGTGTAGCGGTGAAATGCGTAGATATAGGAAGGAACACCAGTGGCGAAGGCGACCACCTGGACTGATACTGACACTGAGGTGCGAAAGCGTGGGGAGCAAACAG	16	0	193	0	133	826	0	115	1	17	28	105	2	206	500	216	48	7	9	12	13	65	0	1	0	0	41	0	0	0	0	4	0	0	74	0	2
Otu00083	8667	Proteobacteria	100	Betaproteobacteria	100	Burkholderiales	100	Burkholderiales_incertae_sedis	95	Aquabacterium	95	ACGTAGGGTGCGAGCGTTAATCGGAATTACTGGGCGTAAAGCGTGCGCAGGCGGCTTTGCAAGACAGAGGTGAAATCCCCGGGCTCAACCTGGGAACTGCCTTTGTGACTGCAAGGCTAGAGTACGGCAGAGGGGGATGGAATTCCGCGTGTAGCAGTGAAATGCGTAGATATGCGGAGGAACACCAATGGCGAAGGCAATCCCCTGGGCCTGTACTGACGCTCATGCACGAAAGCGTGGGGAGCAAACAG	10	0	13	1	6	0	0	15	6	6	306	0	3	0	1	205	48	11	10	15	0	464	1	1	0	0	59	2	0	0	0	2	0	0	0	0	376
Otu00084	8302	Proteobacteria	100	Betaproteobacteria	100	Burkholderiales	100	Comamonadaceae	76	Comamonadaceae_unclassified	75	ACGTAGGGTGCAAGCGTTAATCGGAATTACTGGGCGTAAAGCGTGCGCAGGCGGTTCTATAAGACAGATGTGAAATCCCCGGGCTCAACCTGGGAACTGCATTTGTGACTGTAGAGCTGGAGTACGGCAGAGGGGGATGGAATTCCGCGTGTAGCAGTGAAATGCGTAGATATGCGGAGGAACACCGATGGCGAAGGCAATCCCCTGGGCCTGTACTGACGCTCATGCACGAAAGCGTGGGGAGCAAACAG	4	0	4	78	398	385	0	46	1	4	0	0	0	0	0	6	9	3	9	13	11	2	4	6	514	0	158	0	0	81	10	24	0	0	8	725	186
Otu00085	7975	Bacteroidetes	100	Bacteroidia	100	Bacteroidales	100	Bacteroidaceae	100	Bacteroides	100	ACGGAGGGTCCAAGCGTTATCCGGATTTATTGGGTTTAAAGGGAGCGTAGATGGGTTGTTAAGTCAGTTGTGAAAGTTTGCGGCTCAACCGTAAAATTGCAATTGATACTGGCAGTCTTGAGTATAGTTGAGGTAAGTGGAATTCGTGGTGTAGCGGTGAAATGCTTAGATATCACGAAGAACTCCTATTGCGAAGGCAGCTTACTAAGCTATAACTGACATTGATGCTCGAAAGTGTGGGTATCAAACAG	470	0	0	5	0	0	0	0	0	0	14	0	0	8	0	0	0	0	3	13	16	788	0	0	0	0	0	0	6	0	0	0	0	0	21	13	0
Otu00086	7948	Bacteroidetes	100	Sphingobacteriia	100	Sphingobacteriales	100	Chitinophagaceae	100	Taibaiella	100	ACGGAGGGTGCAAGCGTTATCCGGATTTACTGGGTTTAAAGGGTGTGTAGGCGGACTTATAAGTCAGGGGTGAAATCTCCGAGCTCAACTCGGAAACTGCCTTTGATACTATTAGTCTTGAATTATGTTGAGGTTGGCGGAATATAACATGTAGCGGTGAAATGCATAGATATGTTATAGAACACCGATTGCGAAGGCAGCTGGCTAAACATATATTGACGCTGAGGCACGAAAGCGTGGGTAGCGAACAG	17	39	0	0	62	5	0	0	0	0	0	0	7	3363	125	1112	0	0	0	0	0	273	19	14	29	0	0	0	0	5	0	53	0	0	0	0	0
Otu00087	7462	Proteobacteria	100	Gammaproteobacteria	100	Chromatiales	100	Ectothiorhodospiraceae	100	Ectothiorhodospiraceae_unclassified	100	ACGGAGGGTGCAAGCGTTAATCGGAATTACTGGGCGTAAAGCGCGCGTAGGCGGTCGAATTAGTCGGGTGTGAAAGCCCCGGGCTCAACCTGGGAATTGCATTCGATACTGTTCGGCTAGAGTCTGGTAGAGGGAAGTGGAATTTCCGGTGTAGCGGTGAAATGCGTAGATATCGGAAGGAACACCAGTGGCGAAGGCGACTTCCTGGACCAAGACTGACGCTGAGGTGCGAAAGCGTGGGGAGCAAACAG	8	6	0	20	13	303	311	58	4	0	68	1	32	4	277	10	50	20	0	9	32	991	29	5	24	0	0	8	10	0	18	8	45	6	32	0	0
Otu00088	7416	Bacteroidetes	100	Flavobacteriia	100	Flavobacteriales	100	Cryomorphaceae	100	Fluviicola	100	ACGGAGGGTGCAAGCGTTATCCGGAATCATTGGGTTTAAAGGGTCCGCAGGCGGATTTATAAGTCAGTGGTGAAAGCCTATTGCTCAACAATAGAACTGCCATTGATACTGTAAGTCTTGAATTCGGTCGAAGTGGGCGGAATATGACATGTAGCGGTGAAATGCTTAGATATGTCATAGAACACCGATAGCGAAGGCAGCTCACTAGGCCTGGATTGACGCTCAGGGACGAAAGCGTGGGGAGCAAACAG	0	7	0	27	0	31	0	0	0	0	56	0	0	26	0	94	0	0	0	0	10	14	0	0	0	0	5	0	0	0	23	0	0	0	0	0	2266
Otu00089	7349	Bacteroidetes	100	Cytophagia	100	Cytophagales	100	Cytophagaceae	100	Dyadobacter	100	ACGGAGGGTGCGAGCGTTGTCCGGATTTATTGGGTTTAAAGGGTGCGTAGGTGGCTTTATAAGTCAGTGGTGAAATACAGCCGCTCAACGGTTGAGGTGCCATTGATACTGTAGAGCTTGAAACAAGTGGAGGCTGCCGGAATGGATGGTGTAGCGGTGAAATGCATAGATATCATCCAGAACACCGATTGCGAAGGCAGGTGGCTACGTTTGATTTGACACTGAGGCACGAAAGCATGGGGAGCAAACAG	1	11	0	73	15	293	0	25	29	40	0	0	163	20	0	1319	9	0	0	26	25	0	8	8	73	0	56	0	27	1	0	0	0	162	0	0	48
Otu00090	7289	Actinobacteria	100	Actinobacteria	100	Actinomycetales	100	Nocardioidaceae	100	Nocardioides	100	ACGTAGGGTCCGAGCGTTGTCCGGAATTATTGGGCGTAAAGGGCTCGTAGGCGGTTTGTCGCGTCGGGAGTGAAAACAGCGGGCTTAACTCGTTGCTTGCTTTCGATACGGGCAGACTAGAGGTATGCAGGGGAGAATGGAATTCCTGGTGTAGCGGTGAAATGCGCAGATATCAGGAGGAACACCGGTGGCGAAGGCGGTTCTCTGGGCATTACCTGACGCTGAGGAGCGAAAGTGTGGGGAGCGAACAG	0	0	0	106	15	42	0	0	0	0	0	0	30	173	224	695	112	0	0	0	5	0	0	0	0	0	0	0	0	2	135	30	0	0	0	0	1894
Otu00091	7250	Proteobacteria	100	Gammaproteobacteria	100	Pasteurellales	100	Pasteurellaceae	100	Haemophilus	100	ACGGAGGGTGCGAGCGTTAATCGGAATAACTGGGCGTAAAGGGCACGCAGGCGGTGACTTAAGTGAGGTGTGAAAGCCCCGGGCTTAACCTGGGAATTGCATTTCATACTGGGTCGCTAGAGTACTTTAGGGAGGGGTAGAATTCCACGTGTAGCGGTGAAATGCGTAGAGATGTGGAGGAATACCGAAGGCGAAGGCAGCCCCTTGGGAATGTACTGACGCTCATGTGCGAAAGCGTGGGGAGCAAACAG	8	0	41	0	0	0	0	46	0	8	8	0	144	7	10	0	2	11	55	8	0	3179	19	2	9	0	0	3	5	0	0	8	80	0	0	15	0
Otu00092	7142	Firmicutes	100	Bacilli	100	Bacillales	100	Paenibacillaceae_1	100	Paenibacillus	100	ACGTAGGGGGCAAGCGTTGTCCGGAATTATTGGGCGTAAAGCGCGCGCAGGCGGCTTTGTAAGTCTTGTGTTTAAACGCGGGGCTCAACCCCGTGTCGCATGGGAAACTGCAAGGCTTGAGTGCAGAAGAGGAAAGTGGAATTCCACGTGTAGCGGTGAAATGCGTAGAGATGTGGAGGAACACCAGTGGCGAAGGCGACTTTCTGGGCTGTAACTGACGCTGAGGCGCGAAAGCGTGGGGAGCAAACAG	6	9	5	1	0	0	538	8	72	63	55	0	416	48	79	0	1	29	3	59	33	871	20	10	133	0	5	3	44	1	9	2	140	365	0	7	0
Otu00093	6906	Bacteroidetes	100	Flavobacteriia	100	Flavobacteriales	100	Flavobacteriaceae	100	Flavobacterium	100	ACGGAGGATCCAAGCGTTATCCGGAATCATTGGGTTTAAAGGGTCCGTAGGCGGTTTGGTAAGTCAGTGGTGAAAGCCCATCGCTCAACGATGGAACGGCCATTGATACTGCCAGACTTGAATTACTAGGAAGTAACTAGAATATGTAGTGTAGCGGTGAAATGCTTAGATATTACATGGAATACCAATTGCGAAGGCAGGTTACTACTAGTGGATTGACGCTGATGGACGAAAGCGTGGGGAGCGAACAG	35	0	0	55	59	0	161	0	0	0	1	0	0	0	0	62	1	0	0	0	0	923	0	0	7	0	151	5	0	0	145	44	0	0	0	0	0
Otu00094	6874	Firmicutes	100	Negativicutes	100	Selenomonadales	100	Veillonellaceae	100	Veillonella	100	ACGTAGGTGGCAAGCGTTGTCCGGAATTATTGGGCGTAAAGCGCGCGCAGGCGGATAGGTCAGTCTGTCTTAAAAGTTCGGGGCTTAACCCCGTGATGGGATGGAAACTGCCAATCTAGAGTATCGGAGAGGAAAGTGGAATTCCTAGTGTAGCGGTGAAATGCGTAGATATTAGGAAGAACACCAGTGGCGAAGGCGACTTTCTGGACGAAAACTGACGCTGAGGCGCGAAAGCCAGGGGAGCGAACGG	15	16	172	0	3	0	0	92	131	29	23	0	242	24	73	1	0	17	23	47	6	223	7	5	36	0	0	1	10	0	6	7	438	23	0	73	0
Otu00095	6840	Proteobacteria	100	Alphaproteobacteria	100	Rhizobiales	100	Bradyrhizobiaceae	100	Rhodopseudomonas	99	ACGAAGGGGGCTAGCGTTGCTCGGAATCACTGGGCGTAAAGGGTGCGTAGGCGGGTTTTTAAGTCAGAGGTGAAATCCTGGAGCTCAACTCCAGAACTGCCTTTGATACTGGGAATCTTGAGTATGGAAGAGGTGAGTGGAACTGCGAGTGTAGAGGTGAAATTCGTAGATATTCGCAAGAACACCAGTGGCGAAGGCGGCTCACTGGTCCATAACTGACGCTGAGGCACGAAAGCGTGGGGAGCAAACAG	0	0	0	184	201	308	0	0	6	61	2	4	0	36	348	166	5	0	0	0	3	0	0	0	9	0	44	0	0	1	153	40	0	0	0	21	382
Otu00096	6594	Actinobacteria	100	Actinobacteria	100	Actinomycetales	100	Microbacteriaceae	100	Microbacterium	85	ACGTAGGGTGCAAGCGTTATCCGGAATTATTGGGCGTAAAGAGCTCGTAGGCGGTTTGTCGCGTCTGCTGTGAAATCCCGAGGCTCAACCTCGGGCCTGCAGTGGGTACGGGCAGACTAGAGTGCGGTAGGGGAGATTGGAATTCCTGGTGTAGCGGTGGAATGCGCAGATATCAGGAGGAACACCGATGGCGAAGGCAGATCTCTGGGCCGTAACTGACGCTGAGGAGCGAAAGGGTGGGGAGCAAACAG	6	10	7	12	61	218	0	8	14	23	35	2	0	74	31	348	1	52	48	43	20	5	9	5	140	0	31	0	0	2	22	54	0	7	30	80	171
Otu00097	6479	Bacteroidetes	100	Bacteroidetes_unclassified	100	Bacteroidetes_unclassified	100	Bacteroidetes_unclassified	100	Bacteroidetes_unclassified	100	ACGGAGGATGCAAGCGTTATCCGGATTTATTGGGTTTAAAGGGTGCGTAGGCTGTTAGATAAGTCAGCGGTGAAATGCCAGTGCTCAACACTGGAGCTGCCGTTGATACTGTCTAGCTGGAATATGGTTGCTGTTGGCGGAATGTGTAGTGTAGCGGTGAAATGCATAGATATTACACAGAACACCGATTGCGAAGGCAGCTGACAAAACCATTATTGACGCTGATGCACGAAAGTGTGGGGATCAAACAG	222	0	0	11	73	4	0	0	0	0	95	4	21	58	6	73	0	0	0	0	7	219	30	0	332	0	0	0	0	0	40	0	0	0	0	27	0
Otu00098	6473	Deinococcus-Thermus	100	Deinococci	100	Thermales	100	Thermaceae	100	Thermus	100	ACGGAGGGCGCGAGCGTTACCCGGATTCACTGGGCGTAAAGGGCGTGTAGGCGGCCTGGGGCGTCCCATGTGAAAGACCACGGCTCAACCGTGGGGGAGCGTGGGATACGCTCAGGCTAGACGGTGGGAGAGGGTGGTGGAATTCCCGGAGTAGCGGTGAAATGCGCAGATACCGGGAGGAACGCCGATGGCGAAGGCAGCCACCTGGTCCACCCGTGACGCTGAGGCGCGAAAGCGTGGGGAGCAAACCG	30	42	27	0	2	91	212	75	21	33	5	2	5	11	1	2	153	73	49	9	28	23	18	0	61	0	4	0	8	0	17	22	0	23	91	92	7
Otu00099	6413	Proteobacteria	100	Gammaproteobacteria	100	Xanthomonadales	100	Xanthomonadaceae	100	Stenotrophomonas	100	ACGAAGGGTGCAAGCGTTACTCGGAATTACTGGGCGTAAAGCGTGCGTAGGTGGTTGTTTAAGTCTGTCGTGAAAGCCCTGGGCTCAACCTGGGAATTGCGATGGAAACTGGGCGACTAGAGTGTGGCAGAGGATAGTGGAATTCCTGGTGTAGCAGTGAAATGCGTAGAGATCAGGAGGAACATCCGTGGCGAAGGCGACTGTCTGGGCCAACACTGACACTGAGGCACGAAAGCGTGGGGAGCAAACAG	0	12	17	49	202	0	0	0	0	0	13	6	6	58	344	511	19	0	13	0	8	0	8	0	0	0	0	0	0	0	0	0	0	0	264	0	389
Otu00100	6195	Firmicutes	100	Bacilli	100	Bacillales	100	Bacillaceae_1	100	Geobacillus	95	ACGTAGGGGGCGAGCGTTGTCCGGAATTATTGGGCGTAAAGCGCGCGCAGGCGGTCCCTTAAGTCTGATGTGAAAGCCCACGGCTCAACCGTGGAGGGTCATTGGAAACTGGGGGACTTGAGTGCAGAAGAGGAGAGCGGAATTCCACGTGTAGCGGTGAAATGCGTAGAGATGTGGAGGAACACCAGTGGCGAAGGCGGCTCTCTGGTCTGTAACTGACGCTGAGGCGCGAAAGCGTGGGGAGCAAACAG	1	47	61	4	3	81	94	19	41	51	0	0	0	10	48	20	2	39	52	2	14	100	19	4	26	0	10	2	7	0	51	5	465	25	56	29	208
Otu00101	5938	Bacteroidetes	100	Sphingobacteriia	100	Sphingobacteriales	100	Sphingobacteriaceae	100	Pedobacter	100	ACGGAGGATCCAAGCGTTATCCGGATTTATTGGGTTTAAAGGGTGCGTAGGCGGCTTATTAAGTCAGGGGTGAAAGACGGTGGCTCAACCATCGCAGTGCCCTTGATACTGATGAGCTTGAATACACTAGAGGTAGGCGGAATGTGACAAGTAGCGGTGAAATGCATAGATATGTCACAGAACACCGATTGCGAAGGCAGCTTACTATGGTGTGATTGACGCTGAGGCACGAAAGCGTGGGGATCAAACAG	0	25	45	16	124	401	0	0	0	10	0	4	0	0	0	87	25	0	0	0	0	7	0	5	0	0	34	0	0	0	0	2	0	0	0	118	0
Otu00102	5740	Firmicutes	100	Bacilli	100	Bacillales	100	Bacillales_incertae_sedis	100	Caldalkalibacillus	100	ACGTAGGGGGCGAGCGTTGTCCGGAATCACTGGGCGTAAAGCGCGCGCAGGCGGCCTCTTAAGTCTGGTGTGAAAGCCCACGGCTCAACCGTGGAGATGCACTGGAAACTGGGGAGCTTGAGTGCAGGAGAGGGAAGCGGAATTCCACGTGTAGCGGTGAAATGCGTAGAGATGTGGAGGAACACCAGTGGCGAAGGCGGCTTCCTGGCCTGTAACTGACGCTGAGGCGCGAAAGCGTGGGGAGCGAACAG	20	27	72	3	1	4	12	110	14	33	43	1	0	1	10	0	0	46	56	44	9	5	22	12	36	0	12	1	12	0	45	23	19	32	74	57	14
Otu00103	5644	Bacteroidetes	100	Bacteroidia	100	Bacteroidales	100	Porphyromonadaceae	100	Parabacteroides	100	ACGGAGGATCCGAGCGTTATCCGGATTTATTGGGTTTAAAGGGTGCGTAGGTGGTCTATTTAGTCAGCGGTGAAAGTTTGTGGCTCAACCATAAAATTGCCGTTGAAACTGGTAGACTTGAGTGTGTCTGGGGCAGGCGGAATGCGTGGTGTAGCGGTGAAATGCTTAGATATCACGCAGAACTCCGATCGCGAAGGCAGCTTGCCAAGCCACTACTGACACTGAAGCACGAAAGCGTGGGGATCAAACAG	0	0	0	0	0	0	0	0	0	0	0	0	0	0	0	0	0	0	0	0	0	0	0	0	0	0	0	0	0	0	0	0	0	0	0	0	0
Otu00104	5629	Firmicutes	100	Bacilli	100	Bacillales	100	Bacillales_incertae_sedis	100	Caldalkalibacillus	100	ACGTAGGGGGCGAGCGTTGTCCGGAATCACTGGGCGTAAAGCGCGCGCAGGCGGCTTCTTAAGTCTGGTGTGAAAGCCCACGGCTCAACCGTGGAGATGCACTGGAAACTGGGGAGCTTGAGTGCAGGAGAGGGAAGCGGAATTCCCGGTGTAGCGGTGAAATGCGTAGATATCGGGAGGAACACCAGTGGCGAAGGCGGCTTCCTGGCCTGTAACTGACGCTGAGGCGCGAAAGCGTGGGGAGCAAACAG	13	13	51	1	1	2	3	39	12	50	30	1	0	0	0	1	0	35	66	16	18	0	31	10	35	0	14	0	7	0	33	22	1	35	98	45	4
Otu00105	5556	Verrucomicrobia	100	Verrucomicrobiae	100	Verrucomicrobiales	100	Verrucomicrobiaceae	100	Verrucomicrobiaceae_unclassified	100	ACAGAGGTCCCAAGCGTTGTTCGGAATCACTGGGCGTAAAGGGTGCGTAGGCGGCGCGGAAAGTCAGGGGTGAAATCCCGGAGCTCAACTCCGGAACTGCCTTTGATACTCCCGCGCTTGAGAACTGGAGGGGACATCGGAATTCACGGTGGAGCAGTGAAATGCGTGGATATCGTGAGGAACACTAGTGGCGAAGGCGGATGTCTGGACAGTATCTGACGCTGAGGCACGAAGGCCAGGGGAGCGAACGG	0	0	0	160	83	82	0	0	17	65	16	4	0	8	23	516	24	0	0	0	74	57	0	0	0	0	219	0	0	0	100	40	0	0	0	0	136
Otu00106	5439	Proteobacteria	100	Alphaproteobacteria	100	Rhodospirillales	100	Rhodospirillaceae	100	Azospirillum	100	ACGAAGGGGGCTAGCGTTGTTCGGAATTACTGGGCGTAAAGGGCGCGTAGGCGGCCTGTTTAGTCAGAAGTGAAAGCCCCGGGCTCAACCTGGGAATAGCTTTTGATACTGGCAGGCTTGAGTTCCGGAGAGGATGGTGGAATTCCCAGTGTAGAGGTGAAATTCGTAGATATTGGGAAGAACACCGGTGGCGAAGGCGGCCATCTGGACGGACACTGACGCTGAGGCGCGAAAGCGTGGGGAGCAAACAG	0	1	0	94	153	100	9	0	2	25	162	5	0	32	193	571	5	0	5	0	76	0	0	2	77	0	63	0	0	0	85	5	0	0	10	152	117
Otu00107	5207	Bacteroidetes	100	Flavobacteriia	100	Flavobacteriales	100	Flavobacteriaceae	100	Flavobacterium	100	ACGGAGGATCCAAGCGTTATCCGGAATCATTGGGTTTAAAGGGTCCGTAGGCGGTCTTGTAAGTCAGTGGTGAAAGCCCATCGCTCAACGGTGGAACGGCCATTGATACTGCAGGACTTGAATTATTGGGAAGTAACTAGAATATGTAGTGTAGCGGTGAAATGCTTAGAGATTACATGGAATACCAATTGCGAAGGCAGGTTACTACCAATCGATTGACGCTGATGGACGAAAGCGTGGGTAGCGAACAG	4	263	19	0	44	0	0	112	0	0	0	1	180	257	0	551	0	0	0	0	0	0	14	0	0	0	23	0	0	2	0	0	0	0	54	0	0
Otu00108	5023	Proteobacteria	100	Alphaproteobacteria	100	Sneathiellales	100	Sneathiellaceae	100	Taonella	100	ACGGAGGAGGCTAGCGTTGTTCGGAATTACTGGGCGTAAAGCGTACGCAGGCGGTTGATCAAGTCAGGTGTGAAAGCCCGGGGCTCAACCTCGGAATTGCGCCTGAGACTGGTCAGCTAGAGTTCGGAAGAGGAGAGTGGAATTCCCAGTGTAGAGGTGAAATTCGTAGATATTGGGAAGAACACCAGTGGCGAAGGCGACTCTCTGGTCCGATACTGACGCTCAAGTACGAAAGCGTGGGGAGCAAACAG	0	0	0	3	9	284	15	27	0	31	109	1	0	0	146	50	20	0	0	13	81	168	0	0	38	0	29	0	0	0	12	1	0	0	0	0	190
Otu00109	4995	Bacteroidetes	100	Flavobacteriia	100	Flavobacteriales	100	Cryomorphaceae	100	Cryomorphaceae_unclassified	99	ACGGAGGGTGCAAGCGTTATCCGGATTTATTGGGTTTAAAGGGTCCGTAGGCGGATTTATAAGTCAGTGGTGAAATCCTGCAGCTCAACTGTAGAACTGCCATTGATACTGTAAGTCTTGAATTCGGTTGAAGTGGGCGGAATATGGCATGTAGCGGTGAAATGCTTAGATATGCCATAGAACACCGATTGCGTAGGCAGCTCACTAAGCCTGGATTGACGCTGAGGGACGAAAGCGTGGGTAGCGAACAG	0	0	0	0	0	0	286	0	0	0	0	0	0	0	0	0	0	0	0	0	0	558	0	0	0	0	0	27	0	0	0	0	13	0	0	0	0
Otu00110	4875	Firmicutes	100	Clostridia	100	Clostridiales	100	Clostridiales_Incertae_Sedis_XI	100	Finegoldia	100	ACGTATGGAGCGAGCGTTGTCCGGAATTATTGGGCGTAAAGGGTACGCAGGCGGTTTAATAAGTCGAATGTTAAAGATCGGGGCTCAACCCCGTAAAGCATTGGAAACTGATAAACTTGAGTAGTGGAGAGGAAAGTGGAATTCCTAGTGTAGTGGTGAAATACGTAGATATTAGGAGGAATACCAGTAGCGAAGGCGACTTTCTGGACACAAACTGACGCTGAGGTACGAAAGCGTGGGGAGCAAACAG	0	5	22	3	2	14	34	133	20	6	1	0	1	0	114	49	3	45	12	56	0	3	15	5	22	0	0	0	0	0	23	7	161	23	31	0	175
Otu00111	4835	Proteobacteria	100	Deltaproteobacteria	100	Bdellovibrionales	100	Bdellovibrionaceae	100	Bdellovibrio	100	ACGAGGGATCCTAGCGTTGTTCGGAATTATTGGGCGTAAAGCGGATGTAGGTGGCTTTGTAAGTCAGATGTGAAAGCCCAGGGCTCAACCCTGGAAGTGCATTTGATACTGCGAAGCTTGAGTGTCGGAGAGGTTACTAGAATTGTTGGTGTAGTGGTGAAATACGTAGATATCAACAGGAATACCGGAGGCGAAGGCGGGTAACTGGCCGAACACTGACACTGAGATCCGAAAGCGTGGGGATCAAACAG	0	0	0	0	0	0	0	0	0	0	146	5	0	0	0	0	0	0	0	0	34	153	0	0	0	0	0	0	0	0	0	0	0	0	0	0	297
Otu00112	4720	Proteobacteria	100	Gammaproteobacteria	100	Pseudomonadales	100	Pseudomonadaceae	100	Cellvibrio	100	ACGGAGGGTGCAAGCGTTAATCGGAATTACTGGGCGTAAAGCGCACGTAGGTGGTTTGTTAAGTCAGCTGTGAAATCCCCGGGCTCAACCTGGGCACTGCAGTTGAAACTGATAAGCTAGAGTAGGGTAGAGGGGTGTGGAATTCCAGGTGTAGCGGTGAAATGCGTAGATATCTGGAGGAACATCAGTGGCGAAGGCGACACCCTGGACTCATACTGACACTGAGGTGCGAAAGCGTGGGGAGCAAACAG	0	0	0	14	1	0	90	0	0	0	0	0	0	0	0	1	0	0	0	0	0	1625	0	0	0	0	0	9	0	0	0	0	91	0	0	0	10
Otu00113	4705	Proteobacteria	100	Alphaproteobacteria	100	Rhodospirillales	100	Reyranella	100	Reyranella_unclassified	100	ACGAAGGGGGCTAGCGTTGTTCGGAATTACTGGGCGTAAAGCGAGTGTAGGCGGTTGTCATAGTCAGGTGTGAAAGCCTTGAGCTCAACTCAAGAAATGCACTTGATACTGGGCGACTAGAGGACCGGAGAGGATAGTGGAATTCCCAGTGTAGTGGTGAAATACGTAGAGATTGGGAAGAACACCAGTGGCGAAGGCGGCTATCTGGACGGTTACTGACGCTAAGACTCGAAAGCGTGGGGAGCAAACAG	0	12	0	50	12	86	12	0	1	16	96	5	0	0	264	137	93	0	0	0	14	43	0	0	6	0	25	0	0	0	170	12	0	0	0	3	303
Otu00114	4670	Bacteroidetes	100	Bacteroidia	100	Bacteroidales	100	Porphyromonadaceae	100	Parabacteroides	98	ACGGAGGATGCGAGCGTTATCCGGATTTATTGGGTTTAAAGGGTGCGTAGGTGGTTCTTTAAGTCAGTGGTGAAATATTGCAGCTCAACTGTAAGACTGCCATTGAAACTGGGGAACTTGAGTGTAAATGAGGTAGGCGGAATGCGTGGTGTAGCGGTGAAATGCATAGATATCACGCAGAACTCCGATTGCGAAGGCAGCTTACTAAGCTACAACTGACACTGAAGCACGAAAGCGTGGGTATCAAACAG	130	3	0	15	16	0	0	0	0	0	0	0	51	40	0	33	0	0	0	0	9	16	44	0	191	0	6	2	0	0	19	0	0	0	60	89	3
Otu00115	4625	Firmicutes	100	Bacilli	100	Bacillales	100	Paenibacillaceae_1	100	Paenibacillus	97	ACGTAGGGGGCAAGCGTTGTCCGGAATTATTGGGCGTAAAGCGCGCGCAGGCGGTCATGTAAGTCTGGTGTATAAACCAAGGGCTCAACCTTTGGACGCATTGGAAACTGGGTGACTGGAGTGTAGGAGAGGAAAGTGGAATTCCACGTGTAGCGGTGAAATGCGTAGAGATGTGGAGGAACACCAGTGGCGAAGGCGACTTTCTGGCCTATAACTGACGCTGAGGCGCGAAAGCGTGGGGAGCAAACAG	0	12	19	134	131	50	0	0	0	0	1	1	0	153	0	451	5	0	0	0	12	0	0	0	61	0	5	0	0	0	25	20	0	0	0	23	145
Otu00116	4604	Bacteroidetes	100	Sphingobacteriia	100	Sphingobacteriales	100	Sphingobacteriaceae	100	Pedobacter	100	ACGGAGGATCCAAGCGTTATCCGGATTTATTGGGTTTAAAGGGTGCGTAGGCGGCTTTTTAAGTCAGGGGTGAAAGACGGTAGCTCAACTATCGCAGTGCCCTTGATACTGAAGAGCTTGAATGGACTAGAGGTAGGCGGAATGTGACAAGTAGCGGTGAAATGCATAGATATGTCACAGAACACCGATTGCGAAGGCAGCTTACTATGGTTTTATTGACGCTGAGGCACGAAAGCGTGGGGATCAAACAG	0	0	0	0	0	0	0	0	0	0	0	0	0	0	0	0	0	0	0	0	0	0	0	0	0	0	0	0	0	0	0	0	0	0	0	0	0
Otu00117	4541	Firmicutes	100	Negativicutes	100	Selenomonadales	100	Veillonellaceae	100	Propionispira	100	ACGTAGGTGGCGAGCGTTGTCCGGAATTATTGGGCGTAAAGGGAGCGTAGGTGGGAAAGTAAGTCTTGTTTAAAAGTGCGGAGCTCAACTCCGTAAAGGACAAGAAACTATTTTTCTTGAGTGCAGGAGAGGGAAGTGGAATTCCTAGTGTAGCGGTGAAATGCGTAGATATTAGGAGGAACACCAGTGGCGAAGGCGACTTTCTGGACTGTAACTGACACTGAGGCTCGAAAGCTAGGGGAGCGAACGG	11	0	0	13	75	107	26	0	0	0	26	0	69	13	0	0	2	0	0	3	3	0	0	0	155	0	4	0	5	0	137	2	0	0	0	19	62
Otu00118	4382	Proteobacteria	100	Alphaproteobacteria	100	Sphingomonadales	100	Sphingomonadaceae	100	Novosphingobium	100	ACGGAGGGAGCTAGCGTTGTTCGGAATTACTGGGCGTAAAGCGCACGTAGGCGGCTATTCAAGTCAGAGGTGAAAGCCCGGGGCTCAACCCCGGAACTGCCTTTGAAACTAGATGGCTAGAATCTTGGAGAGGTCAGTGGAATTCCGAGTGTAGAGGTGAAATTCGTAGATATTCGGAAGAACACCAGTGGCGAAGGCGACTGACTGGACAAGTATTGACGCTGAGGTGCGAAAGCGTGGGGAGCAAACAG	0	0	0	8	13	493	0	0	8	4	81	4	0	100	123	858	6	0	0	0	22	0	0	0	64	0	133	0	0	0	364	84	0	0	0	0	1008
Otu00119	4318	Proteobacteria	100	Betaproteobacteria	100	Burkholderiales	100	Burkholderiaceae	100	Burkholderia	100	ACGTAGGGTGCGAGCGTTAATCGGAATTACTGGGCGTAAAGCGTGCGCAGGCGGTCTGTTAAGACCGATGTGAAATCCCCGGGCTTAACCTGGGAACTGCATTGGTGACTGGCAGGCTTTGAGTGTGGCAGAGGGGGGTAGAATTCCACGTGTAGCAGTGAAATGCGTAGAGATGTGGAGGAATACCGATGGCGAAGGCAGCCCCCTGGGCCAACACTGACGCTCATGCACGAAAGCGTGGGGAGCAAACAG	0	12	31	0	0	407	0	0	4	14	3	1	0	91	24	380	1152	8	71	62	50	0	0	0	85	0	14	0	0	12	64	10	0	0	0	0	0
Otu00120	4175	Proteobacteria	100	Betaproteobacteria	99	Burkholderiales	99	Burkholderiales_incertae_sedis	93	Burkholderiales_incertae_sedis_unclassified	88	ACGTAGGGTGCAAGCGTTAATCGGAATTACTGGGCGTAAAGCGTGCGCAGGCGGCTTTGCAAGACAGATGTGAAATCCCCGGGCTTAACCTGGGAACTGCATTTGTGACTGCAAGGCTAGAGTGCGGCAGAGGGGGATGGAATTCCGCGTGTAGCAGTGAAATGCGTAGATATGCGGAGGAACACCGATGGCGAAGGCAATCCCCTGGGCCTGCACTGACGCTCATGCACGAAAGCGTGGGGAGCAAACAG	1	0	2	0	3	322	0	0	3	0	72	10	0	0	12	66	190	0	12	2	0	3	0	0	0	0	1	9	0	0	44	2	0	0	0	0	0
Otu00121	4146	Bacteroidetes	100	Flavobacteriia	100	Flavobacteriales	100	Flavobacteriaceae	100	Flavobacterium	100	ACGGAGGATCCAAGCGTTATCCGGAATCATTGGGTTTAAAGGGTCCGTAGGCGGTTTAGTAAGTCAGTGGTGAAAGCCCATCGCTCAACGGTGGAACGGCCATTGATACTGCTGAACTTGAATTACTGGGAAGTAACTAGAATATGTAGTGTAGCGGTGAAATGCTTAGAGATTACATGGAATACCAATTGCGAAGGCAGGTTACTACCAGTGGATTGACGCTGATGGACGAAAGCGTGGGTAGCGAACAG	0	42	0	6	67	27	0	0	0	0	0	0	17	102	279	579	0	0	59	0	0	0	0	0	16	0	283	0	0	0	0	0	0	11	39	15	12
Otu00122	4080	Bacteroidetes	100	Cytophagia	100	Cytophagales	100	Cytophagaceae	100	Spirosoma	100	ACGGAGGGTGCAAGCGTTGTCCGGATTTATTGGGTTTAAAGGGTGCGTAGGTGGTATTCTAAGTCTGGTTTGAAAGCTGGTCGCTTAACGATCAGATGTGGCTGGAAACTGGAGTACTTGAATGCGTTGGCGGTAGCCGGAATGGGTCATGTAGCGGTGAAATGCATAGATATGACCCGGAACACCGATTGCGAAGGCAGGCTACTACGACGTGATTGACACTGAGGCACGAGAGCATGGGTAGCGAACAG	0	0	33	3	3	0	0	0	0	39	0	5	0	0	0	0	0	0	0	0	26	0	0	0	0	0	0	0	0	0	7	16	0	0	0	0	0
Otu00123	4078	Fusobacteria	100	Fusobacteriia	100	Fusobacteriales	100	Fusobacteriaceae	100	Fusobacterium	100	ACGTATGTCACAAGCGTTATCCGGATTTATTGGGCGTAAAGCGCGTCTAGGTGGTTATGTAAGTCTGATGTGAAAATGCAGGGCTCAACTCTGTATTGCGTTGGAAACTGTGTAACTAGAGTACTGGAGAGGTAAGCGGAACTACAAGTGTAGAGGTGAAATTCGTAGATATTTGTAGGAATGCCGATGGGGAAGCCAGCTTACTGGACAGATACTGACGCTGAAGCGCGAAAGCGTGGGTAGCAAACAG	0	0	0	1	0	0	0	144	0	0	0	0	27	3	165	0	0	81	49	0	0	23	24	2	0	0	0	1	5	0	0	26	145	7	0	0	0
Otu00124	4057	Proteobacteria	100	Betaproteobacteria	100	Burkholderiales	100	Burkholderiales_unclassified	100	Burkholderiales_unclassified	100	ACGTAGGGTGCAAGCGTTAATCGGAATTACTGGGCGTAAAGCGTGCGCAGGCGGATATGTAAGTTAGAAGTGAAATCCCCGGGCTCAACCTGGGAACTGCTTTTAAGACTGCGTATCTAGAGTTTGTCAGAGGGGGGTGGAATTCCAAGTGTAGCAGTGAAATGCGTAGAGATTTGGAGGAACACCGATGGCGAAGGCAGCCCCCTGGGATAAAACTGACGCTCATGCACGAAAGCGTGGGTAGCAAACAG	0	0	0	0	0	0	250	0	0	0	68	2	0	0	0	0	0	0	0	0	0	525	0	0	6	0	0	1	0	0	0	0	259	0	0	0	0
Otu00125	3855	Proteobacteria	100	Alphaproteobacteria	100	Rhizobiales	100	Bradyrhizobiaceae	100	Bradyrhizobiaceae_unclassified	75	ACGAAGGGGGCTAGCGTTGCTCGGAATCACTGGGCGTAAAGGGTGCGTAGGCGGGTCTTTAAGTCAGAGGTGAAATCCTGGAGCTCAACTCCAGAACTGCCTTTGATACTGAGGATCTTGAGTTCGGGAGAGGTGAGTGGAACTGCGAGTGTAGAGGTGAAATTCGTAGATATTCGCAAGAACACCAGTGGCGAAGGCGGCTCACTGGCCCGATACTGACGCTGAGGCACGAAAGCGTGGGGAGCAAACAG	0	10	0	70	40	95	245	0	0	6	18	3	9	19	125	159	15	0	3	0	16	1	6	0	4	0	13	0	0	0	20	3	0	5	0	1	0
Otu00126	3855	Bacteroidetes	100	Bacteroidia	100	Bacteroidales	100	Rikenellaceae	100	Rikenella	100	ACGGAGGATTCGAGCGTTATCCGGATTTATTGGGTTTAAAGGGTGCGTAGGCGGCCCGGTAAGTTAGAGGTGAAAGTCAGTGGCTCAACCATTGAACTGCCTCTGATACTGTCGGGCTAGAGAACAGATGCAGCAGGCGGAATGAGTAGTGTAGCGGTGAAATGCTTAGATATTACTCAGAACACCGATTGCGAAGGCAGCTTGCTAATCTGTATCTGACGCTGAGGCACGAAAGCGTGGGTAGCGAACAG	25	0	0	5	29	0	0	0	0	0	23	0	52	58	0	0	0	0	0	0	9	0	24	0	50	0	7	0	8	0	0	0	0	0	0	143	0
Otu00127	3825	Bacteroidetes	100	Cytophagia	100	Cytophagales	100	Cytophagaceae	100	Dyadobacter	100	ACGGAGGGTGCGAGCGTTGTCCGGATTTATTGGGTTTAAAGGGTGCGTAGGTGGCTTTTTAAGTCAGTGGTGAAATACGGTTGCTCAACAATCGAGGTGCCATTGATACTGAAGAGCTTGAAATAATTGGAGGCTGCCGGAATGGATGGTGTAGCGGTGAAATGCATAGATATCATCCAGAACACCGATTGCGAAGGCAGGTGGCTACGATTTGTTTGACACTGAGGCACGAAAGCATGGGGAGCAAACAG	6	19	0	32	103	46	0	99	25	30	10	0	85	2	0	0	0	0	0	0	1	0	6	0	43	0	0	0	28	1	0	7	0	98	0	0	0
Otu00128	3791	Proteobacteria	100	Alphaproteobacteria	100	Rhizobiales	100	Xanthobacteraceae	100	Azorhizobium	98	ACGAAGGGGGCAAGCGTTGCTCGGAATCACTGGGCGTAAAGCGTACGTAGGCGGGTCGTTAAGTCAGAGGTGAAATCCTGGAGCTCAACTCCAGAACTGCCTTTGATACTGGCGACCTTGAGTTCGAGAGAGGTTGGTGGAACTGCGAGTGTAGAGGTGAAATTCGTAGATATTCGCAAGAACACCAGTGGCGAAGGCGGCCAACTGGCTCGATACTGACGCTGAGGTACGAAAGCGTGGGGAGCAAACAG	16	11	2	0	0	0	0	170	66	40	0	0	0	0	0	11	0	77	204	49	15	29	19	19	0	0	0	0	0	8	0	0	0	0	0	0	309
Otu00129	3736	Firmicutes	100	Bacilli	100	Bacillales	100	Paenibacillaceae_1	100	Paenibacillus	100	ACGTAGGGGGCAAGCGTTGTCCGGAATTATTGGGCGTAAAGCGCGCGCAGGCGGCTTTGTAAGTCTAGTGTTTAAGGTCGGGGCTCAACCCCGATACGCACGGGAAACTGCAAGGCTTGAGTACAGAAGAGGAAAGTGGAATTCCACGTGTAGCGGTGAAATGCGTAGAGATGTGGAGGAACACCAGTGGCGAAGGCGACTTTCTGGGCTGTAACTGACGCTGAGGCGCGAAAGCGTGGGGAGCAAACAG	1	0	9	14	157	197	0	0	0	25	4	0	0	238	0	331	0	0	0	0	0	0	0	1	82	0	26	0	0	3	4	8	0	0	0	21	17
Otu00130	3734	Bacteroidetes	100	Sphingobacteriia	100	Sphingobacteriales	100	Sphingobacteriaceae	100	Mucilaginibacter	60	ACGGAGGATCCAAGCGTTATCCGGATTTATTGGGTTTAAAGGGTGCGTAGGCGGCCTGTTAAGTCAGGGGTGAAAGACGGTAGCTCAACTATCGCAGTGCCCTTGATACTGACGGGCTTGAATGAACTAGAGGTAGGCGGAATGTGACAAGTAGCGGTGAAATGCATAGATATGTCACAGAACACCGATTGCGAAGGCAGCTTACTATGGTTTTATTGACGCTGAGGCACGAAAGCGTGGGGATCAAACAG	0	1	0	0	27	0	0	0	0	0	0	1	3	3	0	7	0	0	0	0	0	0	0	0	0	0	0	0	0	29	0	28	1134	0	0	0	77
Otu00131	3688	Chlamydiae	100	Chlamydiia	100	Chlamydiales	100	Chlamydiales_unclassified	100	Chlamydiales_unclassified	100	ACGGAGGGTGCAAGCATTAATCGGATTTATTGGGCGTAAAGGGCGCGTAGGCGGATAACCAAGTCAGATGTGAAATTTTGATACTCAACATCAAAACTGCATCTGAAACTAGTTATCTTGAGGGTTGATGGAGGAAATAGAATTCCAGGTGTAGTGGTGGAATACTTAGATATCTGGAAGAATACCGGTGGCGAAGGCGATTTCCTAATTAACATCTGACGCTGAGGCGCGAAAGCGTGGGGAGCAAACAG	0	0	0	0	0	0	0	0	0	0	0	0	0	0	0	0	0	0	0	0	0	0	0	0	0	0	0	0	0	0	0	0	0	0	0	0	0
Otu00132	3540	Firmicutes	100	Bacilli	100	Bacillales	100	Bacillaceae_1	84	Anoxybacillus	63	ACGTAGGTGGCAAGCGTTGTCCGGAATTATTGGGCGTAAAGCGCGCGCAGGCGGTTCCTTAAGTCTGATGTGAAAGCCCACGGCTCAACCGTGGAGGGTCATTGGAAACTGGGGGACTTGAGTGCAGAAGAGGAGAGCGGAATTCCACGTGTAGCGGTGAAATGCGTAGAGATGTGGAGGAACACCAGTGGCGAAGGCGGCTCTCTGGTCTGTAACTGACGCTGAGGCGCGAAAGCGTGGGGAGCAAACAG	77	7	4	3	2	0	62	42	16	9	10	0	0	5	1	0	0	13	271	8	6	13	3	1	11	0	4	0	5	0	9	6	2	15	14	12	4
Otu00133	3483	Actinobacteria	100	Actinobacteria	100	Actinomycetales	100	Dermacoccaceae	100	Dermacoccus	99	ACGTAGGGCGCGAGCGTTATCCGGAATTATTGGGCGTAAAGAGCTTGTAGGCGGTTTGTCGCGTCTGCTGTGAAAGCCCGGGGCTTAACTCCGGTTCTGCAGTGGGTACGGGCAGACTAGAGTGTGGTAGGGGAGACTGGAATTCCTGGTGTAGCGGTGAAATGCGCAGATATCAGGAGGAACACCGATGGCGAAGGCAGGTCTCTGGGCCATTACTGACGCTGAGAAGCGAAAGCATGGGGAGCGAACAG	7	14	55	1	1	0	0	124	34	33	17	8	2	5	2	0	0	28	45	28	10	1	28	14	46	0	0	0	30	0	18	17	1	37	35	29	7
Otu00134	3416	Proteobacteria	100	Alphaproteobacteria	100	Rhizobiales	100	Hyphomicrobiaceae	99	Devosia	99	ACGAAGGGGGCTAGCGTTGTTCGGATTTACTGGGCGTAAAGCGCACGTAGGCGGATCGTTAAGTCGGGGGTGAAATCCTGGAGCTCAACTCCAGAACTGCCTTCGATACTGGCGATCTTGAGTCCGGAAGAGGTGAGTGGAACTCCTAGTGTAGAGGTGGAATTCGTAGATATTAGGAAGAACACCAGTGGCGAAGGCGGCTCACTGGTCCGGTACTGACGCTGAGGTGCGAAAGCGTGGGGAGCAAACAG	0	0	0	0	0	148	23	0	0	8	21	0	0	0	0	16	35	0	27	6	1	426	0	0	0	0	3	9	1	0	29	0	353	0	0	0	12
Otu00135	3345	Proteobacteria	100	Alphaproteobacteria	100	Rhizobiales	100	Xanthobacteraceae	98	Pseudolabrys	95	ACGAAGGGGGCTAGCGTTGCTCGGAATCACTGGGCGTAAAGCGCACGTAGGCGGACTCTTAAGTCGGTGGTGAAATCCTGGAGCTCAACTCCAGAACTGCCTTCGATACTGGGAGTCTCGAGTTCGGGAGAGGTGAGTGGAACTGCGAGTGTAGAGGTGAAATTCGTAGATATTCGCAAGAACACCAGTGGCGAAGGCGGCTCACTGGCCCGATACTGACGCTGAGGTGCGAAAGCGTGGGGAGCAAACAG	0	0	0	78	19	0	0	0	0	0	37	3	0	0	33	59	8	0	0	0	16	0	0	0	10	0	5	0	0	0	37	0	0	5	0	19	141
Otu00136	3319	Actinobacteria	100	Actinobacteria	100	Actinomycetales	100	Propionibacteriaceae	100	Propionibacterium	100	ACGTAGGGTGCGAGCGTTGTCCGGATTTATTGGGCGTAAAGGGCTCGTAGGCGGTTGATCGCGTCGGAAGTGGAAACTTGATGCTTAACGTTGAGCGTGCTTTCGATACGGGTTGACTTGAGGAAGGTAGGGGAGAATGGAATTCCTGGTGGAGCGGTGGAATGCGCAGATATCAGGAGGAACACCAGTGGCGAAGGCGGTTCTCTGGACCTTTCCTGACGCTGAGGAGCGAAAGCGTGGGGAGCGAACAG	5	12	0	4	3	0	0	48	38	0	0	3	0	0	24	0	0	0	0	15	24	0	54	26	43	0	0	0	2	0	9	31	12	42	36	18	22
Otu00137	3237	Bacteroidetes	100	Sphingobacteriia	100	Sphingobacteriales	100	Sphingobacteriaceae	100	Pedobacter	100	ACGGAGGATCCAAGCGTTATCCGGATTTATTGGGTTTAAAGGGTGCGTAGGCGGCTTATTAAGTCAGGGGTGAAAGACGGTGGCTCAACCATCGCAGTGCCCTTGATACTGATGAGCTTGAATGGACTAGAGGTAGGCGGAATGTGACAAGTAGCGGTGAAATGCATAGATATGTCACAGAACACCGATTGCGAAGGCAGCTTACTATGGTTTTATTGACGCTGAGGCACGAAAGCGTGGGGATCAAACAG	0	11	90	4	177	180	0	0	0	0	0	1	0	95	0	395	0	0	0	18	10	0	0	0	0	0	1	0	0	3	12	265	0	0	0	2	0
Otu00138	3219	Actinobacteria	100	Actinobacteria	100	Actinomycetales	100	Brevibacteriaceae	100	Brevibacterium	100	ACGTAGGGTACGAGCGTTGTCCGGAATTATTGGGCGTAAAGAGCTCGTAGGTGGTTGGTCACGTCTGCTGTGGAAACGCAACGCTTAACGTTGCGCGTGCAGTGGGTACGGGCTGACTAGAGTGCAGTAGGGGAGTCTGGAATTCCTGGTGTAGCGGTGAAATGCGCAGATATCAGGAGGAACACCGGTGGCGAAGGCGGGACTCTGGGCTGTAACTGACACTGAGGAGCGAAAGCATGGGGAGCGAACAG	2	0	0	0	1	1	0	0	0	14	518	12	11	10	155	48	11	0	10	0	44	0	0	0	0	0	0	0	0	0	15	5	0	11	0	0	93
Otu00139	3219	Firmicutes	100	Clostridia	100	Clostridiales	100	Clostridiales_Incertae_Sedis_XI	100	Anaerococcus	100	ACGTAAGGACCGAGCGTTGTCCGGAATCATTGGGCGTAAAGGGTACGTAGGCGGGTCATTAAGTTAGAAGTCAAAGGCTATAGCTCAACTATAGTAAGCTTCTAAAACTGGAGACCTTGAGTAATGGAAGGGAAAGTGGAATTCCTAGTGTAGCGGTGGAATGCGCAGATATTAGGAGGAATACCGGTGGCGAAGGCGACTTTCTGGCCATTAACTGACGCTGAGGTACGAAAGCGTGGGTAGCAAACAG	0	58	0	0	0	0	0	23	0	0	0	0	0	4	14	0	0	17	0	0	0	0	5	3	6	0	0	0	0	1	0	7	0	31	0	10	251
Otu00140	3210	Actinobacteria	100	Actinobacteria	100	Actinomycetales	100	Actinomycetaceae	100	Actinomyces	100	ACGTAGGGCGCGAGCGTTGTCCGGAATTATTGGGCGTAAAGGGCTTGTAGGCGGCTGGTCGCGTCTGCCGTGAAATCCTCTGGCTCAGCTGGGGGCGTGCGGTGGGTACGGGCTGGCTTGAGTGCGGTAGGGGAGACTGGAACTCCTGGTGTAGCGGTGGAATGCGCAGATATCAGGAGGAACACCGGTGGCGAAGGCGGGTCTCTGGGCCGTTACTGACGCTGAGGAGCGAAAGCGTGGGGAGCGAACAG	0	0	0	0	0	0	24	0	0	0	0	0	0	2	6	0	0	0	0	0	0	88	0	0	0	0	3	5	0	0	0	0	0	0	0	0	0
Otu00141	3208	Firmicutes	100	Bacilli	100	Bacillales	100	Bacillales_incertae_sedis	100	Caldalkalibacillus	100	ACGTAGGGGGCGAGCGTTGTCCGGAATCACTGGGCGTAAAGCGCGCGCAGGCGGCCTCTTAAGTCTGGTGTGAAAGCCCGCGGCTCAACCGTGGAGACGCACTGGAAACTGGGAGGCTTGAGTGCAGGAGAGGGAAGCGGAATTCCACGTGTAGCGGTGAAATGCGTAGAGATGTGGAGGAACACCAGTGGCGAAGGCGGCTTCCTGGCCTGTAACTGACGCTGAGGCGCGAAAGCGTGGGGAGCGAACAG	7	3	5	2	4	0	2	4	31	4	40	0	0	2	2	0	0	55	1	2	10	3	5	1	12	0	18	0	11	0	30	19	1	11	109	45	0
Otu00142	3169	Proteobacteria	100	Alphaproteobacteria	100	Rhizobiales	100	Rhizobiaceae	100	Kaistia	100	ACGAAGGGGGCTAGCGTTGTTCGGAATTACTGGGCGTAAAGCGTACGTAGGCGGATTGTTAAGTGAGGGGTGAAATCCCGAGGCTCAACCTCGGAACTGCCTTTCATACTGGCAATCTTGAGTCCGGGAGAGGTGAGTGGAACTCCTAGTGTAGAGGTGAAATTCGTAGATATTAGGAAGAACACCAGTGGCGAAGGCGGCTCACTGGCCCGGAACTGACGCTGAGGTACGAAAGCGTGGGGAGCAAACAG	0	0	0	10	44	198	0	0	0	16	0	1	0	45	0	470	5	0	0	0	4	0	0	0	15	0	22	0	0	1	3	36	0	0	0	48	0
Otu00143	3119	Verrucomicrobia	100	Opitutae	100	Opitutales	100	Opitutaceae	100	Opitutus	100	ACAGAGACTGCAAGCGTTATTCGGATTCACTGGGCGTAAAGGGTGCGCAGGCGGCCGTGTGTGTGAGGTGTGAAAGCCCGATGCTTAACATCGGAATTGCACCTCAAACTATACGGCTAGAGCATTGGAGAGGGTAGCGGAATTCACGGTGTAGCAGTGAAATGCGTAGATATCGTGAGGAACACCAGAGGCGAAGGCGGCTACCTGGACAATTGCTGACGCTCAGGCACGAAAGCGTGGGGAGCAAAAGG	0	0	0	7	2	59	4	2	0	16	69	3	0	7	76	37	36	0	0	0	60	4	0	0	0	0	3	0	0	0	2	0	0	0	0	0	211
Otu00146	3000	Bacteroidetes	100	Bacteroidia	100	Bacteroidales	100	Bacteroidaceae	100	Anaerorhabdus	100	ACGTAGGTGGCAAGCGTTATCCGGAATGATTGGGCGTAAAGGGTGCGTAGGTGGCGCCGTAAGTCTGAAGTAAAAGCCAGCAGCTCAACTGCTGTAAGCTTTGGAAACTGCGGTGCTAGAGTGCAGGAGAGGGCAATGGAATTCCATGTGTAGCGGTAAAATGCGTAGATATATGGAGGAACACCAGTGGCGAAGGCGGTTGCCTGGCCTGTAACTGACACTGATGCACGAAAGCGTGGGGAGCAAATAG	59	0	0	40	21	137	0	0	0	9	70	0	5	0	0	37	7	0	0	0	0	0	8	4	164	0	3	0	0	0	0	0	0	0	18	11	13
Otu00147	2974	Firmicutes	100	Bacilli	100	Bacillales	100	Listeriaceae	100	Brochothrix	100	ACGTAGGTGGCAAGCGTTGTCCGGAATTATTGGGCGTAAAGCGCGCGCAGGCGGTCTCTTAAGTCTGATGTGAAAGCCCCCGGCTCAACCGGGGAGGGTCATTGGAAACTGGGAGACTTGAGGACAGAAGAGGAGAGTGGAATTCCAAGTGTAGCGGTGAAATGCGTAGATATTTGGAGGAACACCAGTGGCGAAGGCGGCTCTCTGGTCTGTTACTGACGCTGAGGCGCGAAAGCGTGGGGAGCAAACAG	0	0	0	0	0	0	10	0	0	0	0	0	0	0	0	0	0	0	0	0	0	570	0	0	0	0	0	0	0	0	0	0	239	0	0	0	0
Otu00148	2959	Firmicutes	100	Bacilli	100	Lactobacillales	100	Streptococcaceae	100	Lactovum	100	ACGTAGGTCCCGAGCGTTGTCCGGATTTATTGGGCGTAAAGCGAGCGCAGGTGGTTCATTAAGTCTGATGTAAAAGGCAGTGGCTCAACCATTGTACGCATTGGAAACTGGTGGACTTGAGTGCAGTAGAGGTGAGTGGAACTCCTTGTGTAGCGGTGGAATGCGTAGATATAAGGAAGAACACCGGAGGCGAAAGCGGCTCACTGGGCTGTAACTGACACTGAGGCTCGAAAGCGTAGGTAGCAAACAG	5	0	117	0	0	0	0	55	25	43	11	0	0	0	0	0	0	65	110	29	0	0	24	39	0	0	0	0	12	2	0	0	0	0	0	0	0
Otu00149	2959	Proteobacteria	100	Alphaproteobacteria	100	Alphaproteobacteria_unclassified	100	Alphaproteobacteria_unclassified	100	Alphaproteobacteria_unclassified	100	ACGAAGGGAGCTAGCGTTGTTCGGAATTACTGGGCGTAAAGGGCGCGTAGGCGGTTAAATAAGTCAGATGTGAAAGCCTTGGGCTTAACCTGAGAACAGCATTTGATACTGTTTGACTAGAGGACGAGAGAGGAAAGTGGAATTACGAGTGTAGAGGTGAAATTCGTAGATATTCGTAAGAACACCAGTGGCGAAGGCGACTTTCTGGCTCGTATCTGACGCTAAGGCGCGAAAGCGTGGGGAGCAAACAG	0	0	0	0	0	6	0	0	9	0	0	0	0	102	96	2345	27	0	0	0	0	0	0	0	0	0	0	0	0	0	0	0	0	0	0	0	1
Otu00150	2954	Proteobacteria	100	Gammaproteobacteria	100	Enterobacteriales	100	Enterobacteriaceae	100	Enterobacteriaceae_unclassified	100	ACGGAGGGTGCAAGCGTTAATCGGAATTACTGGGCGTAAAGCGCACGCAGGCGGTTTGTTAAGTTAGATGTGAAATCCCCGGGCTTAACCTGGGAACTGCATTTAAGACTGGCAGGCTAGAGTCTTGTAGAGGGGGGTAGAATTCCATGTGTAGCGGTGAAATGCGTAGAGATGTGGAGGAATACCGGTGGCGAAGGCGGCCCCCTGGACAAAGACTGACGCTCAGGTGCGAAAGCGTGGGGAGCAAACAG	6	0	0	0	0	0	0	0	0	0	0	0	0	2	0	0	0	0	0	0	0	0	0	0	0	0	0	0	0	0	0	4	0	2	7	1	0
Otu00151	2811	Bacteria_unclassified	100	Bacteria_unclassified	100	Bacteria_unclassified	100	Bacteria_unclassified	100	Bacteria_unclassified	100	ACGAAGGCCCCAAGCGTTATCCGGAATTACTGGGCGTAAAGCGTCTGTAGGTGGTTCGGAAAGTCTCAAGTGAAAGGTCAGGGCTCAACCCTGTACTTGCTTGGGAAACTATCGAACTTGAGTGCGGGAGAGGCAAGCAGAACTGTATGAGTAGGGGTGCAATCCGTTGATACATACAAGAATACCAAAAGCGAAGGCAGCTTGCTGGAACGCCACTGACACTGAGAGACGAAAGCGTGGGGAGCAAAAGG	0	0	0	0	0	0	0	0	0	0	0	0	0	0	0	0	0	0	0	0	0	247	0	0	0	0	0	0	0	0	0	0	0	0	0	0	0
Otu00152	2771	Actinobacteria	100	Actinobacteria	100	Actinomycetales	100	Corynebacteriaceae	100	Corynebacterium	100	ACGTAGGGTGCGAGCGTTGTCCGGAATTACTGGGCGTAAAGAGCTCGTAGGTGGTTTGTCGCGTCGTTTGTGTAAGCCCGCAGCTTAACTGCGGGACTGCAGGCGATACGGGCATAACTTGAGTGCTGTAGGGGAGACTGGAATTCCTGGTGTAGCGGTGGAATGCGCAGATATCAGGAGGAACACCGATGGCGAAGGCAGGTCTCTGGGCAGTAACTGACGCTGAGGAGCGAAAGCATGGGTAGCGAACAG	4	0	0	3	0	0	76	47	10	7	11	0	3	16	463	9	4	17	9	4	0	183	4	5	0	0	0	0	49	1	0	4	0	14	0	35	0
Otu00153	2751	Actinobacteria	100	Actinobacteria	100	Actinomycetales	100	Micrococcaceae	99	Micrococcus	80	ACGTAGGGCGCGAGCGTTATCCGGAATTATTGGGCGTAAAGAGCTTGTAGGCGGTTTGTCGCGTCTGCTGTGAAAGCCCGGGGCTTAACCCCGGATCTGCGGTGGGTACGGGCAGACTAGAGTGCAGTAGGGGAGACTGGAATTCCTGGTGTAGCGGTGGAATGCGCAGATATCAGGAGGAACACCGATGGCGAAGGCAGGTCTCTGGGCTGTAACTGACGCTGAGGAGCGAAAGCATGGGGAGCGAACAG	4	14	13	0	0	0	1	36	14	17	33	0	0	0	0	0	0	50	36	28	11	1	25	16	22	0	0	0	28	0	8	18	0	20	25	15	1
Otu00154	2728	Proteobacteria	100	Gammaproteobacteria	100	Xanthomonadales	100	Xanthomonadaceae	100	Stenotrophomonas	100	ACGAAGGGTGCAAGCGTTACTCGGAATTACTGGGCGTAAAGCGTGCGTAGGTGGTCGTTTAAGTCTGTTGTGAAAGCCCTGGGCTCAACCTGGGAACTGCAGTGGAAACTGGACGACTAGAGTGTGGTAGAGGGTAGCGGAATTCCTGGTGTAGCAGTGAAATGCGTAGAGATCAGGAGGAACATCCATGGCGAAGGCAGCTACCTGGACCAACACTGACACTGAGGCACGAAAGCGTTGGGAGCAAACAG	5	2	0	1	6	1	0	0	3	1	3	4	26	181	2	153	0	1	1	0	2	0	0	0	0	0	26	0	0	0	1	0	1489	1	5	17	1
Otu00155	2722	Proteobacteria	100	Gammaproteobacteria	100	Pseudomonadales	100	Pseudomonadaceae	100	Pseudomonadaceae_unclassified	100	ACGAAGGGTGCAAGCGTTAATCGGAATAACTGGGCGTAAAGCGCGCGTAGGTGGTTTGTCAAGTTGGATGTGAAATCCCCGGGCTCAACCTGGGAACTGCATCCAAAACTGACTGACTAGAGTACGGTAGAGGTTAGTGGAATTTCCTGTGTAGCGGTGAAATGCGTAGATATAGGAAGGAACACCAGTGGCGAAGGCGACTAACTGGACTGATACTGACACTGAGGTGCGAAAGCGTGGGGAGCAAACAG	0	6	0	12	1	16	0	0	0	0	13	2	14	7	0	0	21	0	0	0	0	0	2	2	0	0	0	0	0	0	2	21	0	0	20	11	22
Otu00156	2670	Proteobacteria	100	Deltaproteobacteria	100	Deltaproteobacteria_unclassified	100	Deltaproteobacteria_unclassified	100	Deltaproteobacteria_unclassified	100	ACGGAGGGTGCAAGCGTTGTTCGGAATTACTGGGCGTAAAGCGCGTGTAGGTGGCTTGTCATGTCAGGTGTGAAAGCCCTCGGCCTAACCGAGGAAGTGCGCCTGAAACTGCCAAGCTTGAGTACGAGAGAGGAGGACGGAATTCCCAGTGTAGAGGTGAAATTCGTAGATATTGGGAGGAACACCGGTGGCGAAAGCGGTTCTCTGGATCGATACTGACACTAAGACGCGAAAGCGTGGGGATCAAACAG	0	0	0	0	0	0	0	0	0	0	0	0	0	0	0	0	0	0	0	0	0	0	0	0	2670	0	0	0	0	0	0	0	0	0	0	0	0
Otu00157	2612	Proteobacteria	100	Betaproteobacteria	100	Neisseriales	100	Neisseriaceae	100	Amantichitinum	100	ACGTAGGGTCCAAGCGTTAATCGGAATTACTGGGCGTAAAGCGTGCGCAGGTGGCTTGTTAAGATCGATGTGAAATCCCCGGGCTCAACCTGGGAATGGCATTGATGACTGGCTCGCTAGAGTACGGCAGAGGGGGGTGGAATTCCACGTGTAGCAGTGAAATGCGTAGAGATGTGGAGGAACACCGATGGCGAAGGCAACCCCCTGGGCTGATACTGACACTCATGCACGAAAGCGTGGGGAGCAAACAG	0	2	21	0	0	27	0	0	3	31	0	0	0	51	0	0	0	0	1	14	0	0	8	3	73	0	8	0	0	48	0	9	0	0	0	10	0
Otu00158	2593	Proteobacteria	100	Gammaproteobacteria	100	Pseudomonadales	100	Pseudomonadaceae	100	Cellvibrio	100	ACGGAGGGTGCAAGCGTTAATCGGAATTACTGGGCGTAAAGCGCACGTAGGTGGTTTGTTAAGCTAGCTGTGAAATCCCCGGGCTCAACCTGGGCACTGCAGTTAGAACTGGCAAGCTAGAGTAGGGTAGAGGGGTGTGGAATTCCAGGTGTAGCGGTGAAATGCGTAGATATCTGGAGGAACATCAGTGGCGAAGGCGACACCCTGGACTCATACTGACACTGAGGTGCGAAAGCGTGGGGAGCAAACAG	0	0	0	0	0	10	0	0	0	0	103	0	0	0	56	0	0	0	0	0	1	96	0	2	0	0	0	0	0	0	0	0	0	0	0	0	0
Otu00159	2546	Proteobacteria	100	Gammaproteobacteria	100	Legionellales	100	Legionellaceae	100	Legionella	100	ACGGAGGGTGCAAGCGTTAATCGGAATTACTGGGCGTAAAGAGTGCGTAGGTGGTCTTGTAAGTTATCTGTGAAATCCCTGGGCTCAACCTGGGCAGGTCAGATAAAACTGTGAGACTCGAGTATGGGAGAGGGTAGTGGAATTTCCGGTGTAGCGGTGAAATGCGTAGAGATCGGAAGGAACACCAGTGGCGAAGGCGGCTACCTGGCCTAATACTGACACTGAGGCACGAAAGCGTGGGGAGCAAACAG	0	0	0	139	0	0	0	0	0	0	0	0	0	0	0	801	0	0	0	0	8	0	0	0	0	0	64	0	0	0	139	4	0	0	0	0	0
Otu00160	2540	Bacteroidetes	100	Bacteroidia	100	Bacteroidales	100	Rikenellaceae	100	Alistipes	100	ACGGAGGATTCAAGCGTTATCCGGATTTATTGGGTTTAAAGGGTGCGTAGGCGGTTTGATAAGTTAGAGGTGAAATATTAGGGCTCAACCCTGAAACTGCCTCTAATACTGTTAGACTAGAGAATAGTTGCGGTAGGCGGAATGTATGGTGTAGCGGTGAAATGCTTAGAGATCATACAGAACACCGATTGCGAAGGCAGCTTACCAAACTATATCTGACGTTGAGGCACGAAAGCGTGGGTAGCAAACAG	161	24	0	1	9	0	0	0	0	0	3	0	32	12	184	0	0	0	0	0	0	0	0	1	52	0	0	0	0	0	13	0	0	0	0	51	0
Otu00161	2533	Actinobacteria	100	Actinobacteria	100	Actinomycetales	100	Nocardiaceae	100	Rhodococcus	100	ACGTAGGGTGCAAGCGTTGTCCGGAATTACTGGGCGTAAAGAGTTCGTAGGCGGTTTGTCGCGTCGTTTGTGAAAACCAGCAGCTCAACTGCTGGCTTGCAGGCGATACGGGCAGACTTGAGTACTGCAGGGGAGACTGGAATTCCTGGTGTAGCGGTGAAATGCGCAGATATCAGGAGGAACACCGGTGGCGAAGGCGGGTCTCTGGGCAGTAACTGACGCTGAGGAACGAAAGCGTGGGTAGCGAACAG	0	0	42	13	9	234	0	0	0	0	4	0	2	16	11	196	93	0	0	4	8	89	0	0	0	0	6	0	0	0	0	6	489	0	13	0	26
Otu00162	2517	Proteobacteria	100	Alphaproteobacteria	100	Rhizobiales	100	Rhizobiaceae	100	Rhizobium	100	ACGAAGGGGGCTAGCGTTGTTCGGATTTACTGGGCGTAAAGCGCACGTAGGCGGATCGATCAGTCAGGGGTGAAATCCCAGAGCTCAACTCTGGAACTGCCTTTGATACTGTCGATCTGGAGTATGGAAGAGGTAAGTGGAATTCCGAGTGTAGAGGTGAAATTCGTAGATATTCGGAGGAACACCAGTGGCGAAGGCGGCTTACTGGTCCATTACTGACGCTGAGGTGCGAAAGCGTGGGGAGCAAACAG	0	17	40	4	27	0	0	0	17	7	6	0	0	36	0	0	7	0	37	31	2	0	8	0	76	0	1	0	0	9	8	9	0	0	0	270	77
Otu00163	2512	Proteobacteria	100	Deltaproteobacteria	100	Bdellovibrionales	100	Bacteriovoracaceae	100	Bacteriovorax	100	ACGAAGGGTGCAAGCGTTGTTCGGATTTATTGGGCGTAAAGCGCGCGTAGGCGGACCTGCAAGTCAGATGTGAAATCTCGGGGCTCAACCTCGAAACTGCGTCTGAAACTACAGGTCTAGAATCTCGGAGGGGGAAGGGGAATATCGCATGTAGGGGTAAAATCCGTAGATATGCGATGGAACACCAGAGGCGAAGGCGCCTTCCTGGACGAGTATTGACGCTGAGGCGCGAAAGCGTGGGGATCAAACAG	0	0	0	15	68	0	0	0	0	0	0	0	0	0	0	23	1	0	0	0	0	0	0	0	0	0	0	0	0	0	0	27	0	0	0	0	0
Otu00164	2485	Verrucomicrobia	100	Verrucomicrobiae	100	Verrucomicrobiales	100	Verrucomicrobiaceae	100	Prosthecobacter	100	ACAGAGGTCTCAAGCGTTGTTCGGAATCACTGGGCGTAAAGGGTGCGTAGGTGGCGTGGTAAGTCAGATGTGAAAGCCCGGGGCTCAACCTCGGAATAGCATCCGATACTACCATGCTAGAGTACTGAAGAGGTGACTAGAATTCTCGGTGTAGCAGTGAAATGCGTAGATATCGAGAGGAATACCAACGGCGAAGGCAGGTCACTGGGCAGTTACTGACACTGAGGCACGAAGGCCAGGGGAGCAAACGG	0	0	0	2	0	0	2	0	3	0	94	7	0	0	1	0	0	0	0	0	5	41	0	0	0	0	0	3	5	0	0	0	0	0	0	0	0
Otu00165	2445	Fusobacteria	100	Fusobacteriia	100	Fusobacteriales	100	Fusobacteriaceae	100	Fusobacterium	100	ACGTATGTCGCAAGCGTTATCCGGATTTATTGGGCGTAAAGCGCGTCTAGGCGGCTTAGTAAGTCTGATGTGAAAATGCGGGGCTCAACCCCGTATTGCGTTGGAAACTGCTAAACTAGAGTACTGGAGAGGTAGGCGGAACTACAAGTGTAGAGGTGAAATTCGTAGATATTTGTAGGAATGCCGATGGGGAAGCCAGCCTACTGGACAGATACTGACGCTAAAGCGCGAAAGCGTGGGTAGCAAACAG	1	0	0	0	1	0	0	0	0	0	59	0	27	8	0	0	0	0	0	0	0	12	0	0	9	0	0	0	0	0	12	0	0	0	0	141	2
Otu00166	2441	Proteobacteria	100	Gammaproteobacteria	100	Enterobacteriales	100	Enterobacteriaceae	100	Proteus	100	ACGGAGGGTGCAAGCGTTAATCGGAATTACTGGGCGTAAAGCGCACGCAGGCGGTCAATTAAGTCAGATGTGAAAGCCCCGAGCTTAACTTGGGAATTGCATCTGAAACTGGTTGGCTAGAGTCTTGTAGAGGGGGGTAGAATTCCACGTGTAGCGGTGAAATGCGTAGAGATGTGGAGGAATACCGGTGGCGAAGGCGGCCCCCTGGACAAAGACTGACGCTCAGGTGCGAAAGCGTGGGGAGCAAACAG	2	25	0	0	0	0	0	0	0	0	0	0	0	0	0	0	0	0	0	0	0	0	0	0	0	0	0	0	0	0	0	0	125	0	0	0	0
Otu00167	2421	Bacteroidetes	100	Cytophagia	100	Cytophagales	100	Cytophagaceae	100	Spirosoma	100	ACGGAGGGTGCAAGCGTTGTCCGGATTTATTGGGTTTAAAGGGTGCGTAGGTGGGTTTGTAAGTCTGGTTTGAAAGCTGGTCGCTTAACGATCAGATGTGGCTGGAAACTGCGAATCTTGAATGGGTTGGCGGTAGCTGGAACGGGTCATGTAGCGGTGAAATGCATAGATATGACCCAGAACCCCGATTGCGAAGGCAGGCTACTACGACTTGATTGACACTGAGGCACGAGAGCATGGGGAGCCAACAG	0	0	0	0	0	0	0	0	0	26	18	3	0	0	0	0	0	0	0	0	32	0	0	0	0	0	0	0	0	1	174	79	0	0	0	0	0
Otu00168	2414	Bacteroidetes	100	Bacteroidia	100	Bacteroidales	100	Porphyromonadaceae	100	Parabacteroides	100	ACGGAGGATGCGAGCGTTATCCGGATTTATTGGGTTTAAAGGGTGCGTAGGTGGTTTGTTAAGTCAGCGGTGAAAGTTTGTGGCTCAACCATAAAATTGCCGTTGAAACTGGTAAACTTGAGTATATTTGAGGTAGGCGGAATGCGTGGTGTAGCGGTGAAATGCATAGATATCACGCAGAACTCCAATTGCGAAGGCAGCTTACTAAACTATAACTGACACTGAAGCACGAAAGCGTGGGTATCAAACAG	43	0	0	3	13	6	0	0	0	7	6	0	24	11	0	38	1	0	0	0	5	6	39	3	64	0	1	0	0	0	19	0	0	0	16	70	91
Otu00169	2402	Firmicutes	100	Clostridia	100	Clostridiales	100	Peptoniphilaceae	100	Peptoniphilus	100	ACGTAGGGGGCTAGCGTTGTCCGGAATCACTGGGCGTAAAGGGTTCGCAGGCGGAAATGCAAGTCAGATGTAAAAGGCAGTAGCTTAACTACTGTAAGCATTTGAAACTGCATATCTTGAGAAGAGTAGAGGTAAGTGGAATTTTTAGTGTAGCGGTGAAATGCGTAGATATTAAAAAGAATACCGGTGGCGAAGGCGACTTACTGGGCTCATTCTGACGCTGAGGAACGAAAGCGTGGGTAGCAAACAG	0	13	46	0	2	0	0	9	0	0	4	0	0	0	0	0	0	72	39	10	0	54	0	1	0	0	0	0	0	0	0	0	0	21	0	18	95
Otu00170	2333	Proteobacteria	100	Proteobacteria_unclassified	100	Proteobacteria_unclassified	100	Proteobacteria_unclassified	100	Proteobacteria_unclassified	100	ACGGGGGGGGCGAGCGTTATTCAGAATGACTGGGCGTAAAGGGTACGTAGGCGGTCTATTAAGTTGAAGGTAAAAGCCCAGAGCTTAACTCTGGAAAACCCTTCAAAACTGATATGACTGGAGTACGAGAGAGGATAGTAGAATTTCTAGTGTAGGGATGAAATATGAAAAGATTAGAAGGAATACCAAAGGCGAAGGCAACTATCTGGATCGATACTGACGCTGAGGTACGAAAGTATGGGGAGCAAACAG	0	0	0	14	9	0	0	0	0	0	1	0	0	0	50	46	0	0	0	0	0	0	0	0	0	0	47	0	0	0	96	15	0	0	0	0	0
Otu00171	2305	Proteobacteria	100	Gammaproteobacteria	100	Pseudomonadales	100	Moraxellaceae	100	Moraxellaceae_unclassified	100	ACAGAGGGTGCAAGCGTTAATCGGAATTACTGGGCGTAAAGCGCGCGTAGGCGGTTGTGTAAGTTGGAGGTGAAATCCCCGGGCTCAACCTGGGAATTGCACTCAAAACTGTACGGCTAGAGTGTGGGAGAGGAAGGTAGAATTCCAGGTGTAGCGGTGAAATGCGTAGATATCTGGAGGAATACCGATGGCGAAGGCAGCCTTCTGGCCTAACACTGACGCTGAGGTGCGAAAGCATGGGGAGCAAACAG	0	0	0	32	144	0	0	2	0	4	16	0	0	5	0	47	0	0	0	0	0	307	0	0	0	0	8	0	0	0	2	47	1	0	3	21	2
Otu00172	2304	Firmicutes	100	Bacilli	100	Lactobacillales	94	Enterococcaceae	94	Enterococcus	93	ACGTAGGTGGCAAGCGTTGTCCGGATTTATTGGGCGTAAAGCGAGCGCAGGCGGTTTCTTAAGTCTGATGTGAAAGCCCCCGGCTCAACCGGGGAGGGTCATTGGAAACTGGGAGACTTGAGTGCAGAAGAGGAGAGTGGAATTCCATGTGTAGCGGTGAAATGCGTAGATATATGGAGGAACACCAGTGGCGAAGGCGACTCTCTGGTCTGTAACTGACGCTGAGGCTCGAAAGCGTGGGGAGCAAACAG	26	0	0	10	2	2	35	1	1	0	3	3	4	8	4	0	0	0	6	2	0	20	4	0	0	0	0	0	0	0	0	5	100	0	0	9	0
Otu00173	2285	Deinococcus-Thermus	100	Deinococci	100	Deinococcales	100	Deinococcaceae	100	Deinococcus	100	ACGGAGGGTGCAAGCGTTACCCGGAATCACTGGGCGTAAAGGGCGTGTAGGCGGGATGTTAAGTCTGGCTTTAAAGACCGGGGCTCAACCTCGGGAGTGGGCTGGATACTGGCATTCTTGACCTCTGGAGAGGTACTCGGAATTTCTGGTGTAGCGGTGGAATGCGTAGATACCAGAAGGAACACCGATGGCGAAGGCAGAGTACTGGACAGAAGGTGACGCTGAGGCGCGAAAGTGTGGGGAGCGAACCG	6	9	70	0	0	0	0	145	17	20	0	0	0	0	0	0	0	18	103	112	0	0	14	6	0	0	0	9	0	0	0	0	0	0	0	0	0
Otu00174	2271	Proteobacteria	100	Gammaproteobacteria	100	Pseudomonadales	100	Moraxellaceae	100	Moraxellaceae_unclassified	100	ACAGAGGGTGCAAGCGTTAATCGGAATTACTGGGCGTAAAGCGCGCGTAGGCGGTTGTATAAGTTGGGTGTGAAATCCCCGGGCTTAACCTGGGCACTGCCTTCAAAACTGCACGGCTAGAGTATGGGAGAGGAAGGTAGAATTCCAGGTGTAGCGGTGAAATGCGTAGAGATCTGGAGGAATACCGATGGCGAAGGCAGCCTTCTGGCCTAATACTGACGCTGAGGTGCGAAAGCATGGGGAGCAAACAG	0	0	0	14	248	1	0	2	0	0	63	3	0	6	0	120	0	0	0	0	6	0	0	0	0	1	9	0	0	0	18	61	0	0	0	0	9
Otu00175	2265	Bacteroidetes	100	Bacteroidetes_unclassified	100	Bacteroidetes_unclassified	100	Bacteroidetes_unclassified	100	Bacteroidetes_unclassified	100	ACGAAGGATCCAAGCGTTGTCCGGATTTACTGGGTTTAAAGGGTGCGTAGGTGGGGAATTAAGTCAGTGGTGAAAGCTGGTAGCTTAACTATCAAATTGCCATTGAAACTGATTTTCTCGAGTACGGTTGAGGTAGCTGGAATGTAACATGTAGCGGTGAAATGCTTAGATATGTTACAGAACACCGATTGCGAAGGCAGGCTACTAAACCGTAACTGACACTGAGGCACGAAAGCGTGGGGATCAAACAG	0	0	0	0	0	0	148	0	0	6	7	0	0	4	1	18	0	27	0	0	0	740	0	0	0	0	0	6	0	0	0	0	0	0	0	0	152
Otu00176	2250	Actinobacteria	100	Actinobacteria	100	Actinomycetales	100	Dietziaceae	99	Dietzia	99	ACGTAGGGTGCGAGCGTTGTCCGGAATTACTGGGCGTAAAGAGCTCGTAGGCGGTTTGTCACGTCGTCTGTGAAATCCTAGGGCTTAACCCTGGACGTGCAGGCGATACGGGCTGACTTGAGTACTACAGGGGAGACTGGAATTTCTGGTGTAGCGGTGGAATGCACAGATATCAGGAAGAACACCGATGGCGAAGGCAGGTCTCTGGGTAGTAACTGACGCTGAGGAGCGAAAGCATGGGTAGCGAACAG	0	0	15	1	8	0	0	56	0	0	0	0	3	0	57	9	0	39	6	11	0	0	5	14	0	0	0	2	0	0	0	0	259	13	0	0	109
Otu00177	2247	Actinobacteria	100	Actinobacteria	100	Actinomycetales	100	Corynebacteriaceae	100	Corynebacterium	100	ACGTAGGGTGCGAGCGTTGTCCGGAATTACTGGGCGTAAAGAGCTCGTAGGTGGTTTGTTGCGTCGTCTGTGAAATTCCGGGGCTTAACTTCGGGGTGGCAGGCGATACGGGCATAACTAGAGTGCTGTAGGGGAGACTGGAATTCCTGGTGTAGCGGTGGAATGCGCAGATATCAGGAGGAACACCGATGGCGAAGGCAGGTCTCTGGGCAGTAACTGACGCTGAGGAGCGAAAGCATGGGGAGCGAACAG	14	0	125	0	0	0	0	0	0	0	15	0	0	5	0	0	10	38	0	4	0	320	26	0	0	0	0	0	12	3	0	10	141	0	0	29	0
Otu00178	2243	Firmicutes	100	Bacilli	100	Bacillales	100	Bacillaceae_1	100	Geobacillus	100	ACGTAGGGGGCGAGCGTTGTCCGGAATTATTGGGCGTAAAGCGCGCGCAGGCGGTCTCTTAAGTCTGATGTGAAAGCCCACGGCTCAACCGTGGAGGGTCATTGGAAACTGGGGGACTTGAGGGCAGGAGAGGAGAGCGGAATTCCACGTGTAGCGGTGAAATGCGTAGAGATGTGGAGGAACACCAGTGGCGAAGGCGGCTCTCTGGCCTGCACCTGACGCTGAGGCGCGAAAGCGTGGGGAGCAAACAG	3	1	5	0	0	14	63	45	3	6	0	0	0	0	73	2	0	15	0	5	5	0	1	3	0	0	3	0	5	0	0	6	0	5	21	9	64
Otu00179	2242	Actinobacteria	100	Actinobacteria	100	Actinomycetales	100	Microbacteriaceae	100	Rhodoluna	100	ACGTAGGGTGCAAGCGTTGTCCGGAATTATTGGGCGTAAAGAGCTCGTAGGCGGTTTGTCGCGTCTGCTGTGAAAATCCAAGGCTCAACCTTGGACCTGCAGTGGGTACGGGCAAGCTAGAGTGCGGTAGGGGAGATGGGAATTCCTGGTGTAGCGGTGGAATGCGCAGATATCAGGAGGAACACCAATGGCGAAGGCACATCTCTGGGCCGTAACTGACGCTGAGGAGCGAAAGCGTGGGGAGCGAACAG	6	5	6	5	4	100	89	0	0	8	18	0	1	0	0	12	3	12	14	0	28	323	0	1	0	0	3	0	11	0	1	10	0	0	5	1	0
Otu00180	2230	Bacteroidetes	100	Sphingobacteriia	100	Sphingobacteriales	100	Sphingobacteriaceae	100	Sphingobacterium	100	ACGGAGGATCCGAGCGTTATCCGGATTTATTGGGTTTAAAGGGTGCGTAGGCGGCACTTTAAGTCAGGGGTGAAAGACGGCAGCTCAACTGTCGCAGTGCCCTTGATACTGAAGTGCTTGAATGCGGTTGAAGACGGCGGAATGAGACAAGTAGCGGTGAAATGCATAGATATGTCTCAGAACACCGATTGCGAAGGCAGCTGTCTAAGCCGTTATTGACGCTGATGCACGAAAGCGTGGGGATCGAACAG	0	0	0	0	0	0	139	0	0	0	203	2	0	1	432	0	0	0	0	0	0	0	0	0	0	0	0	0	0	0	0	0	0	0	0	0	0
Otu00181	2145	Verrucomicrobia	100	Verrucomicrobiae	100	Verrucomicrobiales	100	Verrucomicrobiaceae	100	Akkermansia	100	ACAGAGGTCTCAAGCGTTGTTCGGAATCACTGGGCGTAAAGGGTACGTAGGCTGCATCATAAGTCGGGCGTGAAAGGCAGGGGCTCAACCCCTGGAGTGCGCTTGATACTGTGATGCTAGAGTCATGGAGGGGGAACCGGAACTCTCGGTGTAGCAGTGAAATGCGTAGATATCGAGAAGAACACTCGTGGCGAAGGCGGGTTCCTGGACATGTACTGACGCTGAGGTACGAAGGCTAGGGGAGCGAAAGG	97	0	0	0	0	0	0	0	0	0	0	0	0	0	0	0	0	0	0	0	0	20	0	0	0	0	0	4	0	2	0	0	0	0	0	33	0
Otu00182	2144	Firmicutes	100	Negativicutes	100	Selenomonadales	100	Acidaminococcaceae	100	Phascolarctobacterium	100	ACGTAGGTGGCGAGCGTTGTCCGGAATCATTGGGCGTAAAGCGCATGTAGGCGGGAAGATAAGTCTGTTGTGAAAATGCGGGGCTCAACCCCGTATGGCAATGGAAACTGTCTTTCTTGAGTGCAGGAGAGGAAAGGGGAATTCCCAGTGTAGCGGTGAAATGCGTAGATATTGGGAGGAACACCAGTGGCGAAGGCGCCTTTCTGGACTGTGTCTGACGCTGAGATGCGAAAGCCAGGGGAGCAAACGG	21	0	0	0	37	0	0	0	0	0	45	1	120	3	0	25	0	0	0	0	5	0	36	8	70	0	6	0	0	0	7	0	0	0	0	25	0
Otu00183	2135	Proteobacteria	100	Alphaproteobacteria	100	Rhizobiales	100	Xanthobacteraceae	98	Xanthobacter	97	ACGAAGGGGGCTAGCGTTGCTCGGAATCACTGGGCGTAAAGCGCACGTAGGCGGATCGTTAAGTCAGGGGTGAAATCCTGGAGCTCAACTCCAGAACTGCCCTTGATACTGGCGATCTCGAGTTCGAGAGAGGTTGGTGGAACTCCGAGTGTAGAGGTGAAATTCGTAGATATTCGGAAGAACACCAGTGGCGAAGGCGGCCAACTGGCTCGATACTGACGCTGAGGTGCGAAAGCGTGGGGAGCAAACAG	14	0	17	2	0	11	0	21	12	12	12	2	0	7	473	127	17	32	13	28	6	0	9	1	13	0	4	0	0	4	25	0	0	0	0	0	31
Otu00184	2128	Firmicutes	100	Erysipelotrichia	100	Erysipelotrichales	100	Erysipelotrichaceae	100	Erysipelotrichaceae_unclassified	100	ACGTAGGTGGCGAGCGTTATCCGGAATGATTGGGCGTAAAGGGTGCGTAGGTGGCACATTAAGTCTGAAGTAAAAGCCAGCAGCTCAACTGCTGTAAGCTTTGGAAACTGAAGTGCTAGAGTGCAGAAGAGGGTGATGGAATTCCATGTGTAGCGGTAAAATGCGTAGATATATGGAGGAACACCAGTGGCGAAGGCGGTCACCTGGTCTGTAACTGACACTGAGGCACGAAAGCGTGGGGAGCAAATAG	0	0	0	0	13	45	0	0	0	0	0	0	0	4	0	0	7	0	0	0	0	0	60	3	0	0	9	0	2	0	67	10	0	0	16	0	0
Otu00185	2096	Proteobacteria	100	Alphaproteobacteria	100	Rhodospirillales	100	Reyranella	100	Reyranella_unclassified	100	ACGAAGGGGGCTAGCGTTGTTCGGAATTACTGGGCGTAAAGCGAGTGTAGGTGGTTGTTCAAGTTGGATGTGAAAGCCTTGAGCTCAACTCAAGAAATGCATTCAGGACTGAGCGACTAGAGGACCGGAGAGGATAGTGGAATTCCCAGTGTAGTGGTGAAATACGTAGAGATTGGGAAGAACACCAGTGGCGAAGGCGGCTATCTGGACGGTTTCTGACACTAAGACTCGAAAGCGTGGGGAGCAAACAG	0	0	0	7	0	16	0	0	0	17	115	1	0	0	20	0	10	0	0	0	57	26	0	0	0	0	26	4	0	0	0	0	0	0	0	0	0
Otu00186	2073	Proteobacteria	100	Alphaproteobacteria	100	Caulobacterales	100	Caulobacteraceae	100	Phenylobacterium	100	ACGAAGGGGGCTAGCGTTGCTCGGAATTACTGGGCGTAAAGGGCGCGTAGGCGGACAGTTAAGTCAGAGGTGAAAGCCCAGGGCTCAACCTTGGAACTGCCTTTGATACTGACTGTCTTGAGTTCGGGAGAGGTGAGTGGAACTCCGAGTGTAGAGGTGAAATTCGTAGATATTCGGAAGAACACCAGTGGCGAAGGCGACTCACTGGCCCGATACTGACGCTGAGGCGCGAAAGCGTGGGGAGCAAACAG	0	0	0	2	7	49	0	0	0	0	47	3	0	0	0	0	9	0	0	0	13	0	0	0	16	0	1	0	0	0	0	0	0	0	0	13	154
Otu00187	2030	Bacteroidetes	100	Bacteroidia	100	Bacteroidales	100	Porphyromonadaceae	100	Parabacteroides	100	ACGGAGGATGCGAGCGTTATCCGGATTTATTGGGTTTAAAGGGTGCGTAGGTGGTTGATTAAGTCAGTGGTGAAAGTTTGTCGCTCAACGATAAAATTGCCATTGAAACTGGTTAACTTGAGTATGTTTGAGGTAGGCGGAATGCGTAGTGTAGCGGTGAAATGCATAGATATTACGCAGAACTCCAATTGCGAAGGCAGCTTACTAAACCATAACTGACACTGAAGCACGAAAGCGTGGGTATCAAACAG	20	0	0	2	2	0	0	0	0	0	0	0	1	9	0	1	0	0	0	0	0	11	6	0	0	0	0	1	0	0	0	5	0	44	0	2	1
Otu00188	1997	Verrucomicrobia	100	Verrucomicrobiae	100	Verrucomicrobiales	100	Verrucomicrobiaceae	100	Verrucomicrobium	100	ACAGAGGTCTCAAGCGTTGTTCGGAATCACTGGGCGTAAAGGGTGCGTAGGTGGCGTGGAAAGTCAGATGTGAAATCCGGGGGCTCAACCTCCGAATAGCATCCGATACTCCCATGCTAGAGAACTGGAGGGGGATCTGGAATTCTCGGTGTAGCAGTGAAATGCGTAGATATCGAGAGGAACACTAGTGGCGAAGGCGAGATCCTGGACAGTATCTGACACTGATGCACGAAGGTCAGGGGAGCAAACGG	0	0	0	0	1	0	0	0	0	0	105	0	0	0	0	4	0	0	0	0	0	471	0	0	0	0	0	3	0	0	0	0	0	0	0	0	0
Otu00189	1984	Bacteroidetes	100	Flavobacteriia	100	Flavobacteriales	100	Cryomorphaceae	100	Fluviicola	100	ACGGAGGGTGCAAGCGTTATCCGGAATCATTGGGTTTAAAGGGTCCGCAGGCGGGTTTATAAGTCAGTGGTGAAAGCCTACAGCTCAACTGTAGAACTGCCATTGAAACTGTAGATCTTGAATTCGGTCGAAGTGGGCGGAATATGACATGTAGCGGTGAAATGCTTAGATATGTCATAGAACACCGATAGCGAAGGCAGCTCACTAGGCCTGGATTGACGCTCAGGGACGAAAGCGTGGGGAGCAAACAG	3	7	5	2	2	134	0	25	0	18	8	0	2	0	0	9	1	20	10	0	16	137	0	4	0	0	0	0	0	0	9	7	0	0	28	10	0
Otu00190	1979	Proteobacteria	100	Alphaproteobacteria	100	Rhizobiales	100	Hyphomicrobiaceae	68	Hyphomicrobiaceae_unclassified	66	ACGAAGGGGGCTAGCGTTGTTCGGAATCACTGGGCGTAAAGCGCGCGTAGGCGGACCGTTAAGTCGGAGGTGAAATCCTGGAGCTCAACTCCAGAACTGCCTTCGATACTGGCGGTCTCGAGTCCGGGAGAGGTGAGTGGAACTGCTAGTGTAGAGGTGAAATTCGTAGATATTAGCAAGAACACCAGTGGCGAAGGCGGCTCACTGGCCCGGTACTGACGCTGAGGTGCGAAAGCGTGGGGAGCAAACAG	3	19	30	0	0	0	0	79	0	18	0	0	0	0	0	0	0	0	23	7	0	349	12	5	0	0	0	0	0	0	0	0	0	0	0	0	0
Otu00191	1960	Actinobacteria	100	Actinobacteria	100	Actinomycetales	100	Actinomycetaceae	100	Actinomyces	100	ACGTAGGGCGCGAGCGTTGTCCGGAATTATTGGGCGTAAAGGGCTTGTAGGCGGTTGGTCGCGTCTGCCGTGAAATCCTCTGGCTTAACTGGGGGCGTGCGGTGGGTACGGGCTGACTTGAGTGCGGTAGGGGAGACTGGAACTCCTGGTGTAGCGGTGGAATGCGCAGATATCAGGAAGAACACCGGTGGCGAAGGCGGGTCTCTGGGCCGTTACTGACGCTGAGGAGCGAAAGCGTGGGGAGCGAACAG	0	0	0	0	1	0	0	0	10	0	7	1	4	0	0	0	12	26	0	5	0	451	30	3	0	0	0	0	56	0	0	0	0	5	0	0	0
Otu00192	1959	Bacteroidetes	100	Bacteroidia	100	Bacteroidales	100	Porphyromonadaceae	100	Parabacteroides	100	ACGGAGGATCCGAGCGTTATCCGGATTTATTGGGTTTAAAGGGTGCGTAGGTGGTCAATTAAGTCAGCGGTGAAATATTGTGGCTCAACCATAAGACTGCCGTTGAAACTGGTTGACTTGAGTGTGTCTGGGGCAGGCGGAATGCGTGGTGTAGCGGTGAAATGCTTAGATATCACGCAGAACTCCGATCGCGAAGGCAGCTTGCCAAGCCACGACTGACACTGATGCACGAAAGCGTGGGGATCAAACAG	0	0	0	0	0	0	0	0	0	0	0	0	0	0	0	0	0	0	0	0	8	0	0	0	0	0	0	0	0	0	0	0	0	0	0	0	0
Otu00193	1944	Proteobacteria	100	Betaproteobacteria	100	Burkholderiales	100	Burkholderiaceae	100	Burkholderia	100	ACGTAGGGTGCAAGCGTTAATCGGAATTACTGGGCGTAAAGCGTGCGCAGGCGGTTCGCTAAGACCGATGTGAAATCCCCGGGCTTAACCTGGGAACTGCATTGGTGACTGGCGGGCTAGAGTATGGCAGATGGGGGTAGAATTCCACGTGTAGCAGTGAAATGCGTAGAGATGTGGAGGAATACCGATGGCGAAGGCAGCCCCCTGGGCCAATACTGACGCTCATGCACGAAAGCGTGGGGAGCAAACAG	0	50	42	1	15	0	0	5	6	5	6	0	0	32	0	11	0	0	8	3	0	0	1	1	28	0	3	0	0	4	1	0	0	0	0	0	8
Otu00194	1933	Proteobacteria	100	Deltaproteobacteria	100	Bdellovibrionales	100	Bdellovibrionaceae	100	Bdellovibrio	100	ACGAGGGATCCTAGCGTTGTTCGGAATTATTGGGCGTAAAGCGGGTGCAGGTGGCTTTGTAAGTCAGGTGTGAAAGCCCAGGGCTCAACCCTGGAAGTGCACTTGATACTGCGAAGCTTGAGTGTAGGAGAGGTTACTAGAATTCTTGGTGTAGTGGTGAAATACGTAGATATCAAGAGGAATACCGGTGGCGAAGGCGGGTAACTGGCCTAACACTGACACTCAGACCCGAAAGCGTGGGGATCAAACAG	0	0	0	0	0	0	0	0	0	47	0	0	0	0	0	0	0	0	0	0	0	0	0	0	0	0	0	0	0	0	6	17	0	0	0	0	169
Otu00195	1921	Proteobacteria	100	Gammaproteobacteria	100	Xanthomonadales	100	Xanthomonadaceae	100	Luteibacter	100	ACGGAGGGTGCAAGCGTTAATCGGAATTACTGGGCGTAAAGCGTGCGTAGGCGGTTCGTTAAGTCTGTTGTGAAAGCCCCGGGCTCAACCTGGGAATGGCAATGGATACTGGCGAGCTAGAGTGTGTCAGAGGATGGTGGAATTCCCGGTGTAGCGGTGAAATGCGTAGAGATCGGGAGGAACATCAGTGGCGAAGGCGGCCATCTGGGACAACACTGACGCTGAGGCACGAAAGCGTGGGGAGCAAACAG	4	0	2	0	0	7	0	0	84	32	25	2	0	406	0	496	0	0	0	0	0	0	0	0	0	0	0	0	0	7	3	0	0	0	110	5	188
Otu00196	1919	Actinobacteria	100	Actinobacteria	100	Actinomycetales	100	Corynebacteriaceae	100	Corynebacterium	100	ACGTAGGGTGCGAGCGTTGTCCGGAATTACTGGGCGTAAAGAGCTCGTAGGTGGTTTGTCGCGTCGTCTGTGAAATTCCGGGGCTTAACTCCGGGCGTGCAGGCGATACGGGCATAACTTGAGTACTGTAGGGGAGACTGGAATTCCTGGTGTAGCGGTGAAATGCGCAGATATCAGGAGGAACACCGGTGGCGAAGGCGGGTCTCTGGGCAGTAACTGACGCTGAGGAGCGAAAGCATGGGGAGCGAACAG	0	21	0	2	9	0	0	0	41	8	0	0	0	3	181	6	0	0	0	0	0	67	0	6	0	0	0	0	0	0	6	1	56	17	18	0	0
Otu00197	1912	Firmicutes	100	Bacilli	100	Lactobacillales	100	Lactobacillaceae	100	Lactobacillus	100	ACGTAGGTGGCAAGCGTTGTCCGGATTTATTGGGCGTAAAGCGAGTGCAGGCGGCTCGATAAGTCTGATGTGAAAGCCTTCGGCTCAACCGGAGAATTGCATCAGAAACTGTCGAGCTTGAGTACAGAAGAGGAGAGTGGAACTCCATGTGTAGCGGTGAAATGCGTAGATATATGGAAGAACACCGGTGGCGAAGGCGGCTCTCTGGTCTGTTACTGACGCTGAGGCTCGAAAGCATGGGTAGCGAACAG	0	4	0	7	2	0	7	0	2	0	0	1	0	0	1	3	0	15	0	5	8	23	27	2	0	0	0	0	0	0	0	0	0	0	0	0	24
Otu00198	1902	Deinococcus-Thermus	100	Deinococci	100	Deinococcales	100	Deinococcaceae	100	Deinococcus	100	ACGGAGGGTGCAAGCGTTACCCGGAATCACTGGGCGTAAAGGGCGTGTAGGCGGAAGGTTAAGTCCGACTTTAAAGACCGGGGCTCAACCCCGGGCCTGGGTTGGAGACTGGCTTTCTGGACCTCTGGAGAGGCAACTGGAATTCCTGGTGTAGCGGTGGAATGCGTAGATACCAGGAGGAACACCGATGGCGAAGGCAGGTTGCTGGACAGAAGGTGACGCTGAGGCGCGAAAGTGTGGGGAGCGAACCG	16	0	0	0	0	3	39	0	9	0	11	0	0	0	0	0	9	25	31	0	4	0	8	1	2	0	2	0	3	0	8	0	1	0	6	7	47
Otu00199	1885	Actinobacteria	100	Actinobacteria	100	Actinomycetales	100	Microbacteriaceae	100	Leucobacter	88	ACGTAGGGTGCAAGCGTTGTCCGGAATTATTGGGCGTAAAGAGCTCGTAGGCGGCTTGTCGCGTCTGCTGTGAAAACCCGAGGCTCAACCTCGGGCCTGCAGTGGGTACGGGCAAGCTAGAGTGCGGTAGGGGAGATTGGAATTCCTGGTGTAGCGGTGGAATGCGCAGATATCAGGAGGAACACCGATGGCGAAGGCAGATCTCTGGGCCGTAACTGACGCTGAGGAGCGAAAGCATGGGGAGCGAACAG	0	9	15	0	28	139	0	0	0	0	6	4	19	35	0	56	7	0	0	0	4	0	0	0	9	0	0	0	0	0	4	3	0	0	0	32	11
Otu00200	1870	Bacteroidetes	100	Bacteroidia	100	Bacteroidales	100	Prevotellaceae	100	Prevotella	100	ACGGAAGGTCCAGGCGTTATCCGGATTTATTGGGTTTAAAGGGAGTGTAGGCGGTCTGTTAAGCGTGTTGTGAAATTTAGGTGCTCAACATTTAACTTGCAGCGCGAACTGGCGGACTTGAGTGCACGCAACGTATGCGGAATTCATGGTGTAGCGGTGAAATGCTTAGATATCATGACGAACTCCGATTGCGAAGGCAGCGTACGGGAGTGTTACTGACGCTTAAGCTCGAAGGTGCGGGTATCGAACAG	14	0	0	0	0	0	0	77	0	0	0	1	1	4	209	0	0	0	0	0	0	0	9	0	45	0	0	0	24	0	0	0	0	0	0	0	0
Otu00201	1848	Bacteroidetes	100	Cytophagia	100	Cytophagales	100	Cytophagaceae	100	Adhaeribacter	100	ACGGAGGGTGCAAGCGTTGTCCGGATTTATTGGGTTTAAAGGGTGCGTAGGCGGCCTATTAAGTCAGTGGTGAAAGCCCATCGCTCAACGATGGAACTGCCATTGATACTGATAGGCTTGAGTACAGACGAGGTTGGCGGAATTGATGCTGTAGCGGTGAAATGCATAGATAGCATCAAGAACACCGATTGCGTAGGCAGCTAACTAGGCTGTAACTGACGCTGAGGCACGAAAGCGTGGGGAGCGAACAG	0	0	0	1	0	0	0	34	26	35	0	0	124	52	0	0	0	9	0	7	1	0	0	0	2	0	0	0	20	0	0	0	0	69	0	9	0
Otu00202	1825	Firmicutes	100	Bacilli	100	Bacillales	100	Planococcaceae	100	Sporosarcina	94	ACGTAGGTGGCAAGCGTTGTCCGGAATTATTGGGCGTAAAGCGCGCGCAGGCGGTCCTTTAAGTCTGATGTGAAAGCCCACGGCTCAACCGTGGAGGGTCATTGGAAACTGGAGGACTTGAGTACAGAAGAGGAAAGCGGAATTCCACGTGTAGCGGTGAAATGCGTAGAGATGTGGAGGAACACCAGTGGCGAAGGCGGCTTTCTGGTCTGTAACTGACGCTGAGGCGCGAAAGCGTGGGGAGCAAACAG	0	8	0	0	0	0	0	0	0	0	0	0	0	0	1055	0	0	0	0	0	0	41	0	0	0	0	0	0	0	0	0	0	0	0	0	0	0
Otu00203	1823	Firmicutes	100	Erysipelotrichia	100	Erysipelotrichales	100	Erysipelotrichaceae	100	Coprobacillus	98	ACGTAGGTGGCAAGCGTTATCCGGAATTATTGGGCGTAAAGAGGGAGCAGGCGGCAATTAGGGTCTGCGGTGAAAGACTGAAGCTCAACTTCAGTAAGCCGTGGAAACCGAATAGCTAGAGTGCATTAGAGGATCGTGGAATTCCATGTGTAGCGGTGAAATGCGTAGATATATGGAGGAACACCAGTGGCGAAGGCGACGATCTGGGATGCAACTGACGCTCAGTCCCGAAAGCGTGGGGAGCAAATAG	92	12	0	8	35	0	0	0	0	12	31	0	91	22	0	0	0	0	38	0	0	0	4	3	49	0	5	0	0	0	0	0	0	0	35	112	1
Otu00204	1820	Bacteroidetes	100	Flavobacteriia	100	Flavobacteriales	100	Cryomorphaceae	100	Fluviicola	100	ACGGAGGGTGCAAGCGTTATCCGGAATCATTGGGTTTAAAGGGTCCGCAGGCGGATTTATAAGTCAGTGGTGAAAGCCTACAGCTTAACTGTAGAACTGCCATTGATACTGTAAGTCTTGAATTCGGTCGAAGTGGGCGGAATGTGTAGTGTAGCGGTGAAATGCTTAGATATTACACAGAACACCGATAGCGAAGGCAGCTCACTAGGCCTGGATTGACGCTCAGGGACGAAAGCGTGGGGAGCAAACAG	12	11	15	4	0	134	0	13	0	14	46	4	0	0	0	1	2	36	8	0	15	2	0	5	0	0	0	0	11	0	0	6	0	0	0	0	0
Otu00205	1813	Proteobacteria	100	Betaproteobacteria	100	Burkholderiales	100	Comamonadaceae	100	Rhodoferax	80	ACGTAGGGTGCGAGCGTTAATCGGAATTACTGGGCGTAAAGCGTGCGCAGGCGGTTATGTAAGACAGATGTGAAATCCCCGGGCTCAACCTGGGACCTGCATTTGTGACTGCATAGCTAGAGTACGGTAGAGGGGGATGGAATTCCGCGTGTAGCAGTGAAATGCGTAGATATGCGGAGGAACACCGATGGCGAAGGCAATCCCCTGGACCTGTACTGACGCTCATGCACGAAAGCGTGGGGAGCAAACAG	2	0	27	1	1	20	0	4	1	12	0	0	0	25	15	76	167	43	3	19	0	5	0	9	19	0	7	0	0	0	0	0	0	0	0	13	146
Otu00206	1803	Proteobacteria	100	Gammaproteobacteria	100	Pseudomonadales	100	Moraxellaceae	100	Acinetobacter	100	ACAGAGGGTGCGAGCGTTAATCGGATTTACTGGGCGTAAAGCGTGCGTAGGCGGCTTTTTAAGTCGGATGTGAAATCCCCGAGCTTAACTTGGGAATTGCATTCGATACTGGTTGGCTAGAGTGTGGGAGAGGATGGTAGAATTCCAGGTGTAGCGGTGAAATGCGTAGAGATCTGGAGGAATACCGATGGCGAAGGCAGCCATCTGGCCTAATACTGACGCTGAGGTACGAAAGCATGGGGAGCAAACAG	1	1	0	0	2	0	0	4	10	3	0	0	0	0	0	0	0	5	5	7	1	1	1	3	0	0	11	0	6	0	2	4	0	15	6	2	0
Otu00207	1794	Proteobacteria	100	Betaproteobacteria	100	Burkholderiales	100	Comamonadaceae	97	Comamonadaceae_unclassified	69	ACGTAGGGTGCGAGCGTTAATCGGAATTACTGGGCGTAAAGCGTGCGCAGGCGGTTATGTAAGACAGATGTGAAATCCCCGGGCTCAACCTGGGAACTGCATTTGTGACTGTAGAGCTGGAGTACGGCAGAGGGGGATGGAATTCCGCGTGTAGCAGTGAAATGCGTAGATATGCGGAGGAACACCGATGGCGAAGGCAATCCCCTGGGCCTGTACTGACGCTCATGCACGAAAGCGTGGGGAGCAAACAG	0	0	0	11	76	0	0	3	1	0	0	0	0	4	0	5	0	0	5	1	8	0	0	0	17	0	21	0	0	27	9	14	0	0	3	62	2
Otu00208	1791	Proteobacteria	100	Alphaproteobacteria	96	Alphaproteobacteria_unclassified	96	Alphaproteobacteria_unclassified	96	Alphaproteobacteria_unclassified	96	ACAGAGAGGGCAAGCGTTGTCCGGAATGACTGGGCGTAAAGCGCGCGCAGGCGGTTTCTTAAGTTGGATGTGAAATCCCCGGGCTTAACCTGGGAACTGCATTCGATACTGGGGAACTAGAGGCCGAGAGAGGAAAGCGGAATGACGAGTGTAGAGGTGAAATTCGTAGATATTCGTCGGAACACCAGAGGCGAAGGCGGCTTTCTGGCTCGGACCTGACGCTCAGGCGCGAAAGCGTGGGGAGCAAACAG	0	0	0	16	17	0	0	0	0	0	0	0	0	6	76	201	0	0	0	0	0	0	0	0	0	0	28	0	0	0	0	13	0	0	0	0	91
Otu00209	1773	Bacteroidetes	100	Sphingobacteriia	100	Sphingobacteriales	100	Chitinophagaceae	100	Sediminibacterium	100	ACGGAGGGTGCAAGCGTTATCCGGATTCACTGGGTTTAAAGGGTGCGTAGGCGGGCAGGTAAGTCAGTGGTGAAATCCTGGAGCTTAACTCCAGAACTGCCATTGATACTATCTGTCTTGAATATTGTGGAGGTAAGCGGAATATGTCATGTAGCGGTGAAATGCTTAGATATGACATAGAACACCTATTGCGAAGGCAGCTTACTACGCATATATTGACGCTGAGGCACGAAAGCGTGGGGATCAAACAG	4	0	0	0	0	1	0	0	14	33	0	0	3	0	0	0	9	0	0	0	8	8	0	2	0	0	0	3	20	0	23	0	400	0	5	0	0
Otu00210	1766	Firmicutes	100	Clostridia	100	Clostridiales	100	Lachnospiraceae	100	Clostridium_XlVa	97	ACGTAGGGGGCAAGCGTTATCCGGATTTACTGGGTGTAAAGGGAGCGTAGACGGCTAAGCAAGTCTGATGTGAAAGCCCGGGGCTCAACCCCGGGACTGCATTGGAAACTGTATAGCTGGAGTGCAGGAGAGGTAAGTGGAATTCCTAGTGTAGCGGTGAAATGCGTAGATATTAGGAGGAACACCAGTGGCGAAGGCGGCTTACTGGACTGTAACTGACGTTGAGGCTCGAAAGCGTGGGGAGCAAACAG	0	0	0	0	0	0	0	0	0	0	0	0	0	6	0	0	0	0	0	0	0	0	0	0	0	0	0	0	1	0	6	0	0	0	0	0	0
Otu00212	1741	Proteobacteria	100	Deltaproteobacteria	100	Deltaproteobacteria_unclassified	100	Deltaproteobacteria_unclassified	100	Deltaproteobacteria_unclassified	100	ACGGAGGGTGCAAGCGTTGTTCGGAATTATTGGGCGTAAAGGGCGTGTAGGTGGCACTCCAAGTCTGTTGTGAAAGCCCACGGCTCAACCGTGGAACTGCAATGGAAACTGGGGCGCTCGAGTATTGGAGGGGGTCGCGGAATTCCCGGTGTAGAGGTGAAATTCGTAGATATCGGGAGGAACACCAGTGGCGAAGGCGGCGACCTGGCCAATTACTGACACTGAGACGCGAAAGCGTGGGTAGCAAACAG	0	0	0	0	0	0	39	0	0	0	0	0	0	0	0	0	0	0	0	0	0	16	0	0	0	0	0	1	0	0	0	0	7	0	0	0	0
Otu00213	1740	Verrucomicrobia	100	Spartobacteria	100	Terrimicrobium	100	Terrimicrobium_unclassified	100	Terrimicrobium_unclassified	100	ACAGAGGTCTCAAGCGTTGTTCGGATTCATTGGGCGTAAAGGGTGCGTAGGTGGCGATGTAAGTCTAACGTGAAATCTCGGGGCTCAACCCCGAAATTGCGTCGGATACTGCGTTGCTAGAGGATTGTAGAGGAGAGTGGAATTCATGGTGTAGCAGTGAAATGCGTAGATATCATGAGGAAGACCAGTTGCGAAGGCGACTCTCTGGGCAAATCCTGACACTGAGGCACGAAGGCTAGGGGAGCAAACGG	0	0	0	17	0	1	0	0	0	0	0	2	0	0	0	0	15	0	0	0	74	0	0	0	0	0	0	0	0	0	74	0	0	0	0	0	286
Otu00214	1728	Actinobacteria	100	Actinobacteria	100	Acidimicrobiales	100	Iamiaceae	100	Aquihabitans	100	ACGTAGGGGGCAAGCGTTGTCCGGATTTATTGGGCGTAAAGAGCTCGTAGGTGGCTGAGTAAGTCGGGTGTTAAATCCCCAGGCTCAACCTGGGACACCACTCGATACTGCTCTGGCTAGAGTCCGGTAGGGGAGCGTGGAATTCCTGGTGTAGCGGTGAAATGCGCAGATATCAGGAGGAACACCAGCGGCGAAGGCGGCGCTCTGGGCCGGTACTGACACTGAGGAGCGAAAGCGTGGGTAGCAAACAG	0	0	0	13	0	0	7	0	0	0	23	0	0	0	0	2	2	12	0	0	0	7	0	0	0	0	2	0	0	0	0	0	0	0	0	0	73
Otu00215	1718	Proteobacteria	100	Betaproteobacteria	100	Burkholderiales	100	Comamonadaceae	100	Comamonas	89	ACGTAGGGTGCAAGCGTTAATCGGAATTACTGGGCGTAAAGCGTGCGCAGGCGGTTTTGTAAGACAGTGGTGAAATCCCCGGGCTCAACCTGGGAACGGCCTTTGTGACTGCAAGGCTGGAGTGCGGCAGAGGGGGATGGAATTCCGCGTGTAGCAGTGAAATGCGTAGATATGCGGAGGAACACCGATGGCGAAGGCAATCCCCTGGGCCTGCACTGACGCTCATGCACGAAAGCGTGGGGAGCAAACAG	2	3	3	0	15	0	0	5	6	2	2	6	1	21	0	138	0	5	4	1	0	0	0	0	6	0	6	0	0	1	1	5	0	0	1	15	0
Otu00216	1704	Firmicutes	100	Clostridia	100	Clostridiales	100	Clostridiales_Incertae_Sedis_XI	100	Anaerococcus	100	ACGTAAGGACCGAGCGTTGTCCGGAATCATTGGGCGTAAAGGGTACGTAGGCGGCTAGAAAAGTTAGAAGTCAAAGGCTATAGCTCAACTATAGTAAGCTTCTAAAACTATTTAGCTTGAGAAATGGAAGGGAAAGTGGAATTCCTAGTGTAGCGGTGGAATGCGCAGATATTAGGAAGAATACCGGTGGCGAAGGCGACTTTCTGGCCATTATCTGACGCTGAGGTACGAAAGCGTGGGTAGCAAACAG	0	0	0	0	0	34	0	0	15	24	4	0	2	0	0	3	1	0	28	14	6	129	29	12	0	0	0	0	2	0	14	0	28	4	0	0	0
Otu00218	1613	Bacteroidetes	100	Bacteroidia	100	Bacteroidales	100	Porphyromonadaceae	100	Parabacteroides	100	ACGGAGGATGCGAGCGTTATCCGGATTTATTGGGTTTAAAGGGTGCGTAGGTGGTTTTTTAAGTCAGTGGTGAAAGTTTGTCGCTCAACGATAAAATTGCCATTGAAACTGGGGAACTTGAGTATGTTTGAGGTAGGCGGAATGCGTAGTGTAGCGGTGAAATGCATAGATATTACGCAGAACTCCAATTGCGAAGGCAGCTTACTAAACCATAACTGACACTGATGCACGAAAGCGTGGGTATCAAACAG	11	0	0	0	1	0	0	0	0	0	0	1	0	1	9	0	0	0	0	0	0	0	0	0	0	0	1	0	0	0	0	4	0	1	11	0	0
Otu00219	1599	Deinococcus-Thermus	100	Deinococci	100	Thermales	100	Thermaceae	100	Meiothermus	100	ACGGAGGGTGCGAGCGTTACCCGGATTTACTGGGCGTAAAGGGCGTGTAGGCGGTTTTCTAAGTCCGGGGCTAAAGACCAGGGCTCAACCCTGGGTTTGCCTTGGATACTGGAAAGCTCGACGGCTGGAGGGGGCAGCGGAATTTCCGGAGTAGCGGTGAAATGCGCAGATACCGGAAGGAACGCCAATAGCGAAGGCAGCTGCCTGGACAGTACGTGACGCTGAGGCGCGAAAGCGTGGGGAGCAAACCG	0	0	21	0	1	51	0	47	0	0	4	2	0	12	14	0	0	0	8	0	4	0	17	4	32	0	0	0	0	0	8	0	44	6	0	0	25
Otu00220	1598	Firmicutes	100	Bacilli	100	Lactobacillales	100	Streptococcaceae	100	Lactococcus	100	ACGTAGGTCCCAAGCGTTGTCCGGATTTATTGGGCGTAAAGCGAGCGCAGGTGGTTTCTTAAGTCTGATGTAAAAGGCAGTGGCTCAACCATTGTGTGCATTGGAAACTGGGAGACTTGAGTGCAGGAGAGGAGAGTGGAATTCCATGTGTAGCGGTGAAATGCGTAGATATATGGAGGAACACCGGAGGCGAAAGCGGCTCTCTGGCCTGTAACTGACACTGAGGCTCGAAAGCGTGGGGAGCAAACAG	7	0	0	11	3	16	0	0	0	0	0	0	9	4	0	14	0	0	0	0	0	0	0	0	0	0	0	0	0	0	0	12	19	0	11	0	0
Otu00221	1564	Firmicutes	100	Bacilli	100	Bacillales	100	Paenibacillaceae_1	100	Brevibacillus	100	ACGTAGGTGGCAAGCGTTGTCCGGAATTATTGGGCGTAAAGCGCGCGCAGGCGGTCGGGTAAGTCTGATGTTAAAGCCCGGGGCTCAACCCCGGTACGCATTGGAAACTGCCTGGCTTGAGTGCAGGAGAGGAAAGCGGTATTCCACGTGTAGCGGTGAAATGCGTAGAGATGTGGAGGAACACCAGTGGCGAAGGCGGCTTTCTGGCCTGTAACTGACGCTGAGGCGCGAAAGCGTGGGGAGCAAACAG	0	0	0	0	0	0	453	0	0	14	0	1	0	0	0	0	0	0	0	0	0	345	0	0	0	0	0	1	0	0	0	0	0	0	0	0	0
Otu00222	1557	Proteobacteria	100	Alphaproteobacteria	100	Caulobacterales	100	Caulobacteraceae	100	Brevundimonas	100	ACGAAGGGGGCTAGCGTTGCTCGGAATTACTGGGCGTAAAGGGCGCGTAGGCGGACATTTAAGTCAGGGGTGAAATCCCAGAGCTCAACTCTGGAACTGCCTTTGATACTGGGTGTCTTGAGTGTGAGAGAGGTATGTGGAACTCCGAGTGTAGAGGTGAAATTCGTAGATATTCGGAAGAACACCAGTGGCGAAGGCGACATACTGGCTCATTACTGACGCTGAGGCGCGAAAGCGTGGGGAGCAAACAG	3	1	0	6	1	0	0	8	0	1	0	0	2	0	331	81	3	14	0	0	6	0	0	0	0	0	0	0	0	0	7	7	0	0	0	15	0
Otu00224	1544	Bacteroidetes	100	Bacteroidia	100	Bacteroidales	100	Bacteroidaceae	100	Bacteroides	100	ACGGAGGATCCGAGCGTTATCCGGATTTATTGGGTTTAAAGGGAGCGTAGGTGGATTGGTAAGTCAGTTGTGAAAGTTTGCGGCTCAACCGTAAAATTGCAGTTGATACTGTCAGTCTTGAGTACAGTAAAGGTGGGCGGAATTCGTGGTGTAGCGGTGAAATGCTTAGATATCACGAAGAACTCCGATTGCGAAGGCAGCTCACTGGACTGCAACTGACACTGAGGCTCGAAAGTGTGGGTATCAAACAG	0	20	0	1	8	0	0	0	0	0	0	0	182	23	0	3	0	0	0	0	0	0	8	0	40	0	0	0	0	0	0	0	0	0	0	0	0
Otu00225	1539	Proteobacteria	100	Alphaproteobacteria	100	Caulobacterales	100	Caulobacteraceae	100	Caulobacter	100	ACGAAGGGGGCTAGCGTTGCTCGGAATTACTGGGCGTAAAGGGAGCGTAGGCGGATAGTTCAGTCAGAGGTGAAAGCCCAGGGCTCAACCTTGGAATTGCCTTTGATACTGGCTGTCTTGAGTATGGGAGAGGTTAGCGGAACTCCGAGTGTAGAGGTGAAATTCGTAGATATTCGGAAGAACACCAGTGGCGAAGGCGGCTAACTGGCCCATTACTGACGCTGAGGCTCGAAAGCGTGGGGAGCAAACAG	0	0	0	14	11	0	0	0	0	0	1	2	0	83	0	54	36	0	0	0	2	64	0	0	0	1	0	0	0	0	40	7	0	0	0	0	7
Otu00226	1514	Firmicutes	100	Clostridia	100	Clostridiales	100	Clostridiales_Incertae_Sedis_XI	100	Anaerococcus	100	ACGTAAGGTCCGAGCGTTGTCCGGAATCATTGGGCGTAAAGGGTACGTAGGCGGATAAGCAAGTTAGAAGTGAAATCCTATAGCTCAACTATAGTAAGCTTTTAAAACTGCTCATCTTGAGGTATGGAAGGGAAAGTGGAATTCCTAGTGTAGCGGTGAAATGCGCAGATATTAGGAGGAATACCGGTGGCGAAGGCGACTTTCTGGCCATAAACTGACGCTGAGGTACGAAAGCGTGGGTAGCAAACAG	0	0	0	0	4	0	34	0	0	25	0	0	3	9	65	0	0	0	0	0	0	6	0	0	2	0	0	0	1	0	0	0	63	32	27	0	0
Otu00228	1486	Bacteria_unclassified	100	Bacteria_unclassified	100	Bacteria_unclassified	100	Bacteria_unclassified	100	Bacteria_unclassified	100	ACGTAGGGAGCAAGCGTTGTCCGGAATTACTGGGCGTAAAGAGCTCGTAGGCGGGATCGTAAGTCTTAGAGTAAATCTCACGGCTCAACCGTGGGGCCTTCTGAGATACTGCGATTCTTGAGGATGTCAGAGGAAAGTAGAATTCCCGGTGTAGCGGTGAAATGCGTAGATATCGGGAGGAATACCAGTGGCGAAGGCGACTTTCTGGGACATTCCTGACGCTGAGGAGCGAAAGCGTGGGGAGCAAACGG	0	0	0	0	0	250	0	0	0	0	70	2	0	0	472	244	22	0	0	0	12	0	0	0	0	0	0	1	0	0	0	0	0	0	0	0	2
Otu00229	1481	Proteobacteria	100	Alphaproteobacteria	100	Rhizobiales	100	Brucellaceae	100	Ochrobactrum	90	ACGAAGGGGGCTAGCGTTGTTCGGATTTACTGGGCGTAAAGCGCACGTAGGCGGACTTTTAAGTCAGGGGTGAAATCCCAGAGCTCAACTCTGGAACTGCCTTTGATACTGGAAGTCTTGAGTATGGTAGAGGTGAGTGGAATTCCGAGTGTAGAGGTGAAATTCGTAGATATTCGGAGGAACACCAGTGGCGAAGGCGGCTCACTGGACCATTACTGACGCTGAGGTGCGAAAGCGTGGGGAGCAAACAG	0	0	0	1	10	0	0	0	0	0	0	2	0	157	255	197	0	0	0	0	0	0	0	0	12	0	10	0	0	0	10	9	0	0	0	0	97
Otu00230	1477	Proteobacteria	100	Deltaproteobacteria	100	Desulfovibrionales	100	Desulfovibrionaceae	100	Desulfovibrio	98	ACGGAGGGTGCGAGCGTTAATCGGAATCACTGGGCGTAAAGCGCTCGTAGGCTGTTTGTTAAGTCAGAGGTGAAATCCCACGGCTCAACCGTGGAACTGCCTTTGATACTGGCAGACTAGAATCCGGGAGAGGGTGGTGGAATTCCAGGTGTAGGAGTGAAATCCGTAGATATCTGGAGGAACATCAGTGGCGAAGGCGACCACCTGGACCGGTATTGACGCTGAGGAGCGAAAGCGTGGGGAGCAAACAG	105	0	0	10	18	0	0	0	0	0	9	1	69	50	0	0	0	0	0	0	6	11	0	0	91	0	7	0	2	0	0	0	0	0	35	38	65
Otu00231	1475	Firmicutes	100	Bacilli	100	Bacillales	100	Paenibacillaceae_1	100	Paenibacillus	100	ACGTAGGGGGCAAGCGTTGTCCGGAATTATTGGGCGTAAAGCGCGCGCAGGCGGTCATTTAAGTCTGGTGTTTAATCCTGGGGCTCAACCCCAGTTCGCATCGGAAACTGGATGACTTGAGTGTAAGAGAGGAAAGTGGAATTCCACGTGTAGCGGTGAAATGCGTAGAGATGTGGAGGAACACCAGTGGCGAAGGCGACTTTCTGGCTTATAACTGACGCTGAGGCGCGAAAGCGTGGGGAGCAAACAG	0	3	8	3	8	60	0	0	0	3	0	0	0	78	0	15	0	0	15	4	0	0	0	2	70	0	0	0	0	1	0	0	0	0	14	25	0
Otu00232	1454	Proteobacteria	100	Gammaproteobacteria	100	Pseudomonadales	100	Pseudomonadaceae	100	Pseudomonas	100	ACAGAGGGTGCAAGCGTTAATCGGAATTACTGGGCGTAAAGCGCGCGTAGGTGGTTTGTTAAGTTGGATGTGAAATCCCCGGGCTCAACCTGGGAACTGCATCCAAAACTGGCAAGCTAGAGTAGGGCAGAGGGTGGTGGAATTTCCTGTGTAGCGGTGAAATGCGTAGATATAGGAAGGAACACCAGTGGCGAAGGCGACCACCTGGGCTCATACTGACACTGAGGTGCGAAAGCGTGGGGAGCAAACAG	1	2	0	1	1	18	0	1	2	1	0	0	0	0	1	2	0	16	15	7	7	10	0	2	0	0	0	0	0	1	4	0	0	0	0	5	0
Otu00233	1436	Proteobacteria	100	Betaproteobacteria	100	Rhodocyclales	100	Rhodocyclaceae	100	Dechloromonas	98	ACGTAGGGTGCGAGCGTTAATCGGAATTACTGGGCGTAAAGCGTGCGCAGGCGGTTTAGTAAGACAGGCGTGAAATCCCCGGGCTCAACCTGGGAACTGCGCTTGTGACTGCTAAGCTAGAGTACGGCAGAGGGGGGTGGAATTCCACGTGTAGCAGTGAAATGCGTAGAGATGTGGAGGAACACCGATGGCGAAGGCAGCCCCCTGGGCCGATACTGACGCTCATGCACGAAAGCGTGGGTAGCAAACAG	0	0	5	4	30	0	0	3	0	0	11	0	0	0	0	0	0	0	0	0	0	40	0	0	0	0	0	0	0	0	281	0	0	0	0	0	8
Otu00234	1425	Firmicutes	100	Bacilli	100	Bacillales	100	Staphylococcaceae	100	Staphylococcus	100	ACGTAGGTGGCAAGCGTTATCCGGAATTATTGGGCGTAAAGCGCGCGCAGGTGGTTTCTTAAGTCTGATGTGAAAGCCCACGGCTCAACCGTGGAGGGTCATTGGAAACTGGAAAACTTGAGTGCAGAAGAGGAAAGTGGAATTCCATGTGTAGCGGTGAAATGCGCAGAGATATGGAGGAACACCAGTGGCGAAGGCGACTTTCTGGTCTGTAACTGACGCTGATGTGCGAAAGCGTGGGGATCAAACAG	1	1	6	0	0	0	0	2	1	6	4	5	4	0	43	37	0	6	4	3	1	3	12	0	0	0	1	1	0	0	11	10	4	25	1	3	1
Otu00235	1416	Bacteroidetes	100	Flavobacteriia	100	Flavobacteriales	100	Flavobacteriaceae	100	Chryseobacterium	100	ACGGAGGGTGCAAGCGTTATCCGGATTTATTGGGTTTAAAGGGTCCGTAGGCGGATCTGTAAGTCAGTGGTGAAATCTCACAGCTTAACTGTGAAACTGCCATTGATACTGCAGGTCTTGAGTAAAGTAGAAGTGGCTGGAATAAGTAGTGTAGCGGTGAAATGCATAGATATTACTTAGAACACCAATTGCGAAGGCAGGTCACTATGTTTTAACTGACGCTGATGGACGAAAGCGTGGGGAGCAAACAG	1	4	8	1	16	0	0	2	20	4	4	0	0	11	0	12	0	7	0	0	0	0	0	5	9	0	13	0	0	0	4	9	0	0	5	10	1
Otu00236	1399	Proteobacteria	100	Alphaproteobacteria	100	Rhizobiales	100	Rhizobiaceae	100	Kaistia	100	ACGAAGGGGGCAAGCGTTGTTCGGATTTACTGGGCGTAAAGCGTACGTAGGCGGATGATTAAGTCAGGGGTGAAATCCCGGGGCTCAACCTCGGAACTGCCTTTGATACTGGTCGTCTTGAGTCCGGGAGAGGTGAGTGGAACTCCTAGTGTAGAGGTGAAATTCGTAGATATTAGGAAGAACACCAGTGGCGAAGGCGGCTCACTGGCCCGGAACTGACGCTGAGGTACGAAAGCGTGGGGAGCAAACAG	0	0	0	0	6	82	0	0	0	0	3	0	0	10	103	230	1	0	0	4	6	0	0	0	22	0	0	0	0	0	0	2	0	0	0	10	0
Otu00238	1394	Proteobacteria	100	Alphaproteobacteria	100	Rhizobiales	100	Aurantimonadaceae	99	Aureimonas	99	ACGAAGGGGGCTAGCGTTGTTCGGAATTACTGGGCGTAAAGCGCACGTAGGCGGACATTTAAGTCAGGGGTGAAATCCCGGGGCTCAACCCCGGAACTGCCTTTGATACTGGGTGTCTTGAGTGTGGTAGAGGTGAGTGGAATTGCGAGTGTAGAGGTGAAATTCGTAGATATTCGCAGGAACACCGGTGGCGAAGGCGGCTCACTGGACCACAACTGACGCTGAGGTGCGAAAGCGTGGGGAGCAAACAG	0	0	0	0	0	0	0	0	0	0	0	0	0	0	0	0	0	0	0	0	0	0	0	0	0	0	0	0	0	0	34	2	0	2	7	0	0
Otu00239	1390	Firmicutes	100	Bacilli	100	Bacillales	100	Paenibacillaceae_1	100	Paenibacillus	100	ACGTAGGGGGCAAGCGTTGTCCGGAATTATTGGGCGTAAAGCGCGCGCAGGCGGTCATTTAAGTTTGGTGTTTAAGCCCGGGGCTCAACCCCGGTTCGCATCGAAAACTGGGTGACTTGAGTGTAGGAGAGGAAAGTGGAATTCCACGTGTAGCGGTGAAATGCGTAGAGATGTGGAGGAACACCAGTGGCGAAGGCGACTTTCTGGCCTATAACTGACGCTGAGGCGCGAAAGCGTGGGGAGCAAACAG	2	11	0	1	0	0	29	0	0	0	0	0	0	1	0	0	0	0	0	0	0	0	0	0	0	0	0	1	0	0	0	0	0	0	0	0	0
Otu00240	1315	Proteobacteria	100	Alphaproteobacteria	100	Rhizobiales	100	Methylobacteriaceae	100	Methylobacterium	100	ACGAAGGGGGCTAGCGTTGCTCGGAATCACTGGGCGTAAAGGGCGCGTAGGCGGCCGTTTAAGTCGGGGGTGAAAGCCTGTGGCTCAACCACAGAATTGCCTTCGATACTGGACGGCTTGAGTATGGTAGAGGTTGGTGGAACTGCGAGTGTAGAGGTGAAATTCGTAGATATTCGCAAGAACACCGGTGGCGAAGGCGGCCAACTGGACCATTACTGACGCTGAGGCGCGAAAGCGTGGGGAGCAAACAG	0	0	0	0	19	377	0	0	5	0	0	4	0	0	0	40	0	0	0	5	0	2	5	1	0	0	29	0	0	0	0	168	0	6	0	0	0
Otu00241	1309	Proteobacteria	100	Alphaproteobacteria	100	Sphingomonadales	100	Sphingomonadaceae	100	Sphingopyxis	100	ACGGAGGGAGCTAGCGTTGTTCGGAATTACTGGGCGTAAAGCGCGCGTAGGCGGTTTTTTAAGTCAGAGGTGAAAGCCCAGTGCTCAACACTGGAACTGCCTTTGAAACTGGAAAACTTGAATCTTGGAGAGGTCAGTGGAATTCCGAGTGTAGAGGTGAAATTCGTAGATATTCGGAAGAACACCAGTGGCGAAGGCGACTGACTGGACAAGTATTGACGCTGAGGTGCGAAAGCGTGGGGAGCAAACAG	0	0	0	0	1	0	0	5	0	0	2	0	0	134	354	585	0	0	0	0	0	0	0	0	0	0	0	0	0	0	0	0	0	0	0	0	145
Otu00242	1306	Proteobacteria	100	Betaproteobacteria	100	Burkholderiales	100	Oxalobacteraceae	100	Herbaspirillum	67	ACGTAGGGTGCGAGCGTTAATCGGAATTACTGGGCGTAAAGCGTGCGCAGGCGGTTGTGTAAGTCTGATGTGAAAGCCCCGGGCTCAACCTGGGAATTGCATTTGTGACTGCACAGCTAGAGTGTGTCAGAGGGGGGTAGAATTCCACGTGTAGCAGTGAAATGCGTAGATATGTGGAGGAATACCGATGGCGAAGGCAGCCCCCTGGGATAACACTGACGCTCATGCACGAAAGCGTGGGGAGCAAACAG	0	2	0	1	1	0	0	0	3	17	0	0	18	0	0	0	0	0	3	4	1	345	7	2	3	0	0	0	3	4	1	3	0	0	3	0	0
Otu00243	1286	Proteobacteria	100	Betaproteobacteria	100	Burkholderiales	100	Comamonadaceae	98	Comamonadaceae_unclassified	98	ACGTAGGGTGCGAGCGTTAATCGGAATTACTGGGCGTAAAGCGTGCGCAGGCGGTAATGCAAGACAGATGTGAAATCCCCGGGCTTAACCTGGGAACTGCATTTGTGACTGCATTGCTGGAGTGCGGCAGAGGGGGATGGAATTCCGCGTGTAGCAGTGAAATGCGTAGATATGCGGAGGAACACCGATGGCGAAGGCAATCCCCTGGACCTGTACTGACGCTCATGCACGAAAGCGTGGGGAGCAAACAG	0	1	3	2	4	0	0	0	2	1	3	2	0	0	0	3	0	0	3	1	6	0	0	0	1	0	3	0	0	0	5	1	0	0	0	0	216
Otu00244	1278	Proteobacteria	100	Gammaproteobacteria	100	Pseudomonadales	100	Pseudomonadaceae	100	Pseudomonas	100	ACGAAGGGTGCAAGCGTTAATCGGAATTACTGGGCGTAAAGCGCGCGTAGGTGGTTTGGTAAGATGGATGTGAAATCCCCGGGCTCAACCTGGGAACTGCATCCATAACTGCCTGACTAGAGTACGGTAGAGGGTGGTGGAATTTCCTGTGTAGCGGTGAAATGCGTAGATATAGGAAGGAACACCAGTGGCGAAGGCGACCACCTGGACTGATACTGACACTGAGGTGCGAAAGCGTGGGGAGCAAACAG	0	4	0	0	0	0	0	0	1	0	0	0	9	0	0	0	0	0	0	0	0	0	0	0	0	0	0	0	0	0	0	0	0	0	0	0	0
Otu00246	1252	Bacteroidetes	100	Sphingobacteriia	100	Sphingobacteriales	100	Sphingobacteriaceae	100	Mucilaginibacter	87	ACGGAGGGTGCAAGCGTTGTCCGGATTTATTGGGTTTAAAGGGTGCGTAGGCGGCCTGTTAAGTCAGGGGTGAAAGACGGTAGCTCAACTATCGCAGTGCCCTTGATACTGATGGGCTTGAATGTACTAGAGGTAGGCGGAATGTGACAAGTAGCGGTGAAATGCATAGATATGTCACAGAACACCAATTGCGAAGGCAGCTTACTATGGTTTAATTGACGCTGAGGCACGAAAGCGTGGGGATCAAACAG	0	17	16	5	17	1	0	0	17	3	0	0	0	5	0	2	0	0	14	3	0	0	0	4	7	0	10	0	0	0	0	13	0	0	19	15	2
Otu00247	1233	Proteobacteria	100	Gammaproteobacteria	100	Xanthomonadales	100	Xanthomonadaceae	100	Stenotrophomonas	100	ACGAAGGGTGCAAGCGTTACTCGGAATTACTGGGCGTAAAGCGTGCGTAGGTGGTCGTTTAAGTCCGTTGTGAAAGCCCTGGGCTCAACCTGGGAACTGCAGTGGATACTGGGCGACTAGAATGTGGTAGAGGGTAGCGGAATTCCTGGTGTAGCAGTGAAATGCGTAGAGATCAGGAGGAACATCCATGGCGAAGGCAGCTACCTGGACCAACATTGACACTGAGGCACGAAAGCGTGGGGAGCAAACAG	0	0	0	1	0	0	0	0	0	8	0	0	0	0	0	0	0	0	0	0	0	0	0	3	1	0	0	0	0	0	0	0	0	22	0	0	0
Otu00248	1221	Bacteroidetes	100	Sphingobacteriia	100	Sphingobacteriales	100	Sphingobacteriaceae	100	Mucilaginibacter	100	ACGGAGGATCCAAGCGTTATCCGGATTTATTGGGTTTAAAGGGTGCGTAGGCGGCCTATTAAGTCAGGGGTGAAAGACGGTAGCTTAACTATCGCAGTGCCTTTGATACTGATGGGCTTGAATGGACTAGAGGTAGGCGGAATGTGACAAGTAGCGGTGAAATGCATAGATATGTCACAGAACACCAATTGCGAAGGCAGCTTACTATGGTTTAATTGACGCTGAGGCACGAAAGCGTGGGGATCAAACAG	0	0	0	0	0	0	0	0	0	0	0	0	0	0	0	54	0	0	0	0	0	0	0	0	0	0	0	0	0	0	0	0	0	0	0	0	0
Otu00249	1203	Firmicutes	100	Clostridia	100	Clostridiales	100	Lachnospiraceae	100	Clostridium_XlVa	98	ACGTAGGGGGCAAGCGTTATCCGGATTTACTGGGTGTAAAGGGAGCGTAGACGGTTCTGCAAGTCTGAAGTGAAAGCCCGGGGCTCAACCCCGGGACTGCTTTGGAAACTGTGGGACTAGAGTGTCGGAGAGGTAAGTGGAATTCCTAGTGTAGCGGTGAAATGCGTAGATATTAGGAGGAACACCAGTGGCGAAGGCGGCTTACTGGACGATAACTGACGTTGAGGCTCGAAAGCGTGGGGAGCAAACAG	8	3	0	1	1	0	0	0	0	0	0	0	26	9	0	0	0	0	0	0	0	0	9	1	0	0	0	0	2	0	27	0	0	0	0	0	0
Otu00250	1189	Proteobacteria	100	Gammaproteobacteria	100	Pseudomonadales	100	Moraxellaceae	100	Acinetobacter	100	ACAGAGGGTGCGAGCGTTAATCGGATTTACTGGGCGTAAAGCGTGCGTAGGCGGCTAATTGAGTCGGATGTGAAATCCCCGAGCTTAACTTGGGAATTGCATTCGATACTGGTTAGCTAGAGTGTGGGAGAGGATGGTAGAATTCCAGGTGTAGCGGTGAAATGCGTAGAGATCTGGAGGAATACCGATGGCGAAGGCAGCCATCTGGCCTAACACTGACGCTGAGGTACGAAAGCATGGGGAGCAAACAG	0	0	0	0	0	0	0	0	0	0	0	0	0	0	174	0	0	0	15	0	0	0	0	0	0	0	0	0	0	0	0	0	0	26	0	0	0
Otu00251	1183	Verrucomicrobia	100	Spartobacteria	100	Spartobacteria_unclassified	100	Spartobacteria_unclassified	100	Spartobacteria_unclassified	100	ACAGAGGTCTCAAGCGTTGTTCGGATTCATTGGGCGTAAAGGGTGCGTAGGTGGCGGGGTAAGTCAGGTGTGAAATCTCGGAGCTCAACTCCGAAACTGCACTTGATACTGCCTTGCTTGAGTACTGGAGAGGAGATTGGAATTTACGGTGTAGCAGTGAAATGCGTAGATATCGTAAGGAAGACCAGTGGCGAAGGCGAATCTCTGGACAGTTACTGACACTGAGGCACGAAGGCCAGGGGAGCAAACGG	0	0	0	0	0	0	0	0	0	13	0	0	0	0	0	8	1	0	0	0	0	113	0	0	6	0	0	0	0	0	0	0	0	0	0	0	0
Otu00252	1173	Proteobacteria	100	Gammaproteobacteria	100	Legionellales	100	Legionellaceae	100	Legionella	100	ACGGAGGGTGCAAGCGTTAATCGGAATTACTGGGCGTAAAGGGTGCGTAGGTGGTTATGTAAGTTAGCTGTGAAAGCCCTGGGCTTAACCTGGGAAGGTCAGCTAAGACTGCAAGACTAGAGTATAGGAGAGGGTAGTGGAATTTCCGGTGTAGCGGTGAAATGCGTAGAGATCGGAAGGAACACCAGTGGCGAAGGCGGCTACCTGGCCTAATACTGACACTGAGGCACGAAAGCGTGGGGAGCAAACAG	0	0	0	0	0	3	0	0	0	0	18	0	0	0	0	0	295	0	0	0	0	0	0	0	0	0	0	0	0	0	188	69	0	0	0	0	0
Otu00253	1169	Proteobacteria	100	Betaproteobacteria	100	Burkholderiales	100	Comamonadaceae	100	Hydrogenophaga	92	ACGTAGGGTGCAAGCGTTAATCGGAATTACTGGGCGTAAAGCGTGCGCAGGCGGTTTTGTAAGACAGGCGTGAAATCCCCGGGCTCAACCTGGGAATTGCGCTTGTGACTGCAAAGCTGGAGTGCGGCAGAGGGGGATGGAATTCCGCGTGTAGCAGTGAAATGCGTAGATATGCGGAGGAACACCGATGGCGAAGGCAATCCCCTGGGCCTGCACTGACGCTCATGCACGAAAGCGTGGGGAGCAAACAG	0	0	6	1	5	0	286	0	0	0	14	0	0	0	138	12	2	0	1	0	3	23	0	1	0	0	0	1	0	0	1	0	0	0	0	12	0
Otu00254	1159	Gemmatimonadetes	100	Gemmatimonadetes	100	Gemmatimonadales	100	Gemmatimonadaceae	100	Gemmatimonas	100	ACGGAGGGTGCGAGCGTTGTCCGGAATCACTGGGCGTAAAGGGCGCGTAGGCGGTCTGCTAAGCGTGTGGTGAAAGCTCGGGGCTCAACCCCGAGTCTGCCATGCGAACTGGTGGACTAGAGCACTGTAGAGGCAGGTGGAATTCCGGGTGTAGCGGTGGAATGCGTAGAGATCCGGAAGAACACCGGTGGCGAAGGCGGCCTGCTGGGCAGTAGCTGACGCTGAGGCGCGACAGCGTGGGGAGCAAACAG	0	0	0	0	0	0	0	0	6	0	22	1	0	0	0	0	0	0	0	0	0	0	0	0	0	0	0	0	0	0	0	0	0	0	0	0	0
Otu00255	1157	Proteobacteria	100	Gammaproteobacteria	100	Xanthomonadales	100	Xanthomonadaceae	100	Luteimonas	100	ACGAAGGGTGCAAGCGTTACTCGGAATTACTGGGCGTAAAGCGTGCGTAGGTGGTTTGTTAAGTCTGATGTGAAAGCCCTGGGCTCAACCTGGGAATTGCATTGGATACTGGCAGGCTAGAGTGCGGTAGAGGGTAGTGGAATTCCCGGTGTAGCAGTGAAATGCGTAGAGATCGGGAGGAACATCCGTGGCGAAGGCGACTACCTGGACCAGCACTGACACTGAGGCACGAAAGCGTGGGGAGCAAACAG	0	0	0	0	0	0	0	0	0	9	47	6	0	11	704	38	2	0	0	0	0	0	0	0	0	0	0	0	0	0	0	0	0	0	0	0	0
Otu00256	1154	Firmicutes	100	Clostridia	100	Clostridiales	100	Ruminococcaceae	100	Pseudoflavonifractor	65	ACGTAGGTGGCAAGCGTTATCCGGATTTACTGGGTGTAAAGGGCGTGTAGGCGGGACTGCAAGTCAGATGTGAAAATTATGGGCTCAACCCATAACCTGCATTTGAAACTGTGGTTCTTGAGTGTCGGAGAGGTAATCGGAATTCCGTGTGTAGCGGTGAAATGCGTAGATATACGGAGGAACACCAGTGGCGAAGGCGGATTACTGGACGATAACTGACGCTGAGGCGCGAAAGCGTGGGGAGCAAACAG	101	0	0	1	13	0	0	0	0	0	0	0	38	4	0	0	0	0	0	0	0	0	0	0	4	0	1	2	0	0	0	0	0	0	29	7	0
Otu00257	1146	Actinobacteria	100	Actinobacteria	100	Actinomycetales	100	Micrococcaceae	100	Rothia	100	ACGTAGGGCGCGAGCGTTGTCCGGAATTATTGGGCGTAAAGAGCTTGTAGGCGGTTGGTCGCGTCTGCTGTGAAAGGCTGGGGCTTAACCCTGGTTTTGCAGTGGGTACGGGCTAACTAGAGTGCAGTAGGGGAGACTGGAATTCCTGGTGTAGCGGTGGAATGCGCAGATATCAGGAGGAACACCGATGGCGAAGGCAGGTCTCTGGGCTGTAACTGACGCTGAGAAGCGAAAGCATGGGGAGCGAACAG	0	0	0	0	0	0	0	0	16	0	0	0	10	0	0	0	0	0	0	0	0	0	0	0	0	0	0	0	0	0	0	0	0	0	0	0	0
Otu00259	1115	Actinobacteria	100	Actinobacteria	100	Acidimicrobiales	100	Acidimicrobiales_unclassified	98	Acidimicrobiales_unclassified	98	ACGTAGGGGGCGAGCGTTGTCCGGATTTATTGGGCGTAAAGAGCTCGTAGGCGGTTCGCTAAGTCGGGTGTGAAACCTCCAGGCTCAACCTGGAGACGCCACCTGATACTGGTGTGACTAGAGTCCGGTAGGGGAGTGTGGAACTCCTGGTGTAGCGGTGAAATGCGCAGATATCAGGAAGAACACCAGCGGCGAAGGCGGCACTCTGGGCCGGTACTGACGCTGAGGAGCGAAAGCGTGGGTAGCAAACAG	0	0	0	4	0	0	0	0	5	0	0	0	0	0	0	20	0	0	0	0	4	9	0	0	0	0	19	0	0	0	0	0	0	0	0	0	8
Otu00260	1115	Proteobacteria	100	Betaproteobacteria	100	Burkholderiales	100	Burkholderiales_incertae_sedis	54	Burkholderiales_incertae_sedis_unclassified	54	ACGTAGGGTGCGAGCGTTAATCGGAATTACTGGGCGTAAAGCGTGCGCAGGCGGTTTTGTAAGACAGGTGTGAAATCCCCGGGCTTAACCTGGGAACTGCACTTGTGACTGCATAGCTTGAGTGCGGCAGAGGGGGATGGAATTCCGCGTGTAGCAGTGAAATGCGTAGATATGCGGAGGAACACCGATGGCGAAGGCAATCCCCTGGGCCTGCACTGACGCTCATGCACGAAAGCGTGGGGAGCAAACAG	15	6	28	0	0	0	0	28	3	0	1	0	0	0	0	2	0	16	15	20	1	206	0	0	0	0	0	0	0	0	0	0	0	0	0	15	0
Otu00261	1102	Actinobacteria	100	Actinobacteria	100	Actinomycetales	100	Micrococcaceae	100	Micrococcus	67	ACGTAGGGTGCGAGCGTTATCCGGAATTATTGGGCGTAAAGAGCTCGTAGGCGGTTTGTCGCGTCTGTCGTGAAAGTCCGGGGCTTAACCCCGGATCTGCGGTGGGTACGGGCAGACTAGAGTGTGGTAGGGGAGACTGGAATTCCTGGTGTAGCGGTGAAATGCGCAGATATCAGGAGGAACACCGATGGCGAAGGCAGGTCTCTGGGCCATTACTGACGCTGAGAAGCGAAAGCATGGGGAGCGAACAG	1	4	4	6	5	0	0	23	9	3	12	1	0	1	0	0	0	32	11	6	10	1	5	5	6	0	0	0	10	0	7	8	0	13	3	3	3
Otu00262	1095	Actinobacteria	100	Actinobacteria	100	Actinomycetales	100	Microbacteriaceae	100	Microbacteriaceae_unclassified	85	ACGTAGGGTGCAAGCGTTATCCGGAATTATTGGGCGTAAAGAGCTCGTAGGCGGTTTGTCACGTCTGCTGTGAAAACTGGAGGCTCAACCTCCAGCCTGCAGTGGGTACGGGCAGACTAGAGTGCGGTAGGGGAGATTGGAATTCCTGGTGTAGCGGTGGAATGCGCAGATATCAGGAGGAACACCGATGGCGAAGGCAGATCTCTGGGCCGTAACTGACGCTGAGGAGCGAAAGCATGGGGAGCGAACAG	4	4	12	3	5	0	0	0	0	8	5	0	0	6	247	46	8	16	10	0	0	0	0	0	7	0	0	0	0	0	13	4	0	18	17	0	0
Otu00263	1091	Proteobacteria	100	Alphaproteobacteria	100	Sphingomonadales	100	Sphingomonadaceae	100	Sphingomonas	100	ACGGAGGGGGCTAGCGTTGTTCGGAATTACTGGGCGTAAAGCGCACGTAGGCGGCTTTGTAAGTCAGGGGTGAAAGCCTGGAGCTCAACTCCAGAACTGCCTTTGAGACTGCATCGCTTGAATCATGGAGAGGTCAGTGGAATTCCGAGTGTAGAGGTGAAATTCGTAGATATTCGGAAGAACACCAGTGGCGAAGGCGGCTGACTGGACATGTATTGACGCTGAGGTGCGAAAGCGTGGGGAGCAAACAG	0	0	15	0	0	0	57	0	0	0	0	0	4	0	0	0	1	0	0	0	0	50	6	0	4	0	0	4	0	0	0	0	0	2	0	0	0
Otu00264	1089	Firmicutes	100	Bacilli	100	Lactobacillales	100	Aerococcaceae	100	Abiotrophia	100	ACGTAGGTGGCGAGCGTTGTCCGGATTTATTGGGCGTAAAGGGAGTGTAGGCGGTCTTTTAAGTCTGATGTGAAAGCCCACGGCTCAACCGTGGAGGGTCATTGGAAACTGGGAGACTTGAGTGCAGAAGAGGAGAGCGGAATTCCATGTGTAGCGGTGAAATGCGTAGATATATGGAGGAACACCAGTGGCGAAGGCGGCTCTCTGGTCTGTAACTGACGCTGAGGCTCGAAAGCGTGGGGAGCAAACAG	0	0	0	0	0	0	0	0	2	0	6	0	23	1	129	0	0	0	2	3	5	43	26	0	0	0	0	0	0	0	0	0	0	0	0	8	0
Otu00265	1087	Firmicutes	100	Bacilli	100	Bacillales	100	Paenibacillaceae_1	100	Paenibacillus	100	ACGTAGGGGGCAAGCGTTGTCCGGAATTATTGGGCGTAAAGCGCGCGCAGGCGGTTCGGTAAGTCTGGTGTTTAAGCCCGGGGCTCAACCCCGGTACGCACGGGAAACTGCCAAACTTGAGTGTAGGAGAGGAAAGTGGAATTCCACGTGTAGCGGTGAAATGCGTAGAGATGTGGAGGAACACCAGTGGCGAAGGCGACTTTCTGGCCTATAACTGACGCTGAGGCGCGAAAGCGTGGGGAGCAAACAG	0	0	0	0	0	0	124	0	0	0	0	0	0	0	0	0	0	0	0	0	0	0	0	0	0	0	0	2	0	0	0	0	28	0	0	0	9
Otu00266	1071	Firmicutes	100	Bacilli	100	Lactobacillales	100	Carnobacteriaceae	98	Granulicatella	95	ACGTAGGTGGCAAGCGTTGTCCGGATTTATTGGGCGTAAAGCGAGCGCAGGCGGTTCCTTAAGTCTGATGTGAAAGCCCCCGGCTCAACCGGGGAGGGTCATTGGAAACTGGGGAACTTGAGTGCAGAAGAGGAGAGTGGAATTCCATGTGTAGCGGTGAAATGCGTAGATATATGGAGGAACACCAGTGGCGAAGGCGACTCTCTGGTCTGTAACTGACGCTGAGGCTCGAAAGCGTGGGTAGCAAACAG	0	0	13	1	0	0	0	17	56	0	0	0	3	1	0	0	0	0	0	0	0	190	0	0	0	0	0	0	2	0	0	0	0	0	0	0	0
Otu00268	1068	Firmicutes	100	Clostridia	100	Clostridiales	100	Clostridiales_Incertae_Sedis_XI	100	Anaerococcus	100	ACGTATGGACCGAGCGTTGTCCGGAATCATTGGGCGTAAAGGGTACGTAGGCGGCCTATTAAGTTAGAAGTGAAATAATATAGCTCAACTATATAAAGCTTTTAAAACTGCTAGGCTTGAGAGATGGAAGGGAAAGTGGAATTCCTAGTGTAGCGGTGAAATGCGCAGATATTAGGAAGAATACCGGTGGCGAAGGCGACTTTCTGGTCATCATCTGACGCTGAGGTACGAAAGCGTGGGTAGCAAACAG	0	19	0	0	2	0	0	31	21	18	0	0	3	0	0	0	0	0	61	0	0	0	11	6	0	0	0	0	0	0	0	0	158	0	69	0	17
Otu00269	1064	Proteobacteria	100	Betaproteobacteria	100	Burkholderiales	100	Burkholderiales_incertae_sedis	79	Ideonella	78	ACGTAGGGTGCGAGCGTTAATCGGAATTACTGGGCGTAAAGCGTGCGCAGGCGGTTGCATAAGACAGAGGTGAAATCCCCGGGCTCAACCTGGGAACTGCCTTTGTGACTGTATAGCTTGAGTGCGGCAGAGGGGGATGGAATTCCGCGTGTAGCAGTGAAATGCGTAGATATGCGGAGGAACACCGATGGCGAAGGCAATCCCCTGGGCCTGCACTGACGCTCATGCACGAAAGCGTGGGGAGCAAACAG	7	5	0	0	0	0	0	0	0	8	0	0	0	0	0	0	0	49	0	10	1	425	0	1	0	0	0	0	3	0	0	0	0	0	0	0	0
Otu00270	1059	Firmicutes	100	Clostridia	100	Clostridiales	100	Clostridiales_unclassified	100	Clostridiales_unclassified	100	ACGTAGGGGGCAAGCGTTGTCCGGAATTACTGGGCGTAAAGAGCACGTAGGCGGTAACCTAAGTCAGATGTGAAAGACCAGAGCTTAACTCTGGGGTTGCATACGATACTGGGTAACTAGAGTGCAGGAGAGGAAAGTGGAATTCCTAGTGTAGCGGTGAAATGCGTAGATATTAGGAGGAACACCAGTGGCGAAGGCGGCTTTCTGGACTGTAACTGACGCTGAGGTGCGAAAGCCAGGGGAGCGAACGG	16	0	0	10	3	0	0	0	0	0	0	0	13	41	0	0	0	0	0	0	24	0	0	0	0	0	4	0	0	0	4	0	0	0	15	15	0
Otu00271	1055	Proteobacteria	100	Betaproteobacteria	100	Burkholderiales	100	Comamonadaceae	97	Comamonadaceae_unclassified	58	ACGTAGGGTGCGAGCGTTAATCGGAATTACTGGGCGTAAAGCGTGCGCAGGCGGTTATGTAAGACAGATGTGAAATCCCCGGGCTCAACCTGGGAACTGCCTTTGTGACTGCAAGGCTAGAGTACGGCAGAGGGGGATGGAATTCCGCGTGTAGCAGTGAAATGCGTAGATATGCGGAGGAACACCAATGGCGAAGGCAATCCCCTGGGCCTGTACTGACGCTCATGCACGAAAGCGTGGGGAGCAAACAG	1	1	0	0	7	0	0	2	7	0	1	4	1	1	0	3	0	2	2	0	0	0	1	2	1	0	11	0	0	1	0	2	0	1	1	4	0
Otu00272	1043	Actinobacteria	100	Actinobacteria	100	Actinomycetales	100	Micrococcaceae	100	Arthrobacter	100	ACGTAGGGCGCAAGCGTTATCCGGATTTATTGGGCGTAAAGAGCTCGTAGGCGGTTTGTCGCGTCTGCCGTGAAAGTCCGAGGCTCAACCTCGGATCTGCGGTGGGTACGGGCAGACTAGAGTGATGTAGGGGAGACTGGAATTCCTGGTGTAGCGGTGAAATGCGCAGATATCAGGAGGAACACCGATGGCGAAGGCAGGTCTCTGGGCATTTACTGACGCTGAGGAGCGAAAGCATGGGGAGCGAACAG	0	0	0	4	0	6	0	0	0	0	0	1	0	0	11	0	18	0	0	0	0	0	0	0	0	0	0	0	0	0	0	13	0	22	0	0	0
Otu00274	1029	Bacteroidetes	100	Bacteroidia	100	Bacteroidales	100	Porphyromonadaceae	100	Parabacteroides	100	ACGGAGGATGCGAGCGTTATCCGGATTTATTGGGTTTAAAGGGTGCGTAGGTGGGACCTTAAGTCAGTGGTGAAAGTTTGTCGCTCAACGATAAAATTGCCATTGAAACTGGGGACCTTGAGTATGTTTGAGGTAGGCGGAATGCGTGGTGTAGCGGTGAAATGCATAGATATCACGCAGAACTCCGATTGCGAAGGCAGCTTGCTAAACCATAACTGACACTGATGCACGAAAGCGTGGGTATCAAACAG	8	0	0	0	0	0	0	0	0	0	0	3	0	3	1	0	0	0	36	0	0	0	0	0	0	0	0	0	0	0	0	0	0	13	29	0	0
Otu00275	1028	Proteobacteria	100	Betaproteobacteria	100	Neisseriales	100	Neisseriaceae	100	Gulbenkiania	100	ACGTAGGGTGCAAGCGTTAATCGGAATTACTGGGCGTAAAGCGTGCGCAGGCGGTTGTGCAAGTCTGATGTGAAATCCCCGGGCTTAACCTGGGAACTGCATTGGAGACTGCACGGCTAGAGTGCGTCAGAGGGGGGTGGAATTCCGCGTGTAGCAGTGAAATGCGTAGAGATGCGGAGGAACACCGATGGCGAAGGCAGCCCCCTGGGATGACACTGACGCTCATGCACGAAAGCGTGGGGAGCAAACAG	7	2	0	0	0	0	360	0	1	4	0	0	6	0	0	0	0	11	0	9	0	0	2	3	0	0	0	0	5	0	0	11	0	0	0	0	0
Otu00278	993	Candidatus_Saccharibacteria	100	Candidatus_Saccharibacteria_unclassified	100	Candidatus_Saccharibacteria_unclassified	100	Candidatus_Saccharibacteria_unclassified	100	Candidatus_Saccharibacteria_unclassified	100	ACGTAGGGTGCAAGCATTATCCGGAGTGACTGGGCGTAAAGAGTTGCGTAGGCGGTTTGTAAAGCGAATAGTGAAATCTGGTGGCTCAACCATCAACCCATTATTCGAACTCACAAACTCGAGAGTAGCAGAGGTAACTGGAATTTCTGGAGTAGGGGTAATATCCGTAGATCTCAGAAGGAACACCAATGGCGTAGGCAGGTTACTGGGCTATTTCTGACGCTAAGGCACGAAAGCGTGGGGAGCGAACCG	0	0	0	2	0	3	0	0	7	0	5	0	0	7	0	17	0	0	0	8	9	0	1	0	5	0	3	0	1	0	3	0	15	0	22	0	0
Otu00279	991	Planctomycetes	100	Planctomycetia	100	Planctomycetales	100	Planctomycetaceae	100	Planctomycetaceae_unclassified	100	ACGAACCGTGCGAACGTTATTCGGAATCACTGGGCTTAAAGGGCGCGTAGGCGGGTAGATAAGTCGAGGGTGAAAGCCTCTAGCTTAACTAGAGAAGTGCCCTCGAAACTATTTGTCTTGAGAGAGATAGGGGCATACGGAACTTCCGGTGGAGCGGTGAAATGCGTAGAGATCGGAAGGAACGCCGGTGGCGAAAGCGGTATGCTGGATCTTTTCTGACGCTGAGGCGCGAAAGCTAGGGGAGCGAACGG	0	14	0	0	0	0	0	0	0	0	0	0	0	0	0	0	0	0	0	0	0	0	0	0	0	0	0	0	0	0	0	0	0	0	0	0	0
Otu00280	988	Proteobacteria	100	Alphaproteobacteria	100	Caulobacterales	100	Caulobacteraceae	100	Caulobacter	86	ACGAAGGGGGCTAGCGTTGCTCGGAATTACTGGGCGTAAAGGGAGCGTAGGCGGATAGTTTAGTCAGAGGTGAAAGCCCAGGGCTCAACCTTGGAATTGCCTTTGATACTGGCTATCTTGAGTATGGAAGAGGTATGTGGAACTCCGAGTGTAGAGGTGAAATTCGTAGATATTCGGAAGAACACCAGTGGCGAAGGCGACATACTGGTCCATTACTGACGCTGAGGCTCGAAAGCGTGGGGAGCAAACAG	0	0	1	0	5	0	0	0	0	21	0	0	0	2	0	11	0	0	0	0	7	0	0	0	4	0	5	0	0	0	1	2	0	0	0	0	79
Otu00281	986	Firmicutes	100	Clostridia	100	Clostridiales	100	Clostridiaceae_1	100	Clostridium_sensu_stricto	100	ACGTAGGTGGCGAGCGTTGTCCGGATTTACTGGGCGTAAAGGGAGCGTAGGCGGATTTTTAAGTGAGATGTGAAATACTCAGGCTCAACCTGAGGGCTGCATTTCAAACTGGAAGTCTAGAGTGCGGGAGAGGAGAGTGGAATTCCTAGTGTAGCGGTGAAATGCGTAGAGATTAGGAAGAACACCAGTGGCGAAGGCGACTCTCTGGACCGTAACTGACGCTGAGGCTCGAAAGCGTGGGGAGCAAACAG	42	0	0	3	27	0	0	0	0	0	6	0	75	1	0	11	12	0	0	0	0	0	26	0	0	0	3	0	0	0	0	0	0	0	0	0	0
Otu00283	980	Actinobacteria	100	Actinobacteria	100	Actinomycetales	100	Nocardiaceae	100	Rhodococcus	99	ACGTAGGGTGCGAGCGTTGTCCGGAATTACTGGGCGTAAAGAGCTCGTAGGCGGTTTGTCGCGTCGTCCGTGAAAACTTGGGGCTCAACCCCAAGCTTGCGGGCGATACGGGCAGACTTGAGTACTGCAGGGGAGACTGGAATTCCTGGTGTAGCGGTGAAATGCGCAGATATCAGGAGGAACACCGGTGGCGAAGGCGGGTCTCTGGGCAGTAACTGACGCTGAGGAGCGAAAGCGTGGGTAGCGAACAG	8	0	0	9	16	28	0	0	0	0	0	0	0	0	0	28	0	0	0	0	0	0	0	0	0	0	6	0	0	0	0	0	0	0	0	9	289
Otu00284	973	Bacteroidetes	100	Flavobacteriia	100	Flavobacteriales	100	Flavobacteriaceae	100	Flavobacterium	100	ACGGAGGATCCAAGCGTTATCCGGAATCATTGGGTTTAAAGGGTCCGTAGGCGGTTTAGTAAGTCAGTGGTGAAAGCCCATCGCTCAACGGTGGAACGGCCATTGATACTGCTAGACTTGAATTACTAGGAAGTAACTAGAATATGTAGTGTAGCGGTGAAATGCTTAGAGATTACATGGAATACCAATTGCGAAGGCAGGTTACTACTAGTTTATTGACGCTGATGGACGAAAGCGTGGGTAGCGAACAG	0	0	0	0	0	0	0	0	0	0	0	0	0	0	0	4	0	0	0	0	0	0	0	0	0	0	0	0	0	0	0	0	0	0	0	0	0
Otu00285	965	Bacteroidetes	100	Flavobacteriia	100	Flavobacteriales	100	Cryomorphaceae	100	Fluviicola	100	ACGGAGGGTGCAAGCGTTATCCGGAATCATTGGGTTTAAAGGGTCCGCAGGCGGTCTTATAAGTCAGTGGTGAAAGCCTACAGCTCAACTGTAGAACTGCCATTGATACTGTAAGACTTGAATTCGATCGAAGTGGGCGGAATATGACATGTAGCGGTGAAATGCTTAGATATGTCATAGAACACCGATAGCGAAGGCAGCTCACTAGGTCTGGATTGACGCTCAGGGACGAAAGCGTGGGGAGCAAACAG	0	0	0	41	71	0	0	0	0	0	32	0	0	0	127	0	0	0	0	0	0	0	0	0	0	0	0	0	0	0	2	0	0	0	0	0	0
Otu00286	964	Bacteroidetes	100	Cytophagia	100	Cytophagales	100	Cytophagaceae	100	Hymenobacter	100	ACGGAGGGTGCGAGCGTTGTCCGGATTTATTGGGTTTAAAGGGTGCGTAGGCGGCCCCGCAAGTCCGTGGTGAAAGCCTGCTGCTCAACAGCAGAACTGCCATGGATACTACGGGGCTTGAGTCCAGACGAGGTTGGCGGAATGGATGGTGTAGCGGTGAAATGCATAGATACCATCCAGAACCCCGATTGCGTAGGCAGCTGACTAGGCTGGTACTGACGCTGAGGCACGAAAGCGTGGGGAGCGAACAG	2	0	0	1	0	0	0	0	23	0	0	0	112	9	0	0	0	24	0	0	0	0	0	0	0	0	0	0	35	0	0	0	0	28	0	0	0
Otu00287	954	Proteobacteria	100	Betaproteobacteria	100	Burkholderiales	100	Burkholderiaceae	100	Lautropia	100	ACGTAGGGTGCGAGCGTTAATCGGAATTACTGGGCGTAAAGAGTGCGCAGGCGGTTTTGCAAGACCGATGTGAAATCCCCGGGCTTAACCTGGGAACTGCATTGGTGACTGCAAGGCTAGAGTGTGTCAGAGGGAGGTGGAATTCCGCATGTAGCAGTGAAATGCGTAGATATGCGGAGGAACACCGATGGCGAAGGCAGCCTCCTGGGATAACACTGACGCTCATGCACGAAAGCGTGGGGAGCAAACAG	0	0	0	0	0	0	0	0	1	0	0	0	0	0	0	0	0	0	0	3	0	1	0	0	0	1	0	0	2	0	0	0	0	0	0	0	0
Otu00288	953	Bacteroidetes	100	Sphingobacteriia	100	Sphingobacteriales	100	Sphingobacteriaceae	100	Sphingobacteriaceae_unclassified	100	ACGGAGGATCCGAGCGTTATCCGGATTTATTGGGTTTAAAGGGTGCGTAGGCGGCCTGTTAAGTCAGGGGTGAAAGACGGTAGCTCAACTATCGCAGTGCCCTTGATACTGATGGGCTTGAATCCATTTGAAGTGGGCGGAATAAGACAAGTAGCGGTGAAATGCATAGATATGTCACAGAACACCAATTGCGAAGGCAGCTTACTATGGTATGATTGACGCTGAGGCACGAAAGCGTGGGGATCAAACAG	0	3	1	0	19	0	0	0	3	0	0	1	0	5	0	1	0	0	2	0	0	0	0	0	0	0	0	0	0	1	0	7	0	0	13	9	0
Otu00289	947	Bacteroidetes	100	Sphingobacteriia	100	Sphingobacteriales	100	Sphingobacteriaceae	100	Pedobacter	95	ACGGAGGGTGCAAGCGTTATCCGGATTTATTGGGTTTAAAGGGTGCGTAGGCGGCCTGTTAAGTCAGGGGTGAAAGACGGTAGCTCAACTATCGCAGTGCCCTTGATACTGATGGGCTTGAATGTACTAGAGGTAGGCGGAATGTGACAAGTAGCGGTGAAATGCATAGATATGTCACAGAACACCGATTGCGAAGGCAGCTTACTATGGTGTCATTGACGCTGAGGCACGAAAGCGTGGGGATCAAACAG	0	0	0	1	34	0	0	0	0	1	0	1	0	3	0	8	0	0	0	0	1	0	0	0	0	0	18	0	0	0	0	21	0	0	2	9	3
Otu00290	921	Bacteroidetes	100	Bacteroidia	100	Bacteroidales	100	Bacteroidaceae	100	Bacteroides	100	ACGGAGGATCCGAGCGTTATCCGGATTTATTGGGTTTAAAGGGTGCGTAGGTGGACTGGTAAGTCAGCTGTGAAAGTTTGCGGCTCAACCGTAAAATTGCAGTTGATACTGTCAGTCTTGAGTGTACATGAGGTAGGCGGAATTCGTGGTGTAGCGGTGAAATGCTTAGATATCACGAAGAACTCCGATTGCGAAGGCAGCTTACTGGGGTACAACTGACACTGAGGCACGAAAGTGTGGGTATCAAACAG	14	0	0	11	8	0	0	0	0	0	0	0	3	1	0	8	1	0	0	12	7	0	0	0	0	0	0	0	4	0	11	0	0	0	0	0	0
Otu00292	906	Proteobacteria	100	Gammaproteobacteria	100	Pseudomonadales	100	Pseudomonadaceae	100	Pseudomonas	100	ACGTAGGGTGCGAGCGTTAATCGGAATTACTGGGCGTAAAGCGCGCGTAGGTGGTTTGTTAAGTTGGATGTGAAAGCCCCGGGCTCAACCTGGGAACTGCATTCAAAACTGACAAGCTAGAGTATGGTAGAGGGTGGTGGAATTTCCTGTGTAGCGGTGAAATGCGTAGATATAGGAAGGAACACCAGTGGCGAAGGCGACCACCTGGACTGATACTGACACTGAGGTGCGAAAGCGTGGGGAGCAAACAG	5	3	0	1	8	3	0	3	2	0	2	1	13	27	0	34	0	11	3	0	0	0	15	0	7	0	33	0	0	1	0	2	0	0	0	0	0
Otu00293	906	Proteobacteria	100	Deltaproteobacteria	100	Bdellovibrionales	100	Bacteriovoracaceae	100	Peredibacter	100	ACGAAGGGTGCAAGCGTTGTTCGGAATCATTGGGCGTAAAGCGCGCGCAGGCGGATCAGCAAGTCAGATGTGAAATCTCGAAGCTCAACTTCGAAACTGCGTCTGAAACTGCTAGTCTAGAATGTCGGAGGGGGCAGGGGAATTTCACGTGTAGGGGTAAAATCCGTAGAGATGTGAAGGAACACCGGAGGCGAAGGCGCCTGCCTGGACGACTATTGACGCTGAGGCGCGAAAGCGTGGGGAGCAAACAG	0	8	0	0	0	0	0	25	15	0	0	0	0	0	4	0	0	0	0	0	0	354	0	0	0	0	0	0	0	0	0	0	0	0	0	0	0
Otu00294	905	Planctomycetes	100	Planctomycetia	100	Planctomycetales	100	Planctomycetaceae	100	Gemmata	100	ACGAACCGAGCGAACGTTGTTCGGAATCACTGGGCTTAAAGGGCGCGTAGGCGGGTTATCAAGTCTGGGGTGAAATGCCACGGCTCAACCGTGGAACGGCCTCAGATACTGACGACCTCGAGGGAGGTAGGGGCATGTGGAACTGTAGGTGGAGCGGTGAAATGCGTTGATATCTACAGGAACTCCGGTGGCGAAAGCGACGTGCTGGACCTCTTCTGACGCTGAGGCGCGAAAGCTAGGGGAGCAAACGG	0	0	0	2	2	169	13	0	0	0	0	0	0	0	0	74	49	0	0	0	0	0	0	0	0	0	0	0	0	0	0	0	0	0	0	0	0
Otu00295	903	Proteobacteria	100	Gammaproteobacteria	100	Oceanospirillales	100	Oceanospirillaceae	100	Oceanospirillaceae_unclassified	100	ACGAAGGGTGCGAGCGTTAATCGGAATTACTGGGCGTAAAGCGCGCGTAGGTGGTTTGGTAAGCGATATGTGAAATCCCCGGGCTTAACCTGGGAACTGCATGTCGAACTGCCAGGCTAGAGTATGGTAGAGGGGTGTGGAATTTCCTGTGTAGCGGTGAAATGCGTAGATATAGGAAGGAACATCAGTGGCGAAGGCGACACCCTGGACCGATACTGACACTGAGGCGCGAAAGCGTGGGTAGCGAACAG	0	0	0	0	0	0	0	0	0	0	0	0	0	0	0	0	0	0	0	0	0	0	0	0	0	0	0	0	0	0	0	0	0	0	0	0	0
Otu00296	900	Proteobacteria	100	Gammaproteobacteria	100	Pseudomonadales	100	Moraxellaceae	100	Acinetobacter	100	ACAGAGGGTGCGAGCGTTAATCGGATTTACTGGGCGTAAAGCGTGCGTAGGCGGCCAATTAAGTCAAATGTGAAATCCCCGAGCTTAACTTGGGAATTGCATTCGATACTGGGAAGCTAGAGTATGGGAGAGGATGGTAGAATTCCAGGTGTAGCGGTGAAATGCGTAGAGATCTGGAGGAATACCGATGGCGAAGGCAGCCATCTGGCCTAATACTGACGCTGAGGTACGAAAGCATGGGGAGCAAACAG	0	4	3	0	1	0	0	29	2	4	0	3	0	0	1	0	0	17	3	3	2	0	0	0	0	0	4	0	0	0	0	6	0	12	2	17	0
Otu00297	883	Proteobacteria	100	Alphaproteobacteria	100	Rhizobiales	100	Rhizobiaceae	100	Kaistia	100	ACGAAGGGGGCTAGCGTTGTTCGGAATTACTGGGCGTAAAGCGTACGTAGGCGGATCGTTAAGTCAGGGGTGAAATCCCGAGGCTCAACCTCGGAACTGCCTTTGATACTGGCGATCTTGAGTCCGGGAGAGGTGAGTGGAACTCCTAGTGTAGAGGTGAAATTCGTAGATATTAGGAAGAACACCAGTGGCGAAGGCGGCTCACTGGCCCGGAACTGACGCTGAGGTACGAAAGCGTGGGGAGCAAACAG	0	0	0	30	93	0	0	0	0	0	0	2	0	0	0	0	0	0	0	0	0	0	0	0	0	0	11	0	0	0	0	0	0	0	0	68	2
Otu00298	873	Bacteroidetes	100	Bacteroidia	100	Bacteroidales	100	Bacteroidales_unclassified	99	Bacteroidales_unclassified	99	ACGGAAGGTCCAGGCGTTATCCGGATTTATTGGGTTTAAAGGGAGCGTAGGCGGACTTTTAAGTCAGCTGTGAAATACCTCGGCTCAACCGAGGCACTGCAGTTGATACTGTTAGTCTTGAGTGCACATAAGGATGGTGGAATTCGTGGTGTAGCGGTGAAATGCTTAGATATCACGAAGAACTCCGATTGCGAAGGCAGCTATCTGGGGTGTAACTGACGCTGAGGCTCGAAAGTGTGGGTATCAAACAG	6	0	0	4	0	0	0	0	0	0	0	0	2	2	11	0	0	0	0	0	0	0	0	0	39	0	0	0	0	0	25	0	0	0	0	47	0
Otu00300	857	Firmicutes	100	Bacilli	100	Lactobacillales	100	Leuconostocaceae	100	Leuconostoc	100	ACGTATGTCCCGAGCGTTATCCGGATTTATTGGGCGTAAAGCGAGCGCAGACGGTTGATTAAGTCTGATGTGAAAGCCCGGAGCTCAACTCCGGAATGGCATTGGAAACTGGTTAACTTGAGTGCAGTAGAGGTAAGTGGAACTCCATGTGTAGCGGTGGAATGCGTAGATATATGGAAGAACACCAGTGGCGAAGGCGGCTTACTGGACTGTAACTGACGTTGAGGCTCGAAAGTGTGGGTAGCAAACAG	5	21	14	0	0	0	0	8	0	0	0	0	2	0	0	0	0	52	19	21	0	0	5	7	0	0	0	0	0	0	0	0	0	0	0	0	0
Otu00301	856	Proteobacteria	100	Betaproteobacteria	100	Neisseriales	100	Neisseriaceae	100	Neisseriaceae_unclassified	100	ACGTAGGGTGCGAGCGTTAATCGGAATTATTGGGCGTAAAGCGAGTGTAGACGGTTATTTAAGCCAGATGTGAAATACCCGAGCCTAACTTGGGAGGTGCATATGGAACTGGGTAGCTAGAGTGTGTCAGAGGGAGGTAGAACTCCACGTGTAGCAGTGAAATGCGTAGAGATGTGGAAGAATACCGATGGCGAAGGCAGCCTCCTGGGATAACACTGACGTTGAGGCTCGAAAGCGTGGGGAGCAAACAG	4	29	9	0	0	0	0	17	0	0	0	0	0	0	0	0	0	5	54	0	0	0	12	6	0	0	0	0	0	0	0	0	0	0	0	10	0
Otu00302	854	Bacteroidetes	100	Bacteroidia	100	Bacteroidales	100	Bacteroidaceae	98	Bacteroides	98	ACGGAGGATGCGAGCGTTATCCGGATTTATTGGGTTTAAAGGGTGCGTAGGCGGGCTTTTAAGTCAGCTGTGAAAGTTTGCGGCTCAACCGTAAAATTGCAGTTGATACTGGGAGTCTTGAGTATGTTAGAGGCTGGCGGAATTCGTGGTGTAGCGGTGAAATGCTTAGATATCACGACGAACCCCAATTGCGTAGGCAGCTGGCTAGACCATAACTGACGCTGATGCACGAAAGTGTGGGTATCAAACAG	0	0	0	0	0	0	0	0	0	0	0	0	0	0	0	0	0	0	0	0	0	0	0	0	0	0	0	0	0	0	0	0	0	0	0	0	0
Otu00303	852	Bacteroidetes	100	Cytophagia	100	Cytophagales	100	Cytophagaceae	100	Hymenobacter	100	ACGGAGGGTGCAAGCGTTGTCCGGATTTATTGGGTTTAAAGGGTGCGTAGGCGGCCCGTTAAGTCCGGGGTGAAAGCCCACTGCTCAACAGTGGAACTGCCCTGGATACTGGCGGGCTTGAGTCCAGACGAGGTTGGCGGAATGGATGCTGTAGCGGTGAAATGCATAGATAGCATCCAGAACCCCGATTGCGTAGGCAGCTGACTAGGCTGGTACTGACGCTGAGGCACGAAAGCGTGGGGAGCGAACAG	7	0	0	0	0	0	0	0	4	0	0	0	28	0	0	0	0	0	0	0	0	57	0	0	0	0	0	0	2	2	0	0	0	14	0	0	0
Otu00304	849	Proteobacteria	100	Gammaproteobacteria	100	Pseudomonadales	100	Pseudomonadaceae	100	Pseudomonas	100	ACGAAGGGTGCAAGCGTTAATCGGAATTACTGGGCGTAAAGCGCGCGTAGGTGGTTCAGCAAGTTGGATGTGAAAGCCCCGGGCTCAACCTGGGAACTGCATCCAAAACTGGCGAGCTAGAGTATGGTAGAGGGTGGTGGAATTTCCTGTGTAGCGGTGAAATGCGTAGATATAGGAAGGAACACCAGTGGCGAAGGCGACCACCTGGACTGATACTGACACTGAGGTGCGAAAGCGTGGGGAGCAAACAG	0	0	5	0	4	2	0	15	0	0	0	14	0	9	0	14	0	0	1	1	0	0	0	0	0	0	3	0	0	0	0	0	0	0	3	0	0
Otu00305	833	Proteobacteria	100	Alphaproteobacteria	100	Rhizobiales	100	Phyllobacteriaceae	100	Aminobacter	79	ACGAAGGGGGCTAGCGTTGTTCGGAATTACTGGGCGTAAAGCGCACGTAGGCGGATTGTTAAGTTAGGGGTGAAATCCCAGGGCTCAACCCTGGAACTGCCTCTAATACTGGCAATCTCGAGTCCGAGAGAGGTGAGTGGAATTCCGAGTGTAGAGGTGAAATTCGTAGATATTCGGAGGAACACCAGTGGCGAAGGCGGCTCACTGGCTCGGTACTGACGCTGAGGTGCGAAAGCGTGGGGAGCAAACAG	0	0	0	0	16	49	0	0	0	0	8	0	0	17	228	16	0	0	0	0	3	0	0	0	0	0	0	0	0	4	43	5	0	0	17	0	70
Otu00306	832	Bacteroidetes	100	Flavobacteriia	100	Flavobacteriales	100	Flavobacteriaceae	100	Flavobacterium	100	ACGGAGGATCCAAGCGTTATCCGGAATCATTGGGTTTAAAGGGTCCGTAGGCGGTTTAATAAGTCAGTGGTGAAAGCCCATCGCTCAACGATGGAACGGCCATTGATACTGTTTGGCTTGAATTATTAGGAAGTAACTAGAATATGTAGTGTAGCGGTGAAATGCTTAGAGATTACATGGAATACCAATTGCGAAGGCAGGTTACTACTAATATATTGACGCTGATGGACGAAAGCGTGGGGAGCGAACAG	3	4	2	4	1	0	0	16	2	3	26	0	0	1	0	0	0	15	0	0	7	0	0	1	0	0	7	0	12	0	5	0	0	0	12	2	0
Otu00308	813	Bacteroidetes	100	Bacteroidia	100	Bacteroidales	100	Porphyromonadaceae	100	Porphyromonadaceae_unclassified	89	ACGGAGGATGCGAGCGTTATCCGGATTTATTGGGTTTAAAGGGTGCGTAGGTGGTTATTTAAGTCAGTGGTGAAAGTTTGTCGCTCAACGATAAAATTGCCATTGAAACTGGATAACTTGAGTATGTTTGAAGTAGGCGGAATGCGTAGTGTAGCGGTGAAATGCTTAGATATTACGCAGAACTCCGATTGCGAAGGCAGCTTACTAAACCATAACTGACACTGAAGCACGAAAGCGTGGGTATCAAACAG	0	0	0	0	0	0	0	0	0	0	0	0	0	0	0	0	0	0	0	0	0	0	0	0	0	0	0	0	0	0	0	0	0	6	0	0	0
Otu00309	802	Proteobacteria	100	Gammaproteobacteria	100	Pseudomonadales	100	Moraxellaceae	100	Acinetobacter	100	ACAGAGGGTGCGAGCGTTAATCGGATTTACTGGGCGTAAAGCGTGCGTAGGCGGCTGAATAAGTCGGATGTGAAATCCCCGAGCTTAACTTGGGAATTGCATACGATACTGGGAAGCTAGAGTATGGGAGAGGATGGTAGAATTCCAGGTGTAGCGGTGAAATGCGTAGAGATCTGGAGGAATACCGATGGCGAAGGCAGCCATCTGGCCTAACACTGACGCTGAGGTGCGAAAGCATGGGGAGCAAACAG	0	0	0	2	15	0	0	0	0	10	8	2	0	1	0	0	0	0	0	0	2	0	0	0	1	0	3	0	1	0	7	4	0	0	3	7	0
Otu00311	793	Proteobacteria	100	Gammaproteobacteria	100	Pseudomonadales	100	Pseudomonadaceae	100	Pseudomonadaceae_unclassified	86	ACGTAGGGTGCAAGCGTTAATCGGAATAACTGGGCGTAAAGCGCGCGTAGGTGGTTTGTCAAGTTGGATGTGAAATCCCCGGGCTCAACCTGGGAACTGCATCCAAAACTGACTGACTAGAGTACGGTAGAGGTTAGTGGAATTTCCTGTGTAGCGGTGAAATGCGTAGATATAGGAAGGAACACCAGTGGCGAAGGCGACTAACTGGACTGATACTGACACTGAGGTGCGAAAGCGTGGGGAGCAAACAG	0	2	0	2	0	1	0	0	0	0	0	0	7	3	0	0	0	0	0	0	0	0	4	4	0	0	0	0	1	0	0	18	0	0	17	4	2
Otu00312	787	Bacteroidetes	100	Sphingobacteriia	100	Sphingobacteriales	100	Sphingobacteriaceae	100	Mucilaginibacter	100	ACGGAGGATCCAAGCGTTATCCGGATTTATTGGGTTTAAAGGGTGCGTAGGTGGCCTGTTAAGTCAGGGGTGAAAGACGGTAGCTTAACTATCGCAGTGCCTTTGATACTGAAGAGCTTGAATGAACTAGAGGTAGGCGGAATGTGACAAGTAGCGGTGAAATGCATAGATATGTCACAGAACACCAATTGCGAAGGCAGCTTACTATGGTTTTATTGACACTGAGGCACGAAAGCGTGGGGATCAAACAG	0	0	0	0	0	0	0	0	0	0	0	0	1	0	0	0	0	0	0	0	0	0	0	0	0	0	0	0	0	0	0	0	682	0	0	0	0
Otu00313	777	Proteobacteria	100	Alphaproteobacteria	100	Rhizobiales	100	Rhizobiaceae	100	Rhizobium	100	ACGAAGGGGGCTAGCGTTGTTCGGAATTACTGGGCGTAAAGCGCACGTAGGCGGGTATTTAAGTCAGGGGTGAAATCCCGCAGCTCAACTGCGGAACTGCCTTTGATACTGGGTATCTTGAGTATGGAAGAGGTAAGTGGAATTGCGAGTGTAGAGGTGAAATTCGTAGATATTCGCAGGAACACCAGTGGCGAAGGCGGCTTACTGGTCCATTACTGACGCTGAGGTGCGAAAGCGTGGGGAGCAAACAG	3	0	0	0	0	0	0	0	7	6	0	0	0	0	0	0	0	0	9	0	0	499	0	4	0	0	0	0	0	0	0	0	0	0	0	0	0
Otu00314	766	Actinobacteria	100	Actinobacteria	100	Actinomycetales	100	Micrococcaceae	88	Micrococcaceae_unclassified	88	ACGTAGGGTGCAAGCGTTAATCGGAATTATTGGGCGTAAAGAGCTTGTAGGCGGTTTGTCGCGTCTGCTGTGAAAGCCCGGGGCTTAACCCCGGGTGTGCAGTGGGTACGGGCAGACTAGAGTGCAGTAGGGGAGACTGGAATTCCTGGTGTAGCGGTGAAATGCGCAGATATCAGGAGGAACACCGATGGCGAAGGCAGGTCTCTGGGCCATTACTGACGCTGAGAAGCGAAAGCATGGGGAGCGAACAG	6	5	3	1	4	0	0	14	12	0	2	2	0	0	0	0	0	1	8	0	2	0	8	2	2	0	8	0	5	0	4	4	0	20	13	6	0
Otu00315	765	Firmicutes	100	Bacilli	100	Lactobacillales	100	Streptococcaceae	100	Streptococcus	100	ACGTAGGTCCCGAGCGTTGTCCGGATTTATTGGGCGTAAAGCGAGCGCAGGCGGTTAGAAAAGTCTGAAGTGAAAGGCAGTGGCTCAACCATTGTAGGCTTTGGAAACTGTTTAACTTGAGTGCAGAAGGGGAGAGTGGAATTCCATGTGTAGCGGTGAAATGCGTAGATATATGGAGGAACACCGGTGGCGAAAGCGGCTCTCTGGTCTGTAACTGACGCTGAGGCTCGAAAGCGTGGGGAGCGAACAG	2	0	0	0	2	0	0	29	5	0	0	0	2	0	0	0	0	0	12	0	0	0	8	0	0	0	0	0	19	0	8	14	0	0	54	6	5
Otu00316	763	Actinobacteria	100	Actinobacteria	100	Actinomycetales	100	Intrasporangiaceae	100	Janibacter	54	ACGTAGGGTGCGAGCGTTGTCCGGAATTATTGGGCGTAAAGAGCTTGTAGGCGGTTTGTCGCGTCTGCTGTGAAAATCCGGGGCTCAACCCCGGACTTGCAGTGGGTACGGGCAGACTAGAGTGTGGTAGGGGAGACTGGAATTCCTGGTGTAGCGGTGAAATGCGCAGATATCAGGAGGAACACCGATGGCGAAGGCAGGTCTCTGGGCCACTACTGACGCTGAGAAGCGAAAGCATGGGGAGCGAACAG	0	0	0	2	1	0	0	11	0	0	6	0	0	2	55	0	0	0	0	3	0	1	0	2	25	0	0	0	0	0	0	4	7	0	0	12	0
Otu00317	758	Bacteroidetes	100	Bacteroidia	100	Bacteroidales	100	Porphyromonadaceae	100	Parabacteroides	100	ACGGAGGATGCGAGCGTTATCCGGATTTATTGGGTTTAAAGGGTGCGTAGGTGGTTTTTTAAGTCAGTGGTGAAAGTTTGTCGCTCAACGATAAAATTGCCATTGAAACTGGAGAACTTGAGTATGTTTGAGGTAGGCGGAATGCGTGGTGTAGCGGTGAAATGCATAGATATCACGCAGAACTCCGATTGCGAAGGCAGCTTACTAAACCATAACTGACACTGAAGCACGAAAGCGTGGGTATCAAACAG	0	0	0	0	0	0	0	0	0	0	0	2	0	4	0	0	0	0	0	7	0	0	0	0	0	0	0	0	0	0	0	0	0	11	0	0	0
Otu00318	755	Gemmatimonadetes	100	Gemmatimonadetes	100	Gemmatimonadales	100	Gemmatimonadaceae	100	Gemmatimonas	100	ACGGAGGGTGCGAGCGTTGTCCGGAATCACTGGGCGTAAAGGGCGCGTAGGTGGTTGGATGCGCCGGTGGTGAAAGCGCAGGGCTCAACCCTGCGTCGGCCATCGGGACGGTCCGACTGGAGCACTGTAGAGGCAGGTGGAATTCCGGGTGTAGCGGTGGAATGCGTAGAGATCCGGAAGAACACCGGTGGCGAAGGCGGCCTGCTGGGCAGTTGCTGACACTGAGGCGCGACAGCGTGGGGAGCAAACAG	0	0	0	0	0	0	0	33	2	14	0	0	0	0	0	0	0	0	0	4	0	0	7	3	0	0	0	0	20	0	0	0	0	0	0	0	0
Otu00319	747	Bacteroidetes	100	Sphingobacteriia	100	Sphingobacteriales	100	Sphingobacteriaceae	100	Mucilaginibacter	100	ACGGAGGATCCAAGCGTTATCCGGATTTATTGGGTTTAAAGGGTGCGTAGGCGGCTTTTTAAGTCAGGGGTGAAAGACGGTAGCTTAACTATCGCAGTGCCCTTGATACTGAAGAGCTTGAATGTAGTTGAGGTAGGCGGAATGTGACAAGTAGCGGTGAAATGCATAGATATGTCACAGAACACCAATTGCGAAGGCAGCTTACTAAGCTATGATTGACGCTGAGGCACGAAAGCGTGGGGATCAAACAG	0	16	0	0	0	0	0	0	6	0	0	0	0	0	0	0	0	0	0	0	0	0	0	0	0	0	0	0	0	2	0	0	0	0	0	0	0
Otu00320	744	Proteobacteria	100	Gammaproteobacteria	100	Pseudomonadales	100	Moraxellaceae	100	Acinetobacter	100	ACGTAGGGTGCAAGCGTTAATCGGATTTACTGGGCGTAAAGCGTGCGTAGGCGGCTTTTTAAGTCGGATGTGAAATCCCCGAGCTTAACTTGGGAATTGCATACGATACTGTTTAGCTAGAGTATGGGAGAGGATGGTAGAATTCCAGGTGTAGCGGTGAAATGCGTAGAGATCTGGAGGAATACCGATGGCGAAGGCAGCCATCTGGCCTAATACTGACGCTGAGGTACGAAAGCATGGGGAGCAAACAG	2	0	0	0	9	0	0	0	0	4	10	1	0	0	0	1	0	0	0	0	0	0	0	0	0	0	1	0	0	1	3	4	0	0	1	2	0
Otu00322	742	Actinobacteria	100	Actinobacteria	100	Actinomycetales	100	Micrococcaceae	97	Arthrobacter	89	ACGTAGGGCGCAAGCGTTATCCGGAATTATTGGGCGTAAAGAGCTCGTAGGCGGTTTGTCGCGTCTGCTGTGAAAGACCGGGGCTCAACTCCGGTTCTGCAGTGGGTACGGGCAGACTAGAGTGCAGTAGGGGAGACTGGAATTCCTGGTGTAGCGGTGAAATGCGCAGATATCAGGAGGAACACCGATGGCGAAGGCAGGTCTCTGGGCTGTAACTGACGCTGAGGAGCGAAAGCATGGGGAGCGAACAG	7	0	1	7	9	10	0	1	2	0	0	1	0	1	0	1	0	1	0	0	0	76	3	1	0	0	0	0	0	0	8	13	0	1	12	1	6
Otu00323	740	Proteobacteria	100	Gammaproteobacteria	100	Pseudomonadales	100	Pseudomonadaceae	100	Pseudomonas	98	ACGTAGGGTGCAAGCGTTAATCGGAATTACTGGGCGTAAAGCGCGCGTAGGTGGTTTGTTAAGTTGGATGTGAAAGCCCCGGGCTCAACCTGGGAACTGCATCCAAAACTGGCAAGCTAGAGTACGGTAGAGGGTGGTGGAATTTCCTGTGTAGCGGTGAAATGCGTAGATATAGGAAGGAACACCAGTGGCGAAGGCGACTACCTGGACTGATACTGACACTGAGGTGCGAAAGCGTGGGGAGCAAACAG	2	0	1	2	5	0	0	11	4	1	0	1	39	8	0	7	0	6	0	1	1	1	12	0	1	0	11	2	0	0	1	7	0	29	15	2	14
Otu00325	735	Proteobacteria	100	Alphaproteobacteria	100	Rhizobiales	100	Hyphomicrobiaceae	100	Devosia	100	ACGAAGGGGGCTAGCGTTGTTCGGATTTACTGGGCGTAAAGCGCACGTAGGCGGTTTGTTAAGTCAGGGGTGAAATCCCGGAGCTCAACTCCGGAACTGCCTTTGATACTGGCAAGCTAGAGTCCGGAAGAGGTAAGTGGAACTCCTAGTGTAGAGGTGGAATTCGTAGATATTAGGAAGAACACCAGTGGCGAAGGCGGCTTACTGGTCCGGAACTGACGCTGAGGTGCGAAAGCGTGGGGAGCAAACAG	6	0	0	0	0	76	0	13	0	0	17	0	0	0	0	39	0	0	0	0	0	0	0	0	0	0	0	0	2	0	0	0	0	0	0	0	0
Otu00326	712	Proteobacteria	100	Betaproteobacteria	100	Burkholderiales	100	Burkholderiaceae	100	Polynucleobacter	100	ACGTAGGGTGCGAGCGTTAATAGGAATTACTGGGCGTAAAGCGTGCGCAGGCGGTTATACAAGACAGGCGTGAAATCCCCGGGCTTAACCTGGGAATGGCGCCTGTGACTGTATAGCTAGAGTGTGTCAGAGGGGGGTAGAATTCCACGTGTAGCAGTGAAATGCGTAGATATGTGGAGGAATACCAATGGCGAAGGCAGCCCCCTGGGATAACACTGACGCTCATGCACGAAAGCGTGGGGAGCAAACAG	1	0	0	0	0	0	135	0	2	0	7	0	0	0	0	0	22	9	14	0	10	0	0	0	0	0	0	0	0	0	10	0	0	0	6	1	0
Otu00327	710	Proteobacteria	100	Alphaproteobacteria	100	Rhodobacterales	100	Rhodobacteraceae	100	Paracoccus	100	ACGGAGGGGGCTAGCGTTGTTCGGAATTACTGGGCGTAAAGCGCACGTAGGCGGACCAGAAAGTTGGGGGTGAAATCCCGGGGCTCAACCTCGGAACTGCCCTCAAAACTATTGGTCTGGAGTTCGAGAGAGGTGAGTGGAATTCCGAGTGTAGAGGTGAAATTCGTAGATATTCGGAGGAACACCAGTGGCGAAGGCGGCTCACTGGCTCGATACTGACGCTGAGGTGCGAAAGCGTGGGGAGCAAACAG	0	0	0	2	0	0	0	6	0	9	11	0	7	1	3	1	0	0	0	0	3	40	4	3	0	0	0	0	0	0	0	0	73	0	0	0	0
Otu00328	710	Proteobacteria	100	Alphaproteobacteria	100	Rhodospirillales	100	Rhodospirillaceae	100	Aestuariispira	100	ACGAAGGGGGCAAGCGTTGTTCGGAATTACTGGGCGTAAAGGGTGTGTAGGTGGACAAGTAAGATAGTGGTGAAATACCGGGGCTCAACCTCGGAATTGCCATTATAACTATTAGTCTAGAATTATAGAGAGGATAGTGGAATACCCAGTGTAGAGGTGAAATTCGTAGATATTGGGTAGAACACCGGTGGCGAAGGCGACTATCTGGCTATATATTGACACTGAGGCACGAAAGCATGGGGATCAAACAG	23	9	0	4	3	0	0	0	0	0	0	0	22	3	0	0	0	0	0	0	0	0	0	0	22	0	0	0	2	0	0	0	0	0	20	16	0
Otu00329	710	Bacteroidetes	100	Bacteroidia	100	Bacteroidales	100	Porphyromonadaceae	100	Odoribacter	100	ACGGAGGATGCGAGCGTTATCCGGATTTATTGGGTTTAAAGGGTGCGTAGGCGGTTTCTTAAGTTAGTGGTAAAATTTCCGGGCTTACCCCGGTCGTGCCATTAAAACTGGGAAACTCGAGTACAGACGAGGTAGGCGGAATAAGTTAAGTAGCGGTGAAATGCTTAGATATAACTTAGAACTCCGATAGCGAAGGCAGCTTACCAGACTGTAACTGACGCTGATGCACGAGAGCGTGGGTAGCGAACAG	8	1	0	2	1	0	0	0	0	0	1	0	10	1	0	0	0	0	0	0	3	53	0	0	33	0	1	0	0	0	1	0	0	0	0	0	12
Otu00330	705	Proteobacteria	100	Alphaproteobacteria	100	Rhodospirillales	100	Rhodospirillaceae	100	Aestuariispira	100	ACGAAGGGGGCGAGCGTTGTTCGGAATTACTGGGCGTAAAGGGAGTGTAGGCGGTTTTGTAAGATAGCGGTGAAATCCCGGGGCTTAACCTCGGAATAGCCGTTATGACTATAAGACTAGAGTAATGGAGAGGATAGTGGAATACCCAGTGTAGAGGTGAAATTCGTAGATATTGGGTAGAACACCGGTGGCGAAGGCGACTATCTGGCCATTTACTGACGCTGAGGCTCGAAAGCATGGGGATCAAACAG	5	0	0	0	0	0	0	5	0	0	0	0	16	3	0	0	0	0	0	0	0	0	0	0	55	0	0	0	0	0	0	0	0	0	0	13	0
Otu00331	704	Proteobacteria	100	Alphaproteobacteria	100	Sphingomonadales	100	Sphingomonadaceae	100	Sphingopyxis	100	ACGGAGGGAGCTAGCGTTGTTCGGAATTACTGGGCGTAAAGCGCGCGTAGGCGGTTTTTTAAGTCAGAGGTGAAAGCCCGGGGCTCAACCCCGGAATTGCCTTTGAAACTGGAAAACTTGAATCTTGGAGAGGTCAGTGGAATTCCGAGTGTAGAGGTGAAATTCGTAGATATTCGGAAGAACACCAGTGGCGAAGGCGACTGACTGGACAAGTATTGACGCTGAGGTGCGAAAGCGTGGGGAGCAAACAG	0	0	0	0	0	0	0	0	3	1	3	0	12	39	93	198	0	3	0	5	1	0	1	1	3	0	0	0	0	0	0	0	45	12	9	0	0
Otu00332	699	Firmicutes	100	Clostridia	100	Clostridiales	100	Lachnospiraceae	100	Clostridium_XlVa	95	ACGTAGGGGGCAAGCGTTATCCGGATTTACTGGGTGTAAAGGGAGCGTAGACGGTACTGCAAGTCTGAAGTGAAAGCCCGCGGCTCAACCGCGGGACTGCTTTGGAAACTGTGGAACTAGAGTGCTGGAGAGGTAAGTGGAATTCCTAGTGTAGCGGTGAAATGCGTAGATATTAGGAGGAACACCAGTGGCGAAGGCGACTTACTGGACAGTAACTGACGTTGAGGCTCGAAAGCGTGGGGAGCAAACAG	34	10	0	4	1	20	0	0	0	0	9	0	20	13	0	1	0	0	0	0	9	6	16	0	32	0	1	0	0	0	0	0	0	0	0	0	0
Otu00333	692	Bacteroidetes	100	Flavobacteriia	100	Flavobacteriales	100	Flavobacteriaceae	100	Capnocytophaga	100	ACGGAGGATGCGAGCGTTATCCGGAATCATTGGGTTTAAAGGGTCCGTAGGCGGGCTAATAAGTCAGAGGTGAAAGCGCTCAGCTCAACTGAGCAACTGCCTTTGAAACTGTTAGTCTTGAATGGTTGTGAAGTAGTTGGAATGTGTAGTGTAGCGGTGAAATGCTTAGATATTACACAGAACACCGATAGCGAAGGCATATTACTAACAATTAATTGACGCTGATGGACGAAAGCGTGGGGAGCGAACAG	0	0	0	0	0	0	0	0	0	7	0	0	0	9	9	0	0	2	4	0	0	0	4	1	6	0	0	0	0	2	0	0	0	0	0	18	0
Otu00334	691	Proteobacteria	100	Gammaproteobacteria	100	Pseudomonadales	100	Pseudomonadaceae	100	Pseudomonas	100	ACGAAGGGTGCAAGCGTTAATCGGAATTACTGGGCGTAAAGCGCGCGTAGGTGGTTCAGCAAGTTGGAGGTGAAATCCCCGGGCTCAACCTGGGAACTGCCTCCAAAACTACTGAGCTAGAGTACGGTAGAGGGTAGTGGAATTTCCTGTGTAGCGGTGAAATGCGTAGATATAGGAAGGAACACCAGTGGCGAAGGCGACTACCTGGACTGATACTGACACTGAGGTGCGAAAGCGTGGGGAGCAAACAG	4	0	0	0	0	0	0	114	0	0	9	0	0	0	0	0	0	0	0	0	0	8	0	6	0	0	13	0	0	0	0	0	0	0	0	0	394
Otu00336	687	Bacteroidetes	100	Sphingobacteriia	100	Sphingobacteriales	100	Sphingobacteriaceae	100	Mucilaginibacter	100	ACGGAGGATCCAAGCGTTATCCGGATTTATTGGGTTTAAAGGGTGCGTAGGCGGCCAATTAAGTCAGGGGTGAAAGACGGTAGCTTAACTATCGCAGTGCCCTTGATACTGATGGGCTTGAATGAACTAGAGGTAGGCGGAATGTGACAAGTAGCGGTGAAATGCATAGATATGTCACAGAACACCAATTGCGAAGGCAGCTTACTAAAGTATGATTGACGCTGAGGCACGAAAGCGTGGGGATCAAACAG	0	14	0	0	0	0	0	0	0	0	0	0	9	0	0	27	0	0	0	0	0	0	0	0	0	0	0	0	0	0	0	0	0	0	0	0	79
Otu00337	680	Parcubacteria	100	Parcubacteria_unclassified	100	Parcubacteria_unclassified	100	Parcubacteria_unclassified	100	Parcubacteria_unclassified	100	ACGAGTGCCTCAAGCGTTATCCGGAATCATTGGGCGTAAAGGTTGTGTAGGTGGTCATATTAGTCTTTTGTTAAATTCTTCGGCTTAACCGGGGGCATGCAAGGGAAACGGTATGACTAGAGGATGCGAGGGGTCTGCGGAACTCATAGTGTAGCGGTGAAATGCGTTGATATTATGGGGAACACCAAAAGCGAAGGCAGCAGACTGGAGCACTCCTGACACTGAAACAAGAAAGCGTGGGTCGCGAATGG	0	11	0	1	0	4	0	53	0	5	18	0	0	0	36	2	1	0	23	0	7	0	0	0	0	0	0	0	11	0	0	0	0	0	0	0	32
Otu00338	679	Proteobacteria	100	Betaproteobacteria	95	Burkholderiales	95	Comamonadaceae	93	Comamonadaceae_unclassified	52	ACAGAGGGTGCGAGCGTTAATCGGATTTACTGGGCGTAAAGCGTGCGCAGGCGGTTATGTAAGACAGATGTGAAATCCCCGGGCTCAACCTGGGAACTGCATTTGTGACTGCATGGCTAGAGTACGGTAGAGGGGGATGGAATTCCGCGTGTAGCAGTGAAATGCGTAGATATGCGGAGGAACACCGATGGCGAAGGCAATCCCCTGGGCCTGCACTGACGCTCATGCACGAAAGCGTGGGGAGCAAACAG	0	0	0	0	13	0	0	2	1	11	3	2	0	2	0	4	0	1	2	1	3	2	0	2	0	0	6	0	1	0	1	10	0	0	0	5	1
Otu00339	679	Bacteroidetes	100	Bacteroidia	100	Bacteroidales	100	Porphyromonadaceae	100	Parabacteroides	100	ACGGAGGATGCGAGCGTTATCCGGATTTATTGGGTTTAAAGGGTGCGTAGGTGGGGAATTAAGTCAGTGGTGAAAGTTTGTCGCTCAACGATAAAATTGCCATTGAAACTGGTTTCCTTGAGTATGTTTGAGGTAGGCGGAATGCGTGGTGTAGCGGTGAAATGCATAGATATCACGCAGAACTCCAATTGCGAAGGCAGCTTACTAAACCATAACTGACACTGAAGCACGAAAGCGTGGGTATCAAACAG	0	0	5	0	0	0	0	0	0	0	0	1	4	2	0	0	0	0	0	0	0	0	0	2	0	0	0	0	0	0	0	2	0	29	34	0	0
Otu00340	676	Firmicutes	100	Clostridia	100	Clostridiales	100	Ruminococcaceae	100	Ruminococcaceae_unclassified	58	ACGTAGGTGGCGAGCGTTGTCCGGAATTACTGGGTGTAAAGGGAGCGCAGGCGGAATGGCAAGTTGGATGTGAAATCCAGGGGCTCAACCCCTGAACTGCATTCAAAACTGCTGTTCTTGAGTGATGTAGAGGTAGGCGGAATTCCCGGTGTAGCGGTGGAATGCGTAGATATCGGGAGGAACACCAGTGGCGAAGGCGGCCTACTGGGCATTTACTGACGCTGAGGCTCGAAAGTATGGGGAGCAAACAG	8	0	0	1	2	0	0	0	0	0	0	0	0	0	0	0	0	0	0	0	0	0	0	0	0	0	0	0	0	0	0	3	0	17	0	0	0
Otu00341	676	Bacteroidetes	100	Cytophagia	100	Cytophagales	100	Cytophagaceae	100	Hymenobacter	100	ACGGAGGGTGCGAGCGTTGTCCGGATTTATTGGGTTTAAAGGGTGCGTAGGCGGCCTTATAAGTCCGGGGTGAAAGCCCGCTGCTCAACAGCGGAACTGCCCTGGATACTGTGAGGCTTGAGTACAGACGAGGTTGGCGGAATGGACCGAGTAGCGGTGAAATGCATAGATACGGTCCAGAACCCCGATTGCGAAGGCAGCTGACTAGGCTGTTACTGACGCTGAGGCACGACAGCGTGGGGAGCGAACAG	0	0	28	0	0	0	0	0	0	0	0	0	0	0	0	0	0	0	0	0	0	0	0	0	0	0	0	0	0	0	0	0	0	0	0	0	0
Otu00342	674	Bacteroidetes	100	Bacteroidia	100	Bacteroidales	100	Bacteroidaceae	100	Bacteroides	100	ACGGAGGATCCGAGCGTTATCCGGATTTATTGGGTTTAAAGGGAGCGTAGGTGGATATACAAGTCAGTTGTGAAAGTTTGCGGCTCAACCGTAAAATTGCAGTTGATACTATATATCTTGAGTACAGTAGAGGTGGGCGGAATTCGTGGTGTAGCGGTGAAATGCTTAGATATCACGAAGAACTCCAATTGCGAAGGCAGCTCACTAGACTGGTCACTGACACTGATGCTCGAAAGTGTGGGTATCAAACAG	25	0	0	3	1	0	0	0	0	0	3	1	11	13	0	6	0	0	0	0	0	0	8	0	28	0	0	0	0	0	17	9	0	0	0	3	0
Otu00343	671	Proteobacteria	100	Betaproteobacteria	100	Burkholderiales	100	Comamonadaceae	100	Comamonas	99	ACGGAGGGTGCAAGCGTTAATCGGAATTACTGGGAGTAAAGCGTGCGCAGGCGGTTATGTAAGACAGTGGTGAAATCCCCGGGCTCAACCTGGGAACTGCCATTGTGACTGCAAGGCTAGAGTGCGGCAGAGGGGGATGGAATTCCGCGTGTAGCAGTGAAATGCGTAGAGATGCGGAGGAACACCGATGGCGAAGGCAGCCTCCTGGGATAACACTGACGCTCATGCACGAAAGCGTGGGGAGCAAACAG	0	0	0	0	0	0	0	3	0	0	1	0	4	0	0	0	0	0	0	0	0	0	0	0	0	0	0	0	1	0	0	0	0	8	1	0	0
Otu00345	665	Bacteroidetes	100	Cytophagia	100	Cytophagales	100	Chryseolinea	100	Chryseolinea_unclassified	100	ACGTAGGTGGCAAGCGTTGTCCGGATTTATTGGGTTTAAAGGGTGCGTAGGCGGTCATATAAGTCAGCGGTGAAATCCGGCAGCTCAACTGTCGATGTGCCATTGATACTGTATGACTTGAGTACTGATGAGGTAGGCGGAATTGACGGTGTAGCGGTGAAATGCTTAGATATCGTCAAGAACACCGATAGCGAAGGCAGCTTACTAAGCAGTAACTGACGCTGATGCACGAAAGTGTGGGGATCAAACAG	17	0	0	2	0	0	0	0	0	15	14	0	0	0	0	0	0	0	0	20	0	0	19	0	0	0	0	0	0	0	0	0	0	0	0	0	0
Otu00346	664	Bacteroidetes	100	Flavobacteriia	100	Flavobacteriales	100	Flavobacteriaceae	100	Flavobacterium	100	ACGGAGGATCCAAGCGTTATCCGGAATCATTGGGTTTAAAGGGTCCGTAGGCGGCTTAATAAGTCAGTGGTGAAAGCCCTACGCTTAACGTAGGAACGGCCATTGATACTGTTAGGCTTGAATTATTAGGAAGTAACTAGAATATGTAGTGTAGCGGTGAAATGCTTAGAGATTACATGGAATACCAATTGCGAAGGCAGGTTACTACTAATGGATTGACGCTGATGGACGAAAGCGTGGGTAGCGAACAG	5	0	0	2	4	1	0	13	0	0	0	1	0	0	0	7	0	0	34	0	31	44	0	0	0	0	6	0	2	0	0	4	0	0	0	0	0
Otu00349	658	Bacteroidetes	100	Cytophagia	100	Cytophagales	100	Cytophagaceae	100	Hymenobacter	100	ACGGAGGGTGCAAGCGTTGTCCGGATTTATTGGGTTTAAAGGGTGCGTAGGCGGTCCTATAAGTCTGGGGTGAAAGCCCGTTGCTCAACAACGGAACTGCCCTGGAAACTGTGGGACTTGAGTACAGACGAGGGTGGCGGAATGGATGCTGTAGCGGTGAAATGCATAGATAGCATCCAGAACCCCGATTGCGAAGGCAGCTGCCTAGACTGTAACTGACGCTGAGGCACGAAAGCGTGGGGAGCGAACAG	0	0	0	0	0	0	0	14	0	0	0	0	0	0	0	0	0	12	15	0	8	0	0	2	0	0	0	6	1	0	0	0	0	0	0	0	0
Otu00350	658	Proteobacteria	100	Gammaproteobacteria	100	Gammaproteobacteria_unclassified	100	Gammaproteobacteria_unclassified	100	Gammaproteobacteria_unclassified	100	ACAGAGGGTGCAAGCGTTAATCGGAATTACTGGGCGTAAAGCGCGCGTAGGTGGTTTGTTAAGTCGGATGTGAAATCCCCGGGCTCAACCTGGGAACTGCATTCGAAACTGGCAGGCTAGAGTCTTGTAGAGGGGGGTAGAATTCCAGGTGTAGCGGTGAAATGCGTAGATATAGGAAGGAACACCAGTGGCGAAGGCGACTACCTGGACTGATACTGACACTGAGGTGCGAAAGCGTGGGGAGCAAACAG	3	16	10	0	0	0	0	1	13	0	0	0	3	1	0	0	0	10	8	0	0	0	0	8	3	0	2	0	10	0	0	1	0	15	8	1	0
Otu00351	657	Actinobacteria	100	Actinobacteria	100	Actinomycetales	100	Actinomycetaceae	91	Actinomycetaceae_unclassified	91	ACGTAGGGCGCGAGCGTTGTCCGGAATTATTGGGCGTAAAGGGCTCGTAGGCGGCTTGTCGCGTCTGCTGTGAAAATGCGGGGCTTAACTCCGTACGTGCAGTGGGTACGGGCAGGCTAGAGTGCGGTAGGGGTGACTGGAATTCCTGGTGTAGCGGTGGAATGCGCAGATATCAGGAGGAACACCGATGGCGAAGGCAGGTCACTGGGCTGTTACTGACGCTGAGGAGCGAAAGCGTGGGGAGCGAACAG	0	0	90	0	0	0	0	22	0	0	0	0	0	14	0	0	0	0	0	13	0	0	0	0	0	0	0	0	0	28	0	0	0	0	0	0	0
Otu00352	655	Bacteroidetes	100	Bacteroidia	100	Bacteroidales	100	Bacteroidaceae	100	Bacteroides	100	ACGGAGGATCCGAGCGTTATCCGGATTTATTGGGTTTAAAGGGAGCGTAGGTGGACAGTTAAGTCAGTTGTGAAAGTTTGCGGCTCAACCGTAAAATTGCAGTTGATACTGGCTGTCTTGAGTACAGTAGAGGTGGGCGGAATTCGTGGTGTAGCGGTGAAATGCTTAGATATCACGAAGAACTCCGATTGCGAAGGCAGCTCACTAGACTGGTCACTGACACTGAGGCTCGAAAGTGTGGGTATCAAACAG	16	1	0	4	7	0	0	0	0	0	3	0	5	0	0	0	0	0	0	0	3	0	2	0	33	0	0	0	2	0	6	0	0	0	0	4	0
Otu00353	651	Proteobacteria	100	Gammaproteobacteria	100	Pseudomonadales	100	Moraxellaceae	100	Acinetobacter	100	ACAGAGGGTGCGAGCGTTAATCGGATTTACTGGGCGTAAAGCGTGCGTAGGCGGCTGAATAAGTCGGATGTGAAATCCCCGAGCTTAACTTGGGAATTGCATTCGATACTGGTTGGCTAGAGTGTGGGAGAGGATGGTAGAATTCCAGGTGTAGCGGTGAAATGCGTAGAGATCTGGAGGAATACCGATGGCGAAGGCAGCCATCTGGCCTAATACTGACGCTGAGGTACGAAAGCATGGGGAGCAAACAG	0	0	0	0	2	0	0	1	0	1	0	2	0	1	0	1	0	0	0	0	1	0	0	0	0	0	0	0	0	0	2	1	0	1	0	8	0
Otu00355	646	Proteobacteria	100	Alphaproteobacteria	100	Sphingomonadales	100	Sphingomonadaceae	100	Sphingomonas	52	ACGGAGGGGGCTAGCGTTGTTCGGAATTACTGGGCGTAAAGCGTACGTAGGCGGCTTTGTAAGTTAGAGGTGAAAGCCCGGGGCTCAACCCCGGAATAGCCTTTAAGACTGCATCGCTTGAACGTCGGAGAGGTGAGTGGAATTCCGAGTGTAGAGGTGAAATTCGTAGATATTCGGAAGAACACCAGTGGCGAAGGCGGCTCACTGGACGACTGTTGACGCTGAGGTACGAAAGCGTGGGGAGCAAACAG	0	0	21	3	0	0	0	0	0	7	10	0	2	0	0	0	1	0	0	0	12	1	0	0	0	0	9	0	0	0	9	5	0	0	0	33	0
Otu00356	641	Proteobacteria	100	Alphaproteobacteria	100	Rhodobacterales	100	Rhodobacteraceae	100	Gemmobacter	90	ACGGAGGGGGCTAGCGTTATTCGGAATTACTGGGCGTAAAGCGCACGTAGGCGGACTGGAAAGTCAGAGGTGAAATCCCAGGGCTCAACCTTGGAACTGCCTTTGAAACTCCCAGTCTTGAGGTCGAGAGAGGTGAGTGGAATTCCGAGTGTAGAGGTGAAATTCGTAGATATTCGGAGGAACACCAGTGGCGAAGGCGGCTCACTGGCTCGATACTGACGCTGAGGTGCGAAAGCGTGGGGAGCAAACAG	0	9	0	0	0	27	0	1	0	7	0	0	0	0	0	0	2	6	0	0	0	13	0	0	0	0	1	0	0	0	0	0	0	0	0	0	0
Otu00357	640	Proteobacteria	100	Betaproteobacteria	100	Rhodocyclales	100	Rhodocyclaceae	100	Rhodocyclaceae_unclassified	51	ACGTAGGGTGCGAGCGTTAATCGGAATTACTGGGCGTAAAGCGTGCGCAGGCGGTTTTGTAAGACAGCTGTGAAATCCCCGGGCTCAACCTGGGAACTGCGGTTGTGACTGCAAGACTTGAGTACGGCAGAGGGGGGTGGAATTCCTGGTGTAGCAGTGAAATGCGTAGATATCAGGAGGAACACCGATGGCGAAGGCAGCCCCCTGGGCCTGTACTGACGCTCATGCACGAAAGCGTGGGGAGCAAACAG	0	5	15	0	0	0	0	8	6	4	9	0	0	0	0	0	0	21	7	4	0	32	2	1	0	0	0	0	2	0	4	0	0	0	0	0	0
Otu00360	620	Firmicutes	100	Clostridia	100	Clostridiales	100	Ruminococcaceae	100	Ruminococcaceae_unclassified	100	ACGTAGGTAGCGAGCGTTGTCCGGAATTACTGGGTGTAAAGGGAGCGTAGGCGGGAATTCAAGTTGAATGTCAAATTTATGGGCTCAACCCATAACCGCGTTCAAAACTGAATTTCTTGAGTGAAGTAGAGGCAGGCGGAATTCCTAGTGTAGCGGTGAAATGCGTAAATATTAGGAGGAACACCAGTGGCGAAGGCGGCCTGCTGGGCTTTAACTGACGCTGAGGCTCGAAAGCGTGGGTAGCAAACAG	0	0	0	0	0	0	0	0	0	0	0	1	0	0	0	0	0	0	0	0	0	0	0	2	0	0	0	0	0	0	0	0	0	0	0	0	0
Otu00361	611	Proteobacteria	100	Gammaproteobacteria	100	Pseudomonadales	100	Moraxellaceae	100	Acinetobacter	94	ACGTAGGGTGCAAGCGTTAATCGGAATTACTGGGCGTAAAGCGTGCGTAGGCGGCTGAATAAGTCGGATGTGAAATCCCCGAGCTTAACTTGGGAATTGCATACGATACTGTTTAGCTAGAGTATGGGAGAGGATGGTAGAATTCCAGGTGTAGCGGTGAAATGCGTAGAGATCTGGAGGAATACCGATGGCGAAGGCAGCCATCTGGCCTAACACTGACGCTGAGGTGCGAAAGCATGGGGAGCAAACAG	0	0	0	5	21	0	0	0	0	2	0	0	0	0	0	4	0	0	0	0	3	0	0	0	0	0	1	0	0	0	1	1	0	1	0	1	0
Otu00362	609	Actinobacteria	100	Actinobacteria	100	Actinomycetales	100	Pseudonocardiaceae	100	Actinomycetospora	74	ACGTAGGGTGCGAGCGTTGTCCGGAATTATTGGGCGTAAAGAGCTCGTAGGCGGTGTGTCGCGTCGGCCGTGAAAACTTGGGGCTTAACTCTGAGCGTGCGGTCGATACGGGCATCACTTGAGTTCGGCAGGGGAGACTGGAATTCCTGGTGTAGCGGTGAAATGCGCAGATATCAGGAGGAACACCGGTGGCGAAGGCGGGTCTCTGGGCCGATACTGACGCTGAGGAGCGAAAGCATGGGGAGCGAACAG	0	12	0	1	0	0	0	0	0	0	0	0	0	0	0	0	0	0	0	0	0	30	0	0	7	0	0	0	0	0	9	18	0	0	0	20	0
Otu00363	604	Actinobacteria	100	Actinobacteria	100	Bifidobacteriales	100	Bifidobacteriaceae	100	Gardnerella	100	ACGTAGGGCGCAAGCGTTATCCGGAATTATTGGGCGTAAAGAGCTTGTAGGCGGTTCGTCGCGTCTGGTGTGAAAGCCCATCGCTTAACGGTGGGTTTGCGCCGGGTACGGGCGGGCTAGAGTGCAGTAGGGGAGACTGGAATTCTCGGTGTAACGGTGGAATGTGTAGATATCGGGAAGAACACCAATGGCGAAGGCAGGTCTCTGGGCTGTTACTGACGCTGAGAAGCGAAAGCGTGGGGAGCGAACAG	0	5	0	0	0	0	0	0	13	0	29	0	13	0	0	0	0	0	0	13	3	0	0	5	55	0	0	0	7	0	0	2	0	0	16	5	0
Otu00364	599	Proteobacteria	100	Alphaproteobacteria	100	Rhodospirillales	100	Acetobacteraceae	100	Acetobacteraceae_unclassified	100	ACGAAGGGGGCTAGCGTTGCTCGGAATGACTGGGCGTAAAGGGCGCGTAGGCGGAATGTACAGTCAGACGTGAAATTCCCGGGCTCAACCTGGGGGCTGCGTTTGATACGTATGTTCTTGAGTGTGAAAGAGGGTCGTGGAATTCCCAGTGTAGAGGTGAAATTCGTAGATATTGGGAAGAACACCGGTGGCGAAGGCGGCGACCTGGTTCATTACTGACGCTGAGGCGCGAAAGCGTGGGGAGCAAACAG	0	0	0	5	3	27	0	0	0	0	0	3	0	0	0	4	51	0	0	0	11	42	0	0	0	0	8	0	0	0	25	0	0	0	0	0	0
Otu00365	588	Actinobacteria	100	Actinobacteria	100	Actinomycetales	100	Nocardioidaceae	100	Marmoricola	68	ACGTAGGGTGCGAGCGTTGTCCGGAATTATTGGGCGTAAAGGGCTCGTAGGCGGTTTGTCACGTCGGGAGTGAAAACTCAGGGCTCAACCCTGAGCCTGCTTCCGATACGGGCAGACTAGAGGTATGCAGGGGAGAACGGAATTCCTGGTGTAGCGGTGGAATGCGCAGATATCAGGAGGAACACCGGTGGCGAAGGCGGTTCTCTGGGCATTACCTGACGCTGAGGAGCGAAAGCATGGGGAGCGAACAG	0	0	0	2	0	0	0	0	5	0	45	0	0	0	7	0	0	0	0	0	0	1	0	0	0	0	0	0	0	0	38	0	0	0	0	0	0
Otu00367	587	Firmicutes	100	Bacilli	100	Bacillales	100	Bacillaceae_2	100	Ornithinibacillus	60	ACGTAGGGGGCAAGCGTTGTCCGGAATTATTGGGCGTAAAGCGCGCGTAGGCGGTCCTTTAAGTCTGATGTGAAAGCCCACGGCTTAACCGTGGAGGGTCATTGGAAACTGGAGGACTTGAGTGCAGAAGAGGAGAGTGGAATTCCACGTGTAGCGGTGAAATGCGTAGAGATGTGGAGGAACACCAGTGGCGAAGGCGACTCTCTGGTCTGTAACTGACGCTGAGGTGCGAAAGCGTGGGTAGCGAACAG	0	0	0	0	2	0	38	4	0	0	1	0	0	0	0	0	0	0	7	3	3	15	0	0	3	0	0	0	0	0	4	0	7	0	0	0	4
Otu00368	585	Bacteroidetes	100	Sphingobacteriia	100	Sphingobacteriales	100	Sphingobacteriaceae	100	Mucilaginibacter	100	ACGGAGGATCCGAGCGTTATCCGGATTTATTGGGTTTAAAGGGTGCGTAGGCGGCCTGTTAAGTCAGGGGTGAAAGACGGTAGCTTAACTATCGCAGTGCCTTTGATACTGCCGGGCTTGAATGAACTAGAGGTAGGCGGAATGTGACAAGTAGCGGTGAAATGCATAGATATGTCACAGAACACCAATTGCGAAGGCAGCTTACTATGGTATGATTGACGCTGAGGCACGAAAGCGTGGGGATCAAACAG	0	0	0	0	0	0	0	0	0	0	0	0	0	0	0	1	0	0	0	0	0	0	0	0	0	0	0	0	0	4	0	5	0	0	0	0	0
Otu00369	584	Proteobacteria	100	Alphaproteobacteria	100	Rhizobiales	100	Methylobacteriaceae	99	Methylobacterium	99	ACGAAGGGGGCTAGCGTTGCTCGGAATCACTGGGCGTAAAGGGCGCGTAGGCGGTCTTTTAAGTCGGGGGTGAAAGCCTGTGGCTCAACCACAGAATTGCCTTCGATACTGGGAGACTTGAGTTCGGAAGAGGTTGGTGGAACTGCGAGTGTAGAGGTGAAATTCGTAGATATTCGCAAGAACACCGGTGGCGAAGGCGGCCAACTGGTCCGACACTGACGCTGAGGCGCGAAAGCGTGGGGAGCGAACAG	0	1	4	2	0	0	4	6	0	2	2	0	0	2	1	0	0	1	0	2	1	38	0	0	12	0	0	1	0	0	1	1	3	14	4	2	0
Otu00370	583	Proteobacteria	100	Betaproteobacteria	100	Burkholderiales	100	Burkholderiales_unclassified	100	Burkholderiales_unclassified	100	ACGTAGGGTGCAAGCGTTAATCGGAATTACTGGGCGTAAAGCGTGCGCAGGCGGATATGTAAGTTAGGAGTGAAATCCCCGGGCTCAACCTGGGAATGGCTTTTAAGACTGCGTATCTAGAGTTTGTCAGAGGGGGGTGGAATTCCAAGTGTAGCAGTGAAATGCGTAGAGATTTGGAGGAACACCAATGGCGAAGGCAACCCCCTGGGATAAAACTGACGCTCATGCACGAAAGCGTGGGTAGCAAACAG	0	0	0	0	0	0	0	0	0	0	6	0	0	0	0	0	0	0	0	0	0	151	0	0	0	0	0	0	0	0	0	0	0	0	0	0	0
Otu00374	560	Proteobacteria	100	Gammaproteobacteria	100	Enterobacteriales	100	Enterobacteriaceae	100	Escherichia/Shigella	99	ACGGAGGGTGCAAGCGTTAATCGGAATTACTGGGCGTAAAGCGCACGCAGGCGGTCTGTCAAGTCGGATGTGAAATCCCCGGGCTCAACCTGGGAACTGCATCTGATACTGGCAAGCTTGAGTCTCGTAGAGGGGGGTAGAATTCCAGGTGTAGCGGTGAAATGCGTAGAGATCTGGAGGAATACCGGTGGCGAAGGCGGCCCCCTGGACGAAGACTGACGCTCAGGTGCGAAAGCGTGGGGAGCAAACAG	0	2	6	0	2	0	0	19	7	0	1	0	0	0	0	0	0	11	5	12	0	1	0	1	1	0	1	0	1	0	0	1	1	3	20	16	2
Otu00375	558	Firmicutes	100	Clostridia	100	Clostridiales	100	Clostridiales_Incertae_Sedis_XI	100	Anaerococcus	100	ACGTAAGGACCGAGCGTTGTCCGGAATCATTGGGCGTAAAGGGTACGTAGGCGGTTAGAAAAGTTAGAAGTGAAAGGCTATAGCTCAACTATAGTAAGCTTTTAAAACTGTTTAACTTGAGAGATGGAAGGGAAAGTGGAATTCCTAGTGTAGCGGTGAAATGCGCAGATATTAGGAGGAATACCGGTGGCGAAGGCGACTTTCTGGCCATTATCTGACGCTGAGGTACGAAAGCGTGGGTAGCAAACAG	0	3	0	0	0	117	0	0	0	4	0	1	12	0	0	4	0	0	0	0	0	0	0	0	0	0	0	0	0	0	0	0	0	0	0	0	0
Otu00376	557	Firmicutes	100	Bacilli	100	Lactobacillales	100	Lactobacillaceae	100	Lactobacillus	100	ACGTAGGTGGCAAGCGTTGTCCGGATTTATTGGGCGTAAAGCGAGCGCAGGCGGAATGATAAGTCTGATGTGAAAGCCCACGGCTCAACCGTGGAACTGCATCGGAAACTGTCATTCTTGAGTGCAGAAGAGGAGAGTGGAATTCCATGTGTAGCGGTGGAATGCGTAGATATATGGAAGAACACCAGTGGCGAAGGCGGCTCTCTGGTCTGCAACTGACGCTGAGGCTCGAAAGCATGGGTAGCGAACAG	0	0	0	0	0	0	0	0	7	15	8	0	20	0	0	0	30	26	0	0	0	0	0	7	0	0	0	0	0	0	12	0	0	0	0	0	0
Otu00377	556	Proteobacteria	100	Betaproteobacteria	100	Burkholderiales	100	Comamonadaceae	100	Acidovorax	81	ACGTAGGGTGCGAGCGTTAATCGGAATTACTGGGCGTAAAGCGTGCGCAGGCGGTTATATAAGACAGATGTGAAATCCCCGGGCTCAACCTGGGAACTGCATTTGTGACTGTATAGCTAGATTACGGCAGAGGGGGATGGAATTCCGCGTGTAGCAGTGAAATGCGTAGATATGCGGAGGAACACCGATGGCGAAGGCAATCCCCTGGGCCTGTACTGACGCTCATGCACGAAAGCGTGGGGAGCAAACAG	1	0	12	2	2	0	0	0	0	0	5	0	0	0	0	3	2	0	0	0	2	2	0	0	0	0	0	0	0	0	11	0	252	0	0	1	7
Otu00379	549	Bacteroidetes	100	Bacteroidetes_unclassified	88	Bacteroidetes_unclassified	88	Bacteroidetes_unclassified	88	Bacteroidetes_unclassified	88	ACGGAGGGTGCAAGCGTTGTCCGGATTTATTGGGTTTAAAGGGTGCGTAGGCTGTTAGATAAGTCAGCGGTGAAATGCCAGTGCTCAACACTGGAGCTGCCGTTGATACTGTCTAGCTGGAATATGGTTGCTGTTGGCGGAATGTGTAGTGTAGCGGTGAAATGCATAGATATTACACAGAACACCGATTGCGAAGGCAGCTGACAAAACCATTATTGACGCTGATGCACGAAAGTGTGGGGATCAAACAG	2	0	0	1	13	0	0	0	0	0	11	0	0	2	0	2	0	0	0	0	1	2	1	0	19	0	0	0	0	0	4	0	0	0	0	2	0
Otu00381	548	Proteobacteria	100	Betaproteobacteria	100	Betaproteobacteria_unclassified	92	Betaproteobacteria_unclassified	92	Betaproteobacteria_unclassified	92	ACGTAGGGTGCGAGCGTTAATCGGAATTACTGGGCGTAAAGCGTGCGCAGGCGGTTTTGTAAGACAGCTGTGAAATCCCCGGGCTTAACCTGGGAACTGCGGTTGTGACTGCAAGACTCGAGTGCGGCAGAGGGGGGTGGAATTCCACGTGTAGCAGTGAAATGCGTAGAGATGTGGAGGAACACCGATGGCGAAGGCAGCCCCCTGGGTCGACACTGACGCTCATGCACGAAAGCGTGGGGAGCAAACAG	0	0	0	0	1	0	0	0	0	0	0	0	0	0	0	0	0	0	0	0	0	0	0	0	0	0	0	0	1	0	0	0	0	0	0	0	0
Otu00382	547	Bacteroidetes	100	Cytophagia	100	Cytophagales	100	Cytophagaceae	100	Hymenobacter	100	ACGGAGGGTGCAAGCGTTGTCCGGATTTATTGGGTTTAAAGGGTGCGTAGGCGGCCCGTTAAGTCCGGGGTGAAAGCCCACGGCTCAACCGTGGAACTGCCCTGGATACTGGCGGGCTTGAGTCCAGACGAGGTTGGCGGAATGGATGGTGTAGCGGTGAAATGCATAGATACCATCCAGAACCCCGATTGCGAAGGCAGCTGACTAGGCTGGTACTGACGCTGAGGCACGAAAGCGTGGGGAGCGAACAG	2	0	0	1	0	0	0	0	0	0	0	0	30	0	0	0	0	0	0	0	9	0	0	0	0	0	0	0	0	0	0	0	0	73	0	20	0
Otu00385	537	Proteobacteria	100	Deltaproteobacteria	100	Desulfovibrionales	100	Desulfovibrionaceae	100	Desulfovibrio	100	ACGGAGGGTGCGAGCGTTAATCGGAATCACTGGGCGTAAAGCGCACGTAGGCTGCGTGATAAGTCAGGGGTGAAATCCCACGGCTCAACCGTGGAACTGCCTTTGATACTGTCATGCTAGAATCCGGGAGAGGGTGGCGGAATTCCAGGTGTAGGAGTGAAATCCGTAGATATCTGGAGGAACATCAGTGGCGAAGGCGGCCACCTGGACCGGTATTGACGCTGAGGTGCGAAAGCGTGGGGAGCAAACAG	20	0	0	0	2	0	0	0	0	0	0	0	16	0	0	0	0	0	0	0	0	0	4	5	11	0	0	0	0	0	0	0	0	0	0	0	0
Otu00386	534	Proteobacteria	100	Betaproteobacteria	100	Neisseriales	100	Neisseriaceae	100	Aquitalea	72	ACGTAGGGTGCAAGCGTTAATCGGAATTACTGGGCGTAAAGCGTGCGCAGGCGGTTGTGTAAGTCTGATGTGAAAGCCCCGGGCTCAACCTGGGAACTGCATTGGAGACTGCACGGCTAGAGTGCGTCAGAGGGGGGTAGAATTCCGCGTGTAGCAGTGAAATGCGTAGAGATGCGGAGGAATACCGATGGCGAAGGCAGCCCCCTGGGATGACACTGACGCTCATGCACGAAAGCGTGGGGAGCAAACAG	7	8	8	0	0	0	0	0	0	43	10	0	0	0	0	0	0	1	67	5	0	2	2	2	0	0	0	0	1	0	0	0	0	0	0	0	0
Otu00387	534	Verrucomicrobia	100	Verrucomicrobiae	100	Verrucomicrobiales	100	Verrucomicrobiaceae	100	Prosthecobacter	90	ACAGAGGTCTCAAGCGTTGTTCGGAATCACTGGGCGTAAAGGGTGCGTAGGTGGCGTGGTAAGTCAGATGTGAAAGCCCGGGGCTCAACCTCGGAACTGCATCCGATACTGCCATGCTTGAGTACTGAAGAGGTGACTAGAATTCTAGGTGTAGCAGTGAAATGCGTAGATATCTAGAGGAATACCAAAGGCGAAGGCAGGTCACTGGGCAGTTACTGACACTGAGGCACGAAGGCCAGGGGAGCGAACGG	0	0	0	1	0	100	0	0	2	0	12	0	0	0	0	0	0	0	0	0	9	0	0	2	0	0	0	0	3	0	5	12	0	0	0	0	15
Otu00389	523	Bacteroidetes	100	Sphingobacteriia	100	Sphingobacteriales	100	Sphingobacteriaceae	100	Sphingobacterium	100	ACGGAGGATCCGAGCGTTATCCGGATTTATTGGGTTTAAAGGGTGCGTAGGCGGCCTATTAAGTCAGGGGTGAAATACGGTGGCTCAACCATCGCAGTGCCTTTGATACTGATGGGCTTGAATGTACTAGAGGTAGGCGGAATGTGACAAGTAGCGGTGAAATGCATAGATATGTCTTAGAACTCCGATTGCGAAGGCAGCTCACTAAGCTGGTATTGACGCTGATGCACGAAAGCGTGGGGATCGAACAG	0	0	1	0	21	0	0	0	0	0	0	1	0	0	0	0	0	0	1	0	0	0	0	0	0	0	1	0	0	0	0	0	0	0	0	0	0
Otu00390	523	Bacteroidetes	100	Cytophagia	100	Cytophagales	100	Cytophagaceae	100	Hymenobacter	100	ACGGAGGGTGCGAGCGTTGTCCGGATTTATTGGGTTTAAAGGGTGCGTAGGCGGCCCGTTAAGTCCGGGGTGAAAGCCCGTTGCTCAACAACGGAACTGCCCTGGATACTGACGGGCTTGAGTACAGACGAGGTTGGCGGAATGGACCGAGTAGCGGTGAAATGCATAGATACGGTCCAGAACCCCGATTGCGAAGGCAGCTGACTAGGCTGTTACTGACGCTGAGGCACGACAGCGTGGGGAGCGAACAG	0	0	0	0	0	0	0	0	0	0	0	0	0	0	0	0	0	0	0	0	0	0	0	0	0	0	0	0	0	0	0	0	0	0	0	0	0
Otu00392	522	Actinobacteria	100	Actinobacteria	100	Actinomycetales	100	Microbacteriaceae	100	Rhodoluna	96	ACGTAGGGTGCAAGCGTTGTCCGGAATTATTGGGCGTAAAGAGCTCGTAGGCGGTTTGTCGCGTCTGCTGTGAAAACCTGAGGCTCAACCTCAGACCTGCAGTGGGTACGGGCAAGCTAGAGTGCGGTAGGGGAGATGGGAATTCCTGGTGTAGCGGTGGAATGCGCAGATATCAGGAGGAACACCGATGGCGAAGGCACATCTCTGGGCCGTAACTGACGCTGAGGAGCGAAAGCGTGGGGAGCGAACAG	1	0	0	2	0	0	0	13	7	3	1	0	0	0	0	0	0	1	0	0	0	114	0	0	0	0	1	0	1	0	0	0	0	0	3	15	0
Otu00394	519	Proteobacteria	100	Alphaproteobacteria	100	Rhizobiales	100	Phyllobacteriaceae	87	Mesorhizobium	87	ACGAAGGGGGCTAGCGTTGTTCGGAATTACTGGGCGTAAAGCGCACGTAGGCGGATATTTAAGTCAGGGGTGAAATCCCAGAGCTCAACTCTGGAACTGCCTTTGATACTGGGTATCTCGAGTCCGGAAGAGGTGAGTGGAATTCCGAGTGTAGAGGTGAAATTCGTAGATATTCGGAGGAACACCAGTGGCGAAGGCGGCTCACTGGTCCGGTACTGACGCTGAGGTGCGAAAGCGTGGGGAGCAAACAG	0	0	0	0	0	0	4	0	0	2	16	0	0	0	0	0	2	0	0	0	0	191	0	0	0	0	0	0	0	0	0	0	0	0	0	0	0
Otu00395	519	Proteobacteria	100	Gammaproteobacteria	100	Pseudomonadales	100	Moraxellaceae	100	Acinetobacter	100	ACAGAGGGTGCGAGCGTTAATCGGATTTACTGGGCGTAAAGCGTGCGTAGGCGGCTGATTAAGTCGGATGTGAAATCCCTGAGCTTAACTTAGGAATTGCATTCGATACTGGTCAGCTAGAGTATGGGAGAGGATGGTAGAATTCCAGGTGTAGCGGTGAAATGCGTAGAGATCTGGAGGAATACCGATGGCGAAGGCAGCCATCTGGCCTAATACTGACGCTGAGGTACGAAAGCATGGGGAGCAAACAG	8	0	0	2	0	10	0	0	11	0	0	0	0	0	0	0	0	1	0	2	0	2	1	1	0	0	1	0	1	0	9	2	0	4	3	0	0
Otu00396	517	Bacteroidetes	100	Bacteroidia	100	Bacteroidales	100	Bacteroidaceae	100	Bacteroides	100	ACGGAGGATCCGAGCGTTATCCGGATTTATTGGGTTTAAAGGGAGCGTAGGTGGAATAATCAGTCAGTTGTGAAAGTTTGCGGCTCAACCGTAAAATTGCAGTTGATACTATTATTCTTGAGTACAGTAGAGGTGGGCGGAATTCGTGGTGTAGCGGTGAAATGCTTAGATATCACGAAGAACTCCAATTGCGAAGGCAGCTCACTAGACTGTCACTGACACTGAGGCTCGAAAGTGTGGGTATCAAACAG	0	0	0	0	2	0	0	0	0	0	0	0	3	25	0	0	0	0	0	0	0	5	17	0	18	0	0	0	0	0	0	0	0	0	0	14	1
Otu00397	516	Proteobacteria	100	Gammaproteobacteria	100	Enterobacteriales	100	Enterobacteriaceae	100	Morganella	100	ACGGAGGGTGCAAGCGTTAATCGGAATTACTGGGCGTAAAGCGCACGCAGGCGGTTGATTGAGTCAGATGTGAAATCCCCGGGCTTAACCCGGGAATTGCATCTGATACTGGTCAGCTAGAGTCTTGTAGAGGGGGGTAGAATTCCATGTGTAGCGGTGAAATGCGTAGAGATGTGGAGGAATACCGGTGGCGAAGGCGGCCCCCTGGACAAAGACTGACGCTCAGGTGCGAAAGCGTGGGGAGCAAACAG	0	0	0	0	1	0	0	0	0	0	0	0	3	0	0	4	0	0	0	0	2	0	0	0	0	0	4	0	0	0	2	2	0	0	0	0	4
Otu00399	515	Proteobacteria	100	Betaproteobacteria	100	Burkholderiales	100	Comamonadaceae	98	Comamonas	77	ACAGAGGGTGCAAGCGTTAATCGGAATTACTGGGCGTAAAGCGTGCGCAGGCGGTTATGTAAGACAGAGGTGAAATCCCCGGGCTCAACCTGGGAACTGCCTTTGTGACTGCATGGCTAGAGTGCGGCAGAGGGGGATGGAATTCCGCGTGTAGCAGTGAAATGCGTAGATATGCGGAGGAACACCGATGGCGAAGGCAATCCCCTGGGCCTGCACTGACGCTCATGCACGAAAGCGTGGGGAGCAAACAG	1	1	1	0	9	0	0	3	1	1	1	3	0	5	0	18	0	5	1	0	0	0	0	1	3	0	2	0	0	1	2	5	0	0	1	0	0
Otu00402	512	Firmicutes	100	Clostridia	100	Clostridiales	100	Peptostreptococcaceae	100	Peptostreptococcus	100	ACGTAGGGGGCTAGCGTTATCCGGATTTACTGGGCGTAAAGGGTGCGTAGGTGGTCCTTCAAGTCGGTGGTTAAAGGCTACGGCTCAACCGTAGTAAGCCGCCGAAACTGGAGGACTTGAGTGCAGGAGAGGAAAGTGGAATTCCCAGTGTAGCGGTGAAATGCGTAGATATTGGGAGGAACACCAGTAGCGAAGGCGGCTTTCTGGACTGCAACTGACACTGAGGCACGAAAGCGTGGGTAGCAAACAG	0	0	0	0	0	0	0	0	0	0	0	0	0	0	52	0	0	0	39	0	0	0	0	0	0	0	0	0	20	0	0	0	0	0	0	20	0
Otu00403	508	Fusobacteria	100	Fusobacteriia	100	Fusobacteriales	100	Leptotrichiaceae	100	Leptotrichia	100	ACGTATGTCGCGAGCGTTATCCGGAATTATTGGGCATAAAGGGCATCTAGGCGGCCAGGCAAGTCTGGGGTGAAAACTTGCGGCTCAACCGCAAGCCTGCCCTGGAAACTGCCTGGCTAGAGTGCTGGAGAGGTGGACGGAACTGCACGAGTAGAGGTGAAATTCGTAGATATGTGCAGGAATGCCGATGATGAAGATAGTTCACTGGACGGCAACTGACGCTGAAGTGCGAAAGCTGGGGGAGCGAACAG	0	0	0	0	3	0	0	0	0	0	0	0	0	0	0	0	0	0	0	21	0	0	0	5	0	0	0	0	0	0	0	2	0	0	0	0	0
Otu00405	503	Proteobacteria	100	Betaproteobacteria	100	Burkholderiales	100	Oxalobacteraceae	100	Janthinobacterium	96	ACGTAGGGTGCAAGCGTTAATCGGAATTACTGGGCGTAAAGCGTGCGCAGGCGGTTTTGTAAGTCTGATGTGAAATCCCCGGGCTCAACCTGGGAATTGCATTGGAGACTGCAAGGCTAGAATCTGGCAGAGGGGGGTAGAATTCCACGTGTAGCAGTGAAATGCGTAGATATGTGGAGGAACACCGATGGCGAAGGCAGCCCCCTGGGTCAAGATTGACGCTCATGCACGAAAGCGTGGGGAGCAAACAG	0	0	0	0	0	101	0	5	0	0	0	0	0	0	0	0	0	0	0	0	0	0	0	0	0	0	0	0	0	0	1	1	10	0	0	4	0
Otu00406	502	Proteobacteria	100	Betaproteobacteria	100	Neisseriales	100	Neisseriaceae	100	Neisseriaceae_unclassified	99	ACGGAGGGTGCAAGCGTTAATCGGAATTACTGGGCGTAAAGCGTGCGCAGGCGGTGATGTAAGACAGATGTGAAATCCCCGGGCTTAACCTGGGAACTGCATTGGAGACTGCACAGCTAGAGTGCGTCAGAGGGGGGTAGAATTCCGCGTGTAGCAGTGAAATGCGTAGAGATGCGGAGGAATACCGATGGCGAAGGCAGCCCCCTGGGATGACACTGACGCTCATGCACGAAAGCGTGGGTAGCAAACAG	0	0	0	0	0	0	0	0	0	0	0	0	0	0	0	0	0	1	1	0	0	0	0	0	0	0	0	0	0	0	0	1	0	0	0	0	0
Otu00407	502	Proteobacteria	100	Alphaproteobacteria	100	Rhizobiales	100	Rhizobiales_unclassified	98	Rhizobiales_unclassified	98	ACGAAGGGGGCTAGCGTTGTTCGGAATCACTGGGCGTAAAGCGCACGTAGGCGGATCTTTAAGTCAGGGGTGAAATCCCAGAGCTCAACTCTGGAACTGCCCTTGATACTGGGGATCTTGAGTCCGGAAGAGGTAAGTGGAACTGCGAGTGTAGAGGTGAAATTCGTAGATATTCGCAAGAACACCAGTGGCGAAGGCGGCTTACTGGTCCGGTACTGACGCTGAGGTGCGAAAGCGTGGGGAGCAAACAG	0	0	0	2	0	0	0	0	0	0	3	0	0	5	0	0	0	0	0	0	0	0	0	0	0	0	0	0	0	0	0	0	0	0	0	0	35
Otu00410	493	Proteobacteria	100	Gammaproteobacteria	100	Pseudomonadales	100	Moraxellaceae	100	Moraxellaceae_unclassified	100	ACAGAGGGTGCGAGCGTTAATCGGATTTACTGGGCGTAAAGCGTGCGTAGGCGGTTGTATAAGTTGGGTGTGAAATCCCCGGGCTCAACCTGGGAATTGCACTCAAAACTGTACGGCTAGAGTGTGGGAGAGGAAGGTAGAATTCCAGGTGTAGCGGTGAAATGCGTAGAGATCTGGAGGAATACCGATGGCGAAGGCAGCCATCTGGCCTAATACTGACGCTGAGGTACGAAAGCATGGGGAGCAAACAG	0	0	0	3	8	0	0	0	1	7	4	1	0	1	0	3	0	0	0	0	0	0	0	0	0	0	5	0	0	0	1	2	0	0	0	3	1
Otu00412	489	Actinobacteria	100	Actinobacteria	100	Actinomycetales	100	Micrococcaceae	100	Rothia	70	ACGTAGGGCGCGAGCGTTATCCGGAATTATTGGGCGTAAAGAGCTTGTAGGCGGTTTGTCGCGTCTGCTGTGAAAGCCCGGGGCTTAACCCCGGGTGTGCAGTGGGTACGGGCAGACTAGAGTGCAGTAGGGGAGACTGGAATTCCTGGTGTAGCGGTGGAATGCGCAGATATCAGGAGGAACACCGATGGCGAAGGCAGGTCTCTGGGCTGTAACTGACGCTGAGAAGCGAAAGCATGGGGAGCGAACAG	0	2	2	0	0	0	0	6	8	3	2	0	0	0	0	0	0	3	4	3	0	0	1	1	1	0	0	0	0	0	0	1	0	5	1	2	0
Otu00413	488	Firmicutes	100	Erysipelotrichia	100	Erysipelotrichales	100	Erysipelotrichaceae	100	Faecalicoccus	100	ACGTAGGTGGCGAGCGTTATCCGGAATGATTGGGCGTAAAGGGTGCGTAGGTGGCCCATTAAGTCTGAAGTAAAAGGCAGCGGCTCAACCGTTGTATGCTTTGGAAACTGATGAGCTAGAGTACAGAAGAGGGCGATGGAATTCCATGTGTAGCGGTAAAATGCGTAGATATATGGAGGAACACCAGTGGCGAAGGCGGTCGCCTGGTCTGTAACTGACACTGAGGCACGAAAGCGTGGGGAGCAAATAG	0	0	0	11	55	0	0	0	0	0	6	0	0	0	0	0	0	0	0	0	0	0	0	0	0	0	0	0	0	0	0	0	0	0	0	0	0
Otu00414	487	Actinobacteria	100	Actinobacteria	100	Actinomycetales	100	Nocardiaceae	100	Gordonia	100	ACGTAGGGTGCAAGCGTTGTCCGGAATTACTGGGCGTAAAGAGCTCGTAGGCGGTTTGTCGCGTCGTCTGTGAAATTCTGCAGCTTAACTGCAGGCGTGCAGGCGATACGGGCAGACTTGAGTACTACAGGGGAGACTGGAATTCCTGGTGTAGCGGTGAAATGCGCAGATATCAGGAGGAACACCGGTGGCGAAGGCGGGTCTCTGGGTAGTAACTGACGCTGAGGAGCGAAAGCGTGGGTAGCGAACAG	0	0	0	0	0	0	0	0	0	0	0	0	0	0	0	0	0	0	11	0	0	0	0	0	0	0	0	0	0	0	0	2	0	2	12	15	0
Otu00416	486	Bacteroidetes	100	Bacteroidia	100	Bacteroidales	100	Porphyromonadaceae	100	Porphyromonadaceae_unclassified	100	ACGGAGGATGCGAGCGTTATCCGGATTTATTGGGTTTAAAGGGTGCGTAGGCGGATCGATCAGTCAGTGGTGAAATCTCCCGGCTCAACCGGGACACTGCCATTGAAACTGTCGATCTAGAGTGTACAAGAGGTAAGCGGAATGCGTGGTGTAGCGGTGAAATGCATAGATATCACGCAGAACCCCGATTGCGAAGGCAGCTTACTGGTGTACAACTGACGCTGAGGCACGAAAGCGTGGGTATCAAACAG	0	0	0	0	13	0	0	0	0	0	0	0	0	0	0	0	0	0	0	1	0	0	0	0	0	0	0	0	0	0	0	0	0	0	0	0	0
Otu00418	483	Proteobacteria	100	Alphaproteobacteria	100	Caulobacterales	100	Caulobacteraceae	100	Phenylobacterium	100	ACGAAGGGGGCTAGCGTTGCTCGGAATTACTGGGCGTAAAGGGCGCGTAGGCGGATAGTTTAGTCAGAGGTAAAAGCCCAGGGCTCAACCTTGGAACTGCCTTTGATACTGGCTATCTTGAGTTCGGGAGAGGTGAGTGGAATGCCGAGTGTAGAGGTGAAATTCGTAGATATTCGGCGGAACACCAGTGGCGAAGGCGACTCACTGGCCCGATACTGACGCTGAGGCGCGAAAGCGTGGGGAGCAAACAG	0	0	0	0	0	0	0	0	0	2	16	0	0	0	0	2	89	0	0	0	0	0	0	0	0	0	0	0	0	0	0	0	0	0	0	0	0
Otu00420	483	Bacteroidetes	100	Flavobacteriia	100	Flavobacteriales	100	Flavobacteriaceae	100	Chryseobacterium	100	ACGGAGGGTGCAAGCGTTATCCGGATTTATTGGGTTTAAAGGGTCCGTAGGCGGATCTGTAAGTCAGTGGTGAAATCTCACAGCTTAACTGTGAAACTGCCATTGATACTGCAGGTCTTGAGTAAAGTAGAAGTGGCTGGAATAAGTAGTGTAGCGGTGAAATGCATAGATATTACTTAGAACACCAATTGCGAAGGCAGGTTACTAAGCAACAACTGACGCTGATGGACGAAAGCGTGGGGAGCAAACAG	0	0	0	1	16	0	0	0	2	0	2	1	0	0	0	0	0	2	0	0	0	0	0	0	1	0	3	0	0	0	0	14	0	0	0	1	0
Otu00421	483	Actinobacteria	100	Actinobacteria	100	Actinomycetales	100	Micrococcaceae	100	Nesterenkonia	67	ACGTAGGGCGCGAGCGTTATCCGGAATTATTGGGCGTAAAGAGCTTGTAGGCGGTTTGTCGCGTCTGCTGTGAAAGCCCGGGGCTTAACCCCGGGTGTGCAGTGGGTACGGGCAGACTAGAGTGCAGTAGGGGAGACTGGAATTCCTGGTGTAGCGGTGAAATGCGCAGATATCAGGAGGAACACCGATGGCGAAGGCAGGTCTCTGGGCTGTTACTGACGCTGAGGCGCGAAAGTGTGGGGAGCGAACCG	1	6	6	1	0	0	0	10	1	3	6	0	0	0	0	0	0	4	3	2	0	0	1	2	3	0	0	0	2	0	3	3	0	4	2	4	1
Otu00423	478	Bacteroidetes	100	Sphingobacteriia	100	Sphingobacteriales	100	Sphingobacteriaceae	100	Mucilaginibacter	100	ACGGAGGATCCAAGCGTTATCCGGATTTATTGGGTTTAAAGGGTGCGTAGGTGGTCTATTAAGTCAGGGGTGAAAGACGGCAGCTTAACTGTCGCAGTGCCTTTGATACTGATGGACTTGAATGAACTAGAGGTAGGCGGAATGTGACAAGTAGCGGTGAAATGCATAGATATGTCACAGAACACCAATTGCGAAGGCAGCTTACTATGGTTTTATTGACACTGAGGCACGAAAGCGTGGGGATCAAACAG	0	0	0	0	1	0	0	0	0	0	0	1	0	0	0	0	0	0	0	0	3	0	0	0	0	0	0	0	0	2	0	0	0	0	0	15	0
Otu00424	476	Proteobacteria	100	Alphaproteobacteria	100	Caulobacterales	100	Caulobacteraceae	100	Phenylobacterium	94	ACGAAGGGGGCTAGCGTTGCTCGGAATTACTGGGCGTAAAGGGCGCGTAGGCGGACAGTTAAGTTGGGGGTGAAAGCCCGGGGCTCAACCTCGGAATTGCCTTCAATACTGGCTGTCTTGAGTATGAGAGAGGTGTGTGGAACTCCGAGTGTAGAGGTGAAATTCGTAGATATTCGGAAGAACACCAGTGGCGAAGGCGACACACTGGCTCATTACTGACGCTGAGGCGCGAAAGCGTGGGGAGCAAACAG	0	0	0	2	0	0	0	0	0	0	0	0	22	4	0	0	0	0	0	16	0	0	5	0	10	0	0	0	0	0	0	0	0	29	0	0	0
Otu00425	475	Proteobacteria	100	Betaproteobacteria	100	Burkholderiales	100	Comamonadaceae	100	Comamonadaceae_unclassified	87	ACGGAGGGGGCTAGCGTTGTTCGGAATTACTGGGCGTAAAGCGTGCGCAGGCGGTTTTGTAAGACAGTGGTGAAATCCCCGGGCTCAACCTGGGAACGGCCTTTGTGACTGCATAGCTAGAGTACGGTAGAGGGGGATGGAATTCCGCGTGTAGCAGTGAAATGCGTAGATATGCGGAGGAACACCGATGGCGAAGGCAATCCCCTGGACCTGTACTGACGCTCATGCACGAAAGCGTGGGGAGCAAACAG	0	0	0	1	3	0	0	1	1	0	5	0	0	0	0	0	0	0	0	0	0	0	0	0	0	0	1	0	0	0	0	1	0	0	0	0	1
Otu00426	473	Bacteroidetes	100	Bacteroidia	100	Bacteroidales	100	Porphyromonadaceae	100	Odoribacter	100	ACGGAGGATGCGAGCGTTATCCGGATTTATTGGGTTTAAAGGGTGCGTAGGCGGCCCTGTAAGTTAGTGGTCAAATGTCAGGGCTAAACCTTGGCTTGCCATTAAAACTGCGGGGCTAGAGTGCGGACGAGGCAGGCGGAACAAGTCAAGTAGCGGTGAAATGCTTAGATATGACTTAGAACTCCGATAGCGAAGGCAGCTTGCCAGGCCGTAACTGACGCTGATGCACGAGAGCATGGGTAGCGAACAG	0	0	0	0	0	0	0	0	0	0	0	0	0	0	0	0	0	0	0	0	0	0	0	0	0	0	0	0	0	0	0	0	0	0	0	0	0
Otu00427	472	Proteobacteria	100	Deltaproteobacteria	100	Desulfovibrionales	94	Desulfovibrionales_unclassified	94	Desulfovibrionales_unclassified	94	ACGGAGGGTGCGAGCGTTAATCGGAATTACTGGGCGTAAAGCGCACGTAGGCTGTTACTTAAGTCAGGGGTGAAATCCCACGGCTCAACCGTGGAACTGCCTTTGAAACTGGGTGACTGGAGTGTGTGAGAGGGTAGTGGAATTCCTGGTGTAGGAGTGAAATCCGTAGATATCAGGAGGAACATCAGTGGCGAAGGCGACTGCCTGGCACACAACTGACGCTGAGGTGCGAAAGCGTGGGTAGCAAACAG	23	0	0	4	0	0	0	0	0	0	0	0	2	7	0	0	0	0	0	0	8	0	0	0	3	0	0	0	0	0	0	0	0	0	0	19	0
Otu00428	471	Proteobacteria	100	Alphaproteobacteria	100	Rhizobiales	100	Rhizobiales_unclassified	94	Rhizobiales_unclassified	94	ACGAAGGGGGCTAGCGTTGCTCGGAATCACTGGGCGTAAAGCGCACGTAGGCGGCTTTTTAAGTCAGGGGTGAAATCCTGGAGCTCAACTCCAGAACTGCCTTTGATACTGAGAAGCTTGAGTCCGGGAGAGGTGAGTGGAACTGCGAGTGTAGAGGTGAAATTCGTAGATATTCGCAAGAACACCAGTGGCGAAGGCGGCTCACTGGCCCGGTACTGACGCTGAGGTGCGAAAGCGTGGGGAGCAAACAG	0	0	0	0	0	0	0	0	0	0	0	0	0	0	0	0	0	0	0	0	0	0	0	0	9	0	0	0	0	0	0	0	0	0	0	0	0
Otu00429	464	Proteobacteria	100	Alphaproteobacteria	100	Rhizobiales	100	Rhizobiales_unclassified	96	Rhizobiales_unclassified	96	ACGAAGGGGGCTAGCGTTGTTCGGAATCACTGGGCGTAAAGCGCACGTAGGCGGATCCTTAAGTCAGGGGTGAAATCCTGGAGCTCAACTCCAGAACTGCCTTTGATACTGACGGTCTTGAGTCCGGGAGAGGTGAGTGGAACTGCGAGTGTAGAGGTGAAATTCGTAGATATTCGCAAGAACACCAGTGGCGAAGGCGGCTCACTGGCCCGGTACTGACGCTGAGGTGCGAAAGCGTGGGGAGCAAACAG	0	0	0	2	0	23	0	0	0	0	0	2	0	0	13	0	0	0	0	0	0	0	0	0	0	0	0	0	0	0	0	0	324	0	0	0	0
Otu00433	457	Bacteroidetes	100	Bacteroidia	100	Bacteroidales	100	Porphyromonadaceae	100	Dysgonomonas	100	ACGGAGGATGCGAGCGTTATCCGGATTTATTGGGTTTAAAGGGTGCGTAGGCGGAAGCTTAAGTCAGCGGTGAAAGTTTGAGGCTCAACCTTAAAATTGCCGTTGAAACTGGGTTTCTTGAGTATAAACGAAGTAGGCGGAATTCGTGGTGTAGCGGTGACATGCATAGATATCACGAGGAACTCCGATTGCGAAGGCAGCTTACTAGGCTATAACTGACGCTGAAGCACGAAAGCGTGGGGATCAAACAG	3	0	0	0	0	0	0	0	0	0	0	0	0	1	43	10	0	0	0	0	0	0	0	0	0	0	0	0	0	0	0	0	0	0	0	0	0
Otu00434	455	Firmicutes	100	Clostridia	100	Clostridiales	100	Clostridiaceae_1	100	Clostridium_sensu_stricto	100	ACGTAGGTGGCAAGCGTTGTCCGGATTTACTGGGCGTAAAGGATGCGTAGGCGGATATTTAAGTCAGATGTGAAATACCCGGGCTCAACTTGGGTGCTGCATTTGAAACTGGATATCTAGAGTGCGGGAGAGGTAAGTGGAATTCCTAGTGTAGCGGTGAAATGCGTAGAGATTAGGAAGAACACCAGTGGCGAAGGCGACTTACTGGACCGTAACTGACGCTGAGGCATGAAAGCGTGGGGAGCAAACAG	0	0	0	0	0	0	0	0	0	0	0	0	0	0	0	0	0	0	0	0	0	0	0	0	0	0	0	0	0	0	0	0	0	0	0	0	211
Otu00435	452	Proteobacteria	100	Alphaproteobacteria	100	Rhizobiales	100	Bradyrhizobiaceae	100	Bosea	100	ACGAAGGGGGCTAGCGTTGCTCGGAATCACTGGGCGTAAAGGGCGCGTAGGCGGACTCTTAAGTCGGGGGTGAAAGCCCAGGGCTCAACCCTGGAATTGCCTTCGATACTGAGAGTCTTGAGTTCGGAAGAGGTTGGTGGAACTGCGAGTGTAGAGGTGAAATTCGTAGATATTCGCAAGAACACCAGTGGCGAAGGCGGCCAACTGGTCCGATACTGACGCTGAGGCGCGAAAGCGTGGGGAGCAAACAG	0	0	0	0	6	0	0	0	0	0	0	0	0	41	0	90	0	0	0	7	4	0	0	0	0	0	0	0	0	0	8	0	0	0	0	0	0
Otu00436	451	Actinobacteria	100	Actinobacteria	100	Actinomycetales	100	Micrococcaceae	100	Micrococcaceae_unclassified	67	ACGTAGGGTGCAAGCGTTAATCGGAATTATTGGGCGTAAAGAGCTCGTAGGCGGTTTGTCGCGTCTGTCGTGAAAGTCCGGGGCTTAACCCCGGGTGTGCAGTGGGTACGGGCAGACTAGAGTGCAGTAGGGGAGACTGGAATTCCTGGTGTAGCGGTGAAATGCGCAGATATCAGGAGGAACACCGATGGCGAAGGCAGGTCTCTGGGCTGTTACTGACGCTGAGAAGCGAAAGCATGGGGAGCGAACAG	0	2	0	0	1	0	0	4	4	1	8	0	0	0	0	0	0	8	2	5	0	0	1	0	9	0	0	0	4	0	0	3	0	0	0	0	0
Otu00437	449	Bacteroidetes	100	Bacteroidia	100	Bacteroidales	100	Bacteroidaceae	100	Bacteroides	100	ACGGAGGATCCGAGCGTTATCCGGATTTATTGGGTTTAAAGGGAGCGTAGGCGGATGTTTAAGTCAGTTGTGAAAGTTTGCGGCTCAACCGTAAAATTGCAGTTGATACTGGACATCTTGAGTGCAGTAAAGGTGGGCGGAATTCGTGGTGTAGCGGTGAAATGCTTAGATATCACGAAGAACTCCGATTGCGAAGGCAGCTCACTGGAGTGTAACTGACGCTGATGCTCGAAAGTGTGGGTATCAAACAG	7	11	0	0	0	0	0	0	0	0	0	0	0	0	0	25	0	0	9	0	0	0	9	0	31	0	0	0	0	0	0	0	0	0	0	0	35
Otu00438	448	Actinobacteria	100	Actinobacteria	100	Actinomycetales	100	Microbacteriaceae	59	Microbacteriaceae_unclassified	56	ACGTAGGGCGCGAGCGTTATCCGGAATTATTGGGCGTAAAGAGCTTGTAGGCGGTTTGTCGCGTCTGCTGTGAAATCCCGAGGCTCAACCTCGGGCCTGCAGTGGGTACGGGCAGACTAGAGTGCGGTAGGGGAGATTGGAATTCCTGGTGTAGCGGTGAAATGCGCAGATATCAGGAGGAACACCGATGGCGAAGGCAGGTCTCTGGGCTGTTACTGACGCTGAGAAGCGAAAGCATGGGGAGCGAACAG	0	1	5	1	2	0	0	3	2	3	2	0	0	0	0	0	0	6	7	1	5	0	1	0	12	0	3	0	0	0	3	6	0	0	13	2	0
Otu00439	448	Proteobacteria	100	Betaproteobacteria	100	Burkholderiales	100	Comamonadaceae	78	Comamonadaceae_unclassified	78	ACGTAGGGTGCGAGCGTTAATCGGAATTACTGGGCGTAAAGCGTGCGCAGGCGGCTTTGCAAGACAGAGGTGAAATCCCCGGGCTCAACCTGGGAACTGCCTTTGTGACTGCATCGCTGGAGTGCGGCAGAGGGGGATGGAATTCCGCGTGTAGCAGTGAAATGCGTAGATATGCGGAGGAACACCGATGGCGAAGGCAATCCCCTGGGCCTGCACTGACGCTCATGCACGAAAGCGTGGGGAGCAAACAG	0	2	1	1	4	0	0	0	1	4	0	0	0	0	0	3	0	0	2	0	0	0	0	0	6	0	8	0	0	1	4	1	0	0	0	0	0
Otu00440	444	Proteobacteria	100	Betaproteobacteria	100	Burkholderiales	100	Comamonadaceae	100	Curvibacter	88	ACGTAGGGTGCAAGCGTTAATCGTAATTACTGGGCGTAAAGCGTGCGCAGGCGGTTATGTAAGACAGATGTGAAATCCCCGGGCTCAACCTGGGAACTGCATTAGTGACTGCATAGCTGGAGTACGGCAGAGGGGGATGGAATTCCGCGTGTAGCAGTGAAATGCGTAGATATGCGGAGGAACACCGATGGCGAAGGCAATCCCCTGGGCCTGTACTGACGCTCATGCACGAAAGCGTGGGGAGCAAACAG	0	1	3	4	0	0	0	0	3	4	0	0	0	0	0	0	0	3	9	10	2	0	1	0	2	0	0	0	0	9	0	0	0	0	3	0	0
Otu00442	442	Actinobacteria	100	Actinobacteria	100	Actinomycetales	100	Microbacteriaceae	100	Microbacteriaceae_unclassified	74	ACGTAGGGTGCAATCGTTGTCCGGAATTATTGGGCGTAAAGAGCTCGTAGGCGGTTTGTCGCGTCTGCTGTGAAATCCCGAGGCTCAACCTCGGGCCTGCAGTGGGTACGGGCAGACTTGAGTGCGGTAGGGGAGATTGGAATTCCTGGTGTAGCGGTGGAATGCGCAGATATCAGGAGGAACACCGATGGCGAAGGCAGATCTCTGGGCCGTTACTGACGCTGAGGAGCGAAAGCATGGGGAGCGAACAG	0	0	0	3	3	0	0	7	0	0	0	0	0	0	0	0	0	4	2	1	0	0	0	0	1	0	0	0	0	0	2	0	0	0	1	1	0
Otu00445	434	Firmicutes	100	Negativicutes	100	Selenomonadales	100	Veillonellaceae	100	Selenomonas	100	ACGTAGGTGGCGAGCGTTGTCCGGAATCATTGGGCGTAAAGGGAGCGCAGGCGGGCATGTAAGTCTTTCTTAAAAGTGCGGGGCTCAACCCCGTGATGGGAAAGAAACTATATGTCTTGAGTACAGGAGAGGAAAGCGGAATTCCCAGTGTAGCGGTGAAATGCGTAGATATTGGGAGGAACACCAGTGGCGAAGGCGGCTTTCTGGACTGCAACTGACGCTGAGGCTCGAAAGCCAGGGGAGCGAACGG	0	0	27	0	0	0	0	0	0	0	0	0	0	27	0	0	0	0	0	14	0	0	0	0	0	0	0	0	0	0	0	7	0	0	0	0	0
Otu00447	432	Proteobacteria	100	Gammaproteobacteria	100	Pseudomonadales	100	Moraxellaceae	100	Acinetobacter	100	ACGTAGGGTGCAAGCGTTAATCGGAATTACTGGGCGTAAAGCGTGCGTAGGCGGCTTTTTAAGTCGGATGTGAAATCCCCGAGCTTAACTTGGGAATTGCATTCGATACTGGGAAGCTAGAGTATGGGAGAGGATGGTAGAATTCCAGGTGTAGCGGTGAAATGCGTAGATATCTGGAGGAATACCGATGGCGAAGGCAGCCTTCTGGCCTAACACTGACGCTGAGGTGCGAAAGCATGGGGAGCAAACAG	0	0	1	1	3	0	0	2	1	2	1	0	1	1	0	2	0	0	0	0	0	0	3	1	0	0	6	0	0	0	0	8	0	6	4	2	0
Otu00448	432	Firmicutes	100	Clostridia	100	Clostridiales	100	Lachnospiraceae	100	Lachnospiraceae_unclassified	97	ACGTAAGGGGCAAGCGTTATCCGGATTTACTGGGTGTAAAGGGAGCGTAGACGGCATGGCAAGTCTGATGTGAAAACCCGGGGCTCAACCCCGGGCCTGCATTGGAAACTGTCAGGCTGGAGTGCAGGAGAGGCAAGTGGAATTCCTAGTGTAGCGGTGAAATGCGTAGATATTAGGAGGAACACCAGTGGCGAAGGCGACTTGCTGGACTGTAACTGACGTTGAGGCTCGAAAGCGTGGGGAGCAAACAG	0	0	0	2	0	0	11	0	0	0	0	0	0	0	0	0	0	0	0	0	0	0	0	0	0	0	0	0	0	0	0	0	0	0	0	0	0
Otu00449	430	Bacteroidetes	100	Sphingobacteriia	100	Sphingobacteriales	100	Sphingobacteriaceae	100	Pedobacter	100	ACGGAGGGTGCAAGCGTTATCCGGATTTATTGGGTTTAAAGGGTGCGTAGGCGGCCTGTTAAGTCAGGGGTGAAAGACGGTAGCTCAACTATCGCAGTGCCCTTGATACTGATGGGCTTGAATGTACTAGAGGTAGGCGGAATGTGACAAGTAGCGGTGAAATGCATAGATATGTCTCAGAACACCGATTGCGAAGGCAGCTTACTATGGTCTTATTGACGCTGAGGCACGAAAGCGTGGGGATCAAACAG	0	0	0	1	8	0	0	0	0	0	3	0	0	1	0	5	0	0	0	0	1	0	0	0	1	0	16	0	0	0	4	25	0	0	1	1	0
Otu00450	428	Bacteroidetes	100	Cytophagia	100	Cytophagales	100	Cytophagaceae	100	Hymenobacter	100	ACGGAGGGTGCGAGCGTTGTCCGGATTTATTGGGTTTAAAGGGTGCGTAGGTGGCCTGTTAAGTCCGGGGTGAAAGCCCACAGCTCAACTGTGGAACTGCCCTGGATACTGGCCGGCTTGAGGGTAGACGAGGTTGGCGGAATGGAAGCTGTAGCGGTGAAATGCATAGATAGCTTCCAGAACCCCGATTGCGTAGGCAGCTGACTAGGCTACACCTGACACTGAGGCACGAAAGCGTGGGGAGCGAACAG	0	0	0	0	0	0	0	0	0	0	0	0	0	0	0	0	0	0	0	0	0	0	0	0	0	0	0	0	0	0	0	0	0	0	0	0	0
Otu00453	424	Proteobacteria	100	Alphaproteobacteria	100	Alphaproteobacteria_incertae_sedis	97	Rhizomicrobium	97	Rhizomicrobium_unclassified	97	ACGAAGGGGGCTAGCGTTGTTCGGAATTACTGGGCGTAAAGCGCGCGCAGGCGGTCTTCCAAGTCAGTGGTGAAAGCCCGGAGCTCAACTCCGGAACTGCCATTGAAACTGTTAGACTTGAGGACGAGAGAGGTGAGTGGAATTCCCAGTGTAGAGGTGAAATTCGTAGATATTGGGAAGAACACCGGTGGCGAAGGCGGCTCACTGGCTCGTATCTGACGCTCAGGCGCGATAGCGTGGGGATCAAACAG	1	0	0	0	0	0	0	0	0	0	10	0	0	0	0	34	4	0	0	0	10	0	0	0	0	0	0	0	0	0	21	9	0	0	0	0	26
Otu00454	424	Deinococcus-Thermus	100	Deinococci	100	Deinococcales	100	Deinococcaceae	100	Deinococcus	100	ACGGAGGGTGCAAGCGTTACCCGGAATCACTGGGCGTAAAGGGCGTGTAGGCGGGATGTTAAGTCTGGCTTTAAAGACCGGGGCTCAACCTCGGGAGTGGGCTGGATACTGGCATTCTTGACCTCTGGAGAGGTACTCGGAATTTCTGGTGTAGCGGTGGAATGCGTAGATACCAGAAGGAACACCGATGGCGAAGGCAGAGTACTGGACAGAAGGTGACGCTGAGGCGCGAAAGTGTGGGGAGCGAACAG	1	0	0	0	0	0	0	4	4	18	0	0	0	0	0	0	0	2	59	2	0	0	0	0	0	0	0	0	0	0	0	0	0	0	0	0	0
Otu00455	419	Firmicutes	100	Clostridia	100	Clostridiales	100	Ruminococcaceae	100	Clostridium_IV	99	ACGTAGGGAGCAAGCGTTGTCCGGATTTACTGGGTGTAAAGGGTGCGTAGGCGGCAAAGCAAGTCAGATGTGAAATGCACGGGCTTAACTCGTGAGCTGCATTTGAAACTGTTTTGCTTGAGTGAAGTAGAGGCAGGCGGAATTCCCGGTGTAGCGGTGAAATGCGTAGAGATCGGGAGGAACACCAGTGGCGAAGGCGGCCTGCTGGGCTTTAACTGACGCTGAGGCACGAAAGCGTGGGTAGCAAACAG	0	0	0	0	0	0	0	0	0	0	0	0	0	0	0	0	0	0	0	0	0	0	0	0	0	0	0	0	0	0	0	0	0	0	21	0	0
Otu00457	419	Proteobacteria	100	Gammaproteobacteria	100	Pseudomonadales	100	Moraxellaceae	100	Acinetobacter	100	ACAGAGGGTGCGAGCGTTAATCGGATTTACTGGGCGTAAAGCGTGCGTAGGCGGCTTATTAAGTCGGATGTGAAATCCCCGAGCTTAACTTGGGAATTGCATTCGATACTGGTGAGCTAGAGTATGGGAGAGGATGGTAGAATTCCAGGTGTAGCGGTGAAATGCGTAGAGATCTGGAGGAATACCGATGGCGAAGGCAGCCATCTGGCCTAATACTGACGCTCAGGTGCGAAAGCGTGGGGAGCAAACAG	0	0	0	0	0	0	0	0	0	0	6	0	0	0	0	0	0	1	5	3	2	0	0	0	7	0	0	0	0	0	0	0	0	5	2	0	0
Otu00458	417	Bacteroidetes	100	Bacteroidia	100	Bacteroidales	100	Bacteroidaceae	100	Bacteroides	100	ACGGAGGATGCGAGCGTTATCCGGATTTATTGGGTTTAAAGGGTGCGTAGGCGGGCTTATAAGTCAGCTGTGAAAGTTTGCGGCTCAACCGTAAAATTGCAGTTGATACTGTAAGTCTTGAGTGCATGTGAGGTGGGCGGAATTCGTGGTGTAGCGGTGAAATGCTTAGATATCACGAAGAACTCCGATTGCGAAGGCAGCTCACTAGTCTGCAACTGACGCTGATGCACGAAAGTGTGGGTATCAAACAG	0	0	0	2	0	0	0	0	0	0	0	0	0	0	0	0	0	0	0	0	0	0	0	0	0	0	0	0	0	0	0	0	0	0	0	0	0
Otu00459	416	Proteobacteria	100	Gammaproteobacteria	100	Pseudomonadales	100	Pseudomonadaceae	100	Pseudomonas	100	ACAGAGGGTGCAAGCGTTAATCGGAATTACTGGGCGTAAAGCGCGCGTAGGTGGTGTGTTAAGTTGAATGTGAAATCCCCGGGCTCAACCTGGGAACTGCATCCAAAACTGGCACGCTAGAGTATGGTAGAGGGTGGTGGAATTTCCTGTGTAGCGGTGAAATGCGTAGATATAGGAAGGAACACCAGTGGCGAAGGCGACCACCTGGACTGATACTGACACTGAGGTGCGAAAGCGTGGGGAGCAAACAG	0	0	4	0	0	0	0	0	1	0	0	0	0	1	0	3	0	7	0	0	0	0	0	0	6	0	0	0	1	0	0	0	1	94	59	43	3
Otu00460	415	Acidobacteria	100	Acidobacteria_Gp16	100	Gp16	100	Gp16_unclassified	100	Gp16_unclassified	100	ACGTAGGTGGCAAGCGTTGTCCGGATTTACTGGGCGTAAAGAGCGCGCAGGCGGTCGTTCAAGTCGCGTGTGAAAGCCCCCGGCTCAACTGGGGAGGGTCACGCGATACTGATCGACTCGAAGGCAGGAGAGGGTAGTGGAATTCCCGGTGTAGTGGTGAAATGCGTAGATATCGGGAGGAACACCAGTGGCGAAGGCGACTACCTGGCCTGTTCTTGACGCTGAGGCGCGAAAGCTAGGGGAGCAAACGG	2	0	0	0	0	0	0	0	0	0	0	0	0	0	0	0	0	0	0	0	0	0	0	0	58	0	0	0	0	0	0	0	0	0	0	0	0
Otu00463	414	Proteobacteria	100	Betaproteobacteria	100	Burkholderiales	100	Comamonadaceae	98	Comamonadaceae_unclassified	89	ACGTAGGGTGCGAGCGTTAATCGGAATTACTGGGCGTAAAGCGTGCGCAGGCGGTGATGTAAGACAGATGTGAAATCCCCGGGCTCAACCTGGGACCTGCATTTGTGACTGCATCGCTAGAGTACGGTAGAGGGGGATGGAATTCCGCGTGTAGCAGTGAAATGCGTAGATATGCGGAGGAACACCAATGGCGAAGGCAATCCCCTGGGCCTGCACTGACGCTCATGCACGAAAGCGTGGGGAGCAAACAG	1	1	9	0	0	0	0	11	4	1	0	1	0	0	0	0	0	17	5	2	2	0	0	1	0	0	0	0	0	0	0	1	0	0	0	5	0
Otu00465	412	Proteobacteria	100	Alphaproteobacteria	100	Sphingomonadales	100	Sphingomonadaceae	100	Novosphingobium	100	ACGGAGGGAGCTAGCGTTGTTCGGAATTACTGGGCGTAAAGCGCGCGTAGGCGGTTACTCAAGTCAGAGGTGAAAGCCCGGGGCTCAACCCCGGAACTGCCTTTGAAACTAGGTGACTAGAATCTTGGAGAGGTCAGTGGAATTCCGAGTGTAGAGGTGAAATTCGTAGATATTCGGAAGAACACCAGTGGCGAAGGCGACTGACTGGACAAGTATTGACGCTGAGGTGCGAAAGCGTGGGGAGCAAACAG	0	0	0	0	9	0	10	0	4	1	0	0	1	0	0	11	0	0	0	4	0	0	0	0	1	0	0	0	0	0	23	3	0	0	0	0	0
Otu00467	412	Proteobacteria	100	Gammaproteobacteria	100	Pseudomonadales	100	Pseudomonadaceae	100	Pseudomonas	100	ACAGAGGGTGCAAGCGTTAATCGGAATTACTGGGCGTAAAGCGCGCGTAGGTGGTTTGTTAAGTTGGATGTGAAAGCCCCGGGCTCAACCTGGGAACTGCATCCAAAACTACTGAGCTAGAGTACGGTAGAGGGTGGTGGAATTTCCTGTGTAGCGGTGAAATGCGTAGATATAGGAAGGAACACCAGTGGCGAAGGCGACCACCTGGACTGATACTGACACTGAGGTGCGAAAGCGTGGGGAGCAAACAG	1	0	5	0	5	0	0	9	0	0	0	15	0	0	0	0	0	0	6	1	2	0	0	0	0	0	9	0	0	0	0	0	0	0	11	0	0
Otu00468	411	Proteobacteria	100	Alphaproteobacteria	100	Rhizobiales	100	Beijerinckiaceae	100	Camelimonas	100	ACGAAGGGGGCAAGCGTTGTTCGGAATCACTGGGCGTAAAGGGCGCGTAGGCGGACATTTAAGTCAGGGGTGAAATCCCGGGGCTCAACCCCGGAACTGCCCTTGATACTGGGTGTCTTGAGACCGGAAGAGGTAAGTGGAACTGCGAGTGTAGAGGTGAAATTCGTAGATATTCGCAAGAACACCAGTGGCGAAGGCGGCTTACTGGTCCGGATCTGACGCTGAGGCGCGAAAGCGTGGGGAGCAAACAG	0	0	0	0	0	0	0	0	0	0	0	0	0	2	51	294	0	0	0	0	0	0	0	0	13	0	0	0	0	0	0	6	0	0	0	0	0
Otu00469	408	Actinobacteria	100	Actinobacteria	100	Actinomycetales	100	Corynebacteriaceae	100	Turicella	100	ACGTAGGGTGCGAGCGTTGTCCGGATTTACTGGGCGTAAAGAGCTCGTAGGTGGCTTGTCGCGTCGTCTGTGAAAGTCTGGGGCTTAACTCCGGGTGTGCAGGCGATACGGGCTGGCTTGAGTGCTGTAGGGGAGACTGGAATTCCTGGTGTAGCGGTGGAATGCGCAGATATCAGGAGGAACACCGATGGCGAAGGCAGGTCTCTGGGCAGTCACTGACGCTGAGGAGCGAGAGCATGGGTAGCGAACAG	0	0	0	0	0	0	0	0	0	186	0	0	15	0	0	0	0	0	0	0	0	0	17	4	0	0	0	0	2	0	0	0	0	0	0	0	41
Otu00475	398	Proteobacteria	100	Betaproteobacteria	100	Burkholderiales	99	Comamonadaceae	99	Comamonas	95	ACGTAGGGTGCAAGCGTTAATCGGAATTACTGGGCGTAAAGCGTGCGCAGGCGGTTTTGTAAGACAGAGGTGAAATCCCCGGGCTCAACCTGGGAACTGCCTTTGTGACTGCAAGGCTAGAGTACGGCAGAGGGGGGTGGAATTCCGCGTGTAGCAGTGAAATGCGTAGATATGCGGAGGAACACCGATGGCGAAGGCAACCCCCTGGGCCTGTACTGACGCTCATGCACGAAAGCGTGGGGAGCAAACAG	0	2	0	21	2	0	0	0	0	0	0	0	0	4	163	54	0	0	0	0	0	0	0	1	0	0	0	0	0	0	18	3	0	0	0	0	0
Otu00476	396	Bacteroidetes	100	Sphingobacteriia	100	Sphingobacteriales	100	Sphingobacteriaceae	100	Sphingobacterium	100	ACGGAGGATCCGAGCGTTATCCGGATTTATTGGGTTTAAAGGGTGCGTAGGCGGCCTTATAAGTCAGGGGTGAAATACGGCAGCTCAACTGTCGCAGTGCCTTTGATACTGTAGGGCTTGAATCTATTTGAAGTGGGCGGAATAAGACAAGTAGCGGTGAAATGCATAGATATGTCTTAGAACTCCGATTGCGAAGGCAGCTCACTAAGTTAGTATTGACGCTGATGCACGAAAGCGTGGGGATCGAACAG	0	0	0	0	0	0	0	0	0	0	0	1	0	0	0	4	0	0	0	11	0	0	0	0	0	0	0	0	0	0	0	6	0	0	0	0	0
Otu00477	395	Proteobacteria	100	Gammaproteobacteria	100	Oceanospirillales	100	Halomonadaceae	100	Halomonas	98	ACGTAGGGTGCAAGCGTTAATCGGAATGACTGGGCGTAAAGCGCGCGTAGGCGGTCTGATAAGCCGGTTGTGAAAGCCCCGGGCTCAACCTGGGAACGGCATCCGGAACTGTCAGGCTAGAGTGCAGGAGAGGAAGGTAGAATTCCCGGTGTAGCGGTGAAATGCGTAGAGATCGGGAGGAATACCAGTGGCGAAGGCGGCCTTCTGGACTGACACTGACGCTGAGGTGCGAAAGCGTGGGTAGCAAACAG	1	1	7	2	0	0	1	2	0	2	3	0	0	0	0	0	0	0	2	1	0	1	0	0	5	0	0	0	0	0	0	0	0	0	1	3	0
Otu00479	394	Actinobacteria	100	Actinobacteria	100	Actinomycetales	100	Micrococcaceae	100	Rothia	100	ACGTAGGGCGCGAGCGTTGTCCGGAATTATTGGGCGTAAAGAGCTTGTAGGCGGTTTGTCGCGTCTGCTGTGAAAGGCCGGGGCTTAACCCCGTGTATTGCAGTGGGTACGGGCAGACTAGAGTGCAGTAGGGGAGACTGGAATTCCTGGTGTAGCGGTGGAATGCGCAGATATCAGGAGGAACACCGATGGCGAAGGCAGGTCTCTGGGCTGTAACTGACGCTGAGAAGCGAAAGCATGGGGAGCGAACAG	0	0	0	0	0	0	0	0	15	0	0	0	5	0	0	0	0	0	0	0	0	0	0	0	0	0	0	0	0	0	0	14	0	0	0	0	0
Otu00480	393	Actinobacteria	100	Actinobacteria	100	Actinomycetales	100	Pseudonocardiaceae	100	Pseudonocardia	100	ACGTAGGGTGCGAGCGTTGTCCGGAATTATTGGGCGTAAAGAGCTCGTAGGCGGTGTGTCGCGTCGGCCGTGAAAACTTGGGGCTTAACTCTGAGCGTGCGGTCGATACGGGCATCACTTGAGTTCGGCAGGGGAGACTGGAATTCCTGGTGTAGCGGTGAAATGCGCAGATATCAGGAGGAACACCGGTGGCGAAGGCGGGTCTCTGGGCCGATACTGACGCTGAGGAGCGAAAGCGTGGGGAGCGAACAG	0	0	0	0	0	0	0	0	0	0	6	0	0	1	0	9	0	0	0	0	0	0	0	0	0	0	0	1	0	0	0	10	3	0	0	70	0
Otu00485	389	Firmicutes	100	Bacilli	100	Lactobacillales	100	Aerococcaceae	100	Aerococcus	100	ACGTAGGTGGCAAGCGTTGTCCGGATTTATTGGGCGTAAAGGGAGCGCAGGTGGTTTCTTAAGTCTGATGTGAAAGCCCACGGCTTAACCGTGGAGGGTCATTGGAAACTGGGAAACTTGAGTACAGAAGAGGAATGTGGAACTCCATGTGTAGCGGTGGAATGCGTAGATATATGGAAGAACACCAGTGGCGAAGGCGACATTCTGGTCTGTTACTGACACTGAGGCTCGAAAGCGTGGGGAGCAAACAG	0	0	0	0	0	0	0	0	10	0	0	0	0	0	4	0	0	18	0	0	6	0	0	0	0	0	0	0	0	0	0	0	153	0	0	0	0
Otu00490	381	Bacteroidetes	100	Cytophagia	100	Cytophagales	100	Cytophagaceae	100	Flectobacillus	90	ACGGAGGATCCAAGCGTTATCCGGATTTATTGGGTTTAAAGGGTGCGTAGGCGGTTTATTAAGTCAGTGGTGAAAGACGGTCGCTCAACGATTGCAGTGCCATTGATACTGGTAGACTTGAGTATGATTGAGGTAGCTGGAATGGATAGTGTAGCGGTGAAATGCATAGATATTATCCAGAACTCCAATTGCGTAGGCAGGTTACTAATACGATACTGACGCTGATGCACGAAAGTGTGGGGATCAAACAG	0	0	0	4	14	0	0	0	0	0	0	0	0	0	0	3	0	0	0	0	0	0	0	1	2	0	22	0	0	0	6	1	0	0	0	0	0
Otu00491	381	Bacteroidetes	100	Bacteroidia	100	Bacteroidales	100	Porphyromonadaceae	100	Parabacteroides	97	ACGGAGGATGCGAGCGTTATCCGGATTTATTGGGTTTAAAGGGTGCGTAGGTGGAGATTTAAGTCAGTGGTGAAAGTTTGTCGCTCAACGATAAAATTGCCATTGAAACTGGATTTCTTGAGTATGTTTGAAGTAGGCGGAATGCGTGGTGTAGCGGTGAAATGCATAGATATCACGCCGAACTCCGATTGCGAAGGCAGCTTACTAAACCATAACTGACACTGAAGCACGAAAGCGTGGGTATCAAACAG	0	0	0	0	0	0	0	0	0	0	0	0	0	0	0	0	0	0	0	0	0	0	0	0	0	0	0	0	0	0	0	4	0	0	0	0	0
Otu00495	376	Firmicutes	100	Clostridia	100	Clostridiales	100	Natranaerovirga	100	Natranaerovirga_unclassified	100	ACGTAGGGGGCAAGCGTTATCCGGAATTACTAGGGTGTAAAGGGTGCGTAGGCGGTGATGCAAGTCAGATGTGAAAGGCTCAAGCTTAACTTGAGAGTTGCATTTGAAACTGTGTGACTAGAGTACAGGAGAGGTAAGTGGAATTCCTAGTGTAGCGGTGAAATGCGTAGATATTAGGAAGAACACCAGTGGCGAAGGCGGCTTACTGGACTGAAACTGACGCTGAGGCACGAAAGCGTGGGGAGCAAACAG	1	0	0	0	0	0	0	0	0	0	0	0	0	21	0	0	0	0	0	0	0	0	0	0	0	0	0	0	0	0	0	0	0	0	0	0	0
Otu00496	373	Actinobacteria	100	Actinobacteria	100	Actinomycetales	100	Micrococcaceae	100	Nesterenkonia	83	ACGGAGGATCCAAGCGTTATCCGGAATTATTGGGCGTAAAGAGCTTGTAGGCGGTTTGTCGCGTCTGCTGTGAAAGCCCGGGGCTTAACCCCGGGTGTGCAGTGGGTACGGGCAGACTAGAGTGCAGTAGGGGAGACTGGAATTCCTGGTGTAGCGGTGAAATGCGCAGATATCAGGAGGAACACCGATGGCGAAGGCAGGTCTCTGGGCTGTTACTGACGCTGAGAAGCGAAAGCATGGGGAGCGAACAG	0	4	5	0	1	0	0	2	2	1	1	0	0	0	0	0	0	3	5	0	0	0	0	1	3	0	5	0	0	0	4	8	0	1	9	3	0
Otu00497	371	Bacteroidetes	100	Bacteroidia	100	Bacteroidales	100	Rikenellaceae	100	Rikenellaceae_unclassified	97	ACGGAGGATCCAAGCGTTATCCGGATTTATTGGGTTTAAAGGGTGCGTAGGCTGTTCGTTAAGTTAGAGGTGAAATCCCGTGGCTCAACCACGGAACTGCCTCTGATACTGGCGGGCTAGAGATTAGATGCTGTGGGCGGAATGTGTGGTGTAGCGGTGAAATGCTTAGAGATCACACAGAACACCGATTGCGAAGGCAGCTCACAAATCTAGATCTGACGCTGAGGCACGAAAGCGTGGGGAGCAAACAG	0	0	0	0	0	0	0	0	0	0	0	0	10	0	0	33	0	0	0	0	2	0	0	0	0	0	0	0	0	0	0	0	0	0	0	0	0
Otu00499	369	Proteobacteria	100	Gammaproteobacteria	100	Pseudomonadales	100	Moraxellaceae	100	Acinetobacter	100	ACAGAGGGTGCGAGCGTTAATCGGATTTACTGGGCGTAAAGCGCGCGTAGGTGGTTAATTAAGTCAAATGTGAAATCCCCGAGCTTAACTTGGGAATTGCATTCGATACTGGTTAGCTAGAGTATGGGAGAGGATGGTAGAATTCCAGGTGTAGCGGTGAAATGCGTAGAGATCTGGAGGAATACCGATGGCGAAGGCAGCCATCTGGCCTAATACTGACACTGAGGTGCGAAAGCATGGGGAGCAAACAG	0	0	2	0	0	0	0	1	1	0	0	0	3	0	0	0	0	4	1	7	2	0	3	0	1	0	0	0	4	0	0	0	0	3	0	7	0
Otu00500	369	Proteobacteria	100	Alphaproteobacteria	100	Rhodospirillales	100	Acetobacteraceae	100	Acetobacteraceae_unclassified	86	ACGAAGGGGGCGAGCGTTGCTCGGAATGACTGGGCGTAAAGGGCGCGTAGGCGGACCTCGCAGTCGGGCGTGAAATCCCCGGGCTCAACCCGGGACGTGCGCCCGAGACGCGTGGTCTGGAGTGGGGGAGAGGGTCGCGGAATTCCCAGTGTAGAGGTGAAATTCGTAGATATTGGGAAGAACACCGGTGGCGAAGGCGGCGACCTGGCCCTTGACTGACGCTGAGGCGCGACAGCGTGGGGAGCAAACAG	0	3	0	0	0	0	0	0	0	0	0	0	0	0	0	0	0	0	0	13	0	0	0	0	0	0	0	0	0	0	0	0	0	0	0	0	0
Otu00501	368	Actinobacteria	100	Actinobacteria	100	Actinomycetales	100	Microbacteriaceae	100	Rhodoluna	100	ACGTAGGGTGCAAGCGTTGTCCGGAATTATTGGGCGTAAAGAGCTCGTAGGCGGTTTGTCACGTCTGCTGTGAAATTTCGAGGCTCAACCTCGAACTTGCAGTGGGTACGGGCAGGCTAGAGTGCGGTAGGGGAGATGGGAATTCCTGGTGTAGCGGTGGAATGCGCAGATATCAGGAGGAACACCAATGGCGAAGGCACATCTCTGGGCCGTAACTGACGCTGAGGAGCGAAAGCGTGGGGAGCGAACAG	0	0	0	0	0	42	2	19	0	3	10	0	1	0	7	2	0	0	0	0	3	82	0	0	0	0	0	0	0	0	0	0	0	0	0	0	0
Otu00502	367	Proteobacteria	100	Betaproteobacteria	100	Burkholderiales	100	Burkholderiales_incertae_sedis	98	Aquabacterium	94	ACGTAGGGTGCAAGCGTTAATCGGAATTACTGGGCGTAAAGCGTGCGCAGGCGGTTGTGCAAGACAGGTGTGAAATCCCCGGGCTTAACCTGGGAACTGCACTTGTGACTGCACGGCTAGAGTACGGTAGAGGGGGATGGAATTCCGCGTGTAGCAGTGAAATGCGTAGATATGCGGAGGAACACCGATGGCGAAGGCAATCCCCTGGACCTGTACTGACGCTCATGCACGAAAGCGTGGGGAGCAAACAG	0	8	2	0	0	28	0	10	16	0	8	0	0	0	0	0	0	32	1	8	0	0	1	0	0	0	0	0	0	0	0	0	0	0	0	0	0
Otu00503	367	Bacteroidetes	100	Cytophagia	100	Cytophagales	100	Cytophagaceae	100	Hymenobacter	100	ACGGAGGGTGCGAGCGTTGTCCGGATTTATTGGGTTTAAAGGGTGCGTAGGTGGCCCCGCAAGTCCGTGGTGAAAGCCTGTAGCTCAACTACAGAACTGCCATGGATACTACGGGGCTTGAGTCCAGACGAGGTTGGCGGAATGGATGGTGTAGCGGTGAAATGCATAGATACCATCCAGAACCCCGATTGCGTAGGCAGCTGACTAGGCTGGTACTGACACTGAGGCACGAAAGCGTGGGGAGCGAACAG	0	0	0	0	0	0	0	0	5	0	0	0	40	0	0	0	0	0	0	0	0	0	0	0	22	0	0	0	16	0	0	0	0	3	0	0	0
Otu00504	366	Proteobacteria	100	Betaproteobacteria	100	Burkholderiales	100	Oxalobacteraceae	100	Massilia	90	ACGTAGGGTGCAAGCGTTAATCGGAATTACTGGGCGTAAAGCGTGCGCAGGCGGTTTTGTAAGTTTGTCGTGAAATCCCCGGGCTCAACCTGGGAATGGCGATGAAGACTGCAAGGCTAGAATCTGGCAGAGGGGGGTAGAATTCCACGTGTAGCAGTGAAATGCGTAGAGATGTGGAGGAACACCGATGGCGAAGGCAGCCCCCTGGGTCAAGATTGACGCTCATGCACGAAAGCGTGGGGAGCAAACAG	0	0	14	0	0	0	0	0	0	0	0	0	1	0	0	0	0	0	0	0	0	0	0	0	0	0	0	0	0	0	0	0	0	0	0	39	122
Otu00508	364	Actinobacteria	100	Actinobacteria	100	Actinomycetales	100	Micrococcaceae	100	Rothia	100	ACGTAGGGCGCGAGCGTTGTCCGGAATTATTGGGCGTAAAGAGCTTGTAGGCGGTTGGTCGCGTCTGCTGTGAAAGGCCGGGGCTTAACTCCGGTTTTGCAGTGGGTACGGGCTAACTAGAGTGCAGTAGGGGAGACTGGAATTCCTGGTGTAGCGGTGGAATGCACAGATATCAGGAGGAACACCGATGGCGAAGGCAGGTCTCTGGGCTGTAACTGACGCTGAGAAGCGAAAGCATGGGGAGCGAACAG	0	0	0	0	0	0	0	0	0	0	0	0	0	0	0	0	0	0	0	0	0	0	0	0	0	0	0	0	0	0	0	0	0	0	0	0	0
Otu00509	363	Actinobacteria	100	Actinobacteria	100	Actinomycetales	100	Microbacteriaceae	100	Amnibacterium	86	ACGTAGGGTGCAAGCGTTGTCCGGAATTATTGGGCGTAAAGAGCTCGTAGGCGGTTTGTCGCGTCTGCTGTGAAAACGCGAGGCTCAACCTCGCGCCTGCAGTGGGTACGGGCAGACTAGAGTGTGGTAGGGGAGATTGGAATTCCTGGTGTAGCGGTGGAATGCGCAGATATCAGGAGGAACACCGATGGCGAAGGCAGATCTCTGGGCCATTACTGACGCTGAGGAGCGAAAGCGTGGGGAGCGAACAG	0	0	0	0	0	0	0	0	0	0	0	0	0	0	0	0	0	0	19	0	0	123	0	0	0	0	0	0	0	0	6	0	0	0	0	0	0
Otu00511	361	Actinobacteria	100	Actinobacteria	100	Actinomycetales	100	Micrococcaceae	100	Nesterenkonia	97	ACGGAGGGTGCAAGCGTTAATCGGAATTATTGGGCGTAAAGAGCTCGTAGGCGGTTTGCCGCGTCTGCTGTGAAAGCCCGGGGCTTAACTCCGGGTGTGCAGTGGGTACGGGCAGACTGGAGTGCAGTAGGGGAGACTGGAATTCCTGGTGTAGCGGTGAAATGCGCAGATATCAGGAGGAACACCGATGGCGAAGGCAGGTCTCTGGGCTGTTACTGACGCTGAGGAGCGAAAGCATGGGGAGCGAACAG	1	1	1	0	0	0	0	1	6	1	2	1	0	0	0	0	0	3	3	0	0	0	1	1	6	0	3	0	0	0	2	5	0	2	4	8	0
Otu00512	360	Bacteroidetes	100	Bacteroidia	100	Bacteroidales	100	Bacteroidaceae	100	Bacteroides	100	ACGGAGGATCCGAGCGTTATCCGGATTTATTGGGTTTAAAGGGAGCGTAGGTGGAGGCTTAAGTCAGTTGTGAAAGTTTGCGGCTCAACCGTAAAATTGCAGTTGATACTGGGTTTCTTGAGTACAGTAGAGGTGGGCGGAATTCGTGGTGTAGCGGTGAAATGCTTAGATATCACGAAGAACTCCGATTGCGTAGGCAGCTCACTGGACTGCAACTGACACTGAGGCTCGAAAGTGTGGGTATCAAACAG	6	0	0	0	6	0	0	0	0	0	0	0	0	0	0	0	0	0	0	0	0	0	2	0	25	0	0	0	0	0	0	0	0	0	0	4	0
Otu00513	357	Proteobacteria	100	Alphaproteobacteria	100	Rhizobiales	100	Bradyrhizobiaceae	100	Rhodopseudomonas	97	ACGAAGGGGGCTAGCGTTGCTCGGAATCACTGGGCGTAAAGGGTGCGTAGGCGGGTTTTTAAGTCAGAGGTGAAATCCTGGAGCTCAACTCCAGAACTGCCTTTGATACTGAAAGTCTTGAGTATGGGAGAGGTGAGTGGAACTGCGAGTGTAGAGGTGAAATTCGTAGATATTCGCAAGAACACCAGTGGCGAAGGCGGCTCACTGGCCCATAACTGACGCTGAGGCACGAAAGCGTGGGGAGCAAACAG	0	0	0	2	2	0	0	0	0	0	0	0	2	0	0	0	0	28	0	0	0	7	0	0	0	0	1	0	0	0	0	0	0	22	0	0	0
Otu00514	357	Proteobacteria	100	Betaproteobacteria	100	Burkholderiales	100	Comamonadaceae	77	Comamonadaceae_unclassified	77	ACGTAGGGTGCGAGCGTTAATCGGAATTACTGGGCGTAAAGCGTGCGCAGGCGGTTCGGAAAGAAAGATGTGAAATCCCCGGGCTCAACCTGGGAACTGCCATTGTGACTGCAAGGCTAGAGTGCGGCAGAGGGGGATGGAATTCCGCGTGTAGCAGTGAAATGCGTAGAGATGCGGAGGAACACCGATGGCGAAGGCAGCCTCCTGGGATAACACTGACGCTCATGCACGAAAGCGTGGGGAGCAAACAG	0	0	0	0	0	0	0	1	1	0	0	0	0	0	0	0	0	0	0	0	0	0	3	0	1	0	0	0	1	0	0	4	0	10	0	0	180
Otu00515	356	Proteobacteria	100	Betaproteobacteria	100	Burkholderiales	100	Burkholderiales_unclassified	100	Burkholderiales_unclassified	100	ACGTAGGGTGCAAGCGTTAATCGGAATTACTGGGCGTAAAGCGTGCGCAGGCGGTTTTGTAAGACAGTGGTGAAATCCCAGGGCTCAACCTTGGAACGGCATTTTTAACTACCGGACTAGAGTGTGTCAGAGGGAGGTGGAATTCCGCGTGTAGCAGTGAAATGCGTAGAGATGCGGAGGAACACCGATGGCGAAGGCAATCCCCTGGGCCTGCACTGACGCTCATGCACGAAAGCGTGGGGAGCAAACAG	0	1	0	0	5	0	0	7	2	0	1	0	9	0	0	0	0	1	3	0	0	0	0	0	5	0	2	0	2	1	1	1	0	0	3	7	0
Otu00516	354	Proteobacteria	100	Alphaproteobacteria	100	Rhizobiales	100	Methylobacteriaceae	100	Methylobacterium	100	ACGAAGGGGGCTAGCGTTGCTCGGAATCACTGGGCGTAAAGGGCGCGTAGGCGGCGTTTTAAGTCGGGGGTGAAAGCCTGTGGCTCAACCACAGAATGGCCTTCGATACTGGGACGCTTGAGTCTGGTAGAGGTTGGTGGAACTGCGAGTGTAGAGGTGAAATTCGTAGATATTCGCAAGAACACCGGTGGCGAAGGCGGCCAACTGGACCAGTACTGACGCTGAGGCGCGAAAGCGTGGGGAGCAAACAG	5	0	0	0	0	0	0	0	3	0	0	0	0	0	0	0	0	0	1	21	0	0	0	0	0	0	0	0	0	0	2	0	0	0	0	0	83
Otu00517	353	Firmicutes	100	Clostridia	100	Clostridiales	100	Peptostreptococcaceae	100	Romboutsia	100	ACGTAGGGGGCTAGCGTTATCCGGAATTACTGGGCGTAAAGGGTGCGTAGGTGGTTTCTTAAGTCAGAGGTGAAAGGCTACGGCTCAACCGTAGTAAGCCTTTGAAACTGGGAAACTTGAGTGCAGGAGAGGAGAGTGGAATTCCTAGTGTAGCGGTGAAATGCGTAGATATTAGGAGGAACACCAGTTGCGAAGGCGGCTCTCTGGACTGTAACTGACACTGAGGCACGAAAGCGTGGGGAGCAAACAG	7	0	0	7	0	0	0	0	0	0	0	0	0	0	0	10	0	8	0	0	0	57	0	0	0	0	0	0	3	0	0	0	0	0	3	0	49
Otu00518	353	Bacteria_unclassified	100	Bacteria_unclassified	100	Bacteria_unclassified	100	Bacteria_unclassified	100	Bacteria_unclassified	100	ACATGTGGGGCAAGCGTTGTTCGGAATCACTGGGCATAAAGGGTGCGTAGGCGGCATGATACGTCTTGGGTGAAATCCTGCGGCCCAACCGCGGGTCTGCCTGAGATACGGTCAAGCTGGAGTGCGTGAGGGGTGACTGGAACGCGTGGTGTAGCGGTGAAATGCGTAGATATCACGCGGAAGGCCAACGGCGAAGGCAGGTCACTGGCACGCAACTGACGCTGAGTGCACGAAAGCGTGGGGAGCAAACAG	0	0	0	0	0	0	0	86	0	0	0	0	0	0	0	0	0	38	0	0	0	0	0	0	0	0	0	0	0	0	0	0	0	0	0	0	0
Otu00519	351	Bacteroidetes	100	Flavobacteriia	100	Flavobacteriales	100	Flavobacteriaceae	100	Chryseobacterium	100	ACGGAGGGTGCAAGCGTTATCCGGATTTATTGGGTTTAAAGGGTCCGTAGGCGGATCTGTAAGTCAGTGGTGAAATCTCATAGCTTAACTATGAAACTGCCATTGATACTGCAGGTCTTGAGTGTTGTTGAAGTAGCTGGAATAAGTAGTGTAGCGGTGAAATGCATAGATATTACTTAGAACACCAATTGCGAAGGCAGGTCACTATGTTTTAACTGACGCTGATGGACGAAAGCGTGGGGAGCAAACAG	0	0	4	2	2	0	0	0	2	0	0	2	0	1	0	0	0	0	0	0	0	0	0	0	0	0	8	0	0	0	0	1	0	0	1	0	0
Otu00520	350	Proteobacteria	100	Alphaproteobacteria	100	Rhizobiales	100	Bradyrhizobiaceae	100	Rhodoblastus	100	ACGAAGGGGGCTAGCGTTGTTCGGATTTACTGGGCGTAAAGCGCACGTAGGCGGATCTTTAAGTCAGAGGTGAAATCCCGGAGCTCAACTTCGGAACTGCCTTTGATACTGGGGATCTCGAGTTCGAGAGAGGTGAGTGGAACTGCGAGTGTAGAGGTGAAATTCGTAGATATTCGCAAGAACACCAGTGGCGAAGGCGGCTCACTGGCTCGATACTGACGCTGAGGTGCGAAAGCGTGGGGAGCAAACAG	0	0	0	9	7	54	0	0	0	7	0	0	0	1	0	57	8	0	0	0	8	0	0	0	0	0	5	0	0	0	4	0	0	0	0	0	0
Otu00522	349	Proteobacteria	100	Alphaproteobacteria	100	Rhizobiales	100	Xanthobacteraceae	100	Pseudoxanthobacter	100	ACGAAGGGGGCTAGCGTTGTTCGGAATCACTGGGCGTAAAGCGCACGTAGGCGGATTGATAAGTCAGGGGTGAAATCCCGAGGCTCAACCTCGGAACTGCCTTTGATACTGTTAGTCTTGAGTTCGGGAGAGGTGAGTGGAACTCCGAGTGTAGAGGTGAAATTCGTAGATATTCGGAAGAACACCAGTGGCGAAGGCGGCTCACTGGCCCGATACTGACGCTGAGGTGCGAAAGCGTGGGGAGCAAACAG	0	0	0	2	0	30	0	0	0	0	17	0	0	1	0	24	1	0	0	2	3	0	0	0	9	0	2	0	0	2	0	6	0	0	0	0	0
Otu00524	349	Bacteria_unclassified	100	Bacteria_unclassified	100	Bacteria_unclassified	100	Bacteria_unclassified	100	Bacteria_unclassified	100	ACGAGTGGTCCAAGCGTTATCCGGAATTATTGGGCGTAAAGGGTGCGAAGATGGAATTGTTAGTCGGGTGTTTAACCCATAGGCTCAACCTGTGGATTGCATTCGAAACGTCAATTCTTGAGGTTGTTAGAGGTTAGCGGAACTAATAGTGTAGGGGTGAAATCCGTTGATATTATTGGGAACACCAAAAGCGAAGGCAGCTAACTAGAACACACCTGACATTATAGCACGAAAGCGTGGGTAGCGAATGG	5	0	0	6	0	40	0	0	4	2	0	0	0	0	0	0	0	16	0	0	0	0	0	0	0	0	0	0	18	0	0	5	0	0	0	10	0
Otu00525	347	Proteobacteria	100	Alphaproteobacteria	100	Sphingomonadales	100	Sphingomonadaceae	100	Sphingomonadaceae_unclassified	96	ACGGAGGGAGCTAGCGTTGTTCGGAATCACTGGGCGTAAAGCGTGCGTAGGCGGTGACTCAAGTCAGAGGTGAAAGCCTGGAGCTCAACTCCAGAACTGCCTTTGAAACTAGGTCGCTAGAATGTCGGAGAGGTGAGTGGAATTCCGAGTGTAGAGGTGAAATTCGTAGATATTCGGAAGAACACCAGTGGCGAAGGCGGCTCACTGGACGACTATTGACGCTGAGGCACGAAAGCGTGGGGAGCAAACAG	0	0	0	2	2	3	0	0	0	0	4	0	0	0	0	0	0	0	0	0	2	0	0	2	0	0	0	0	2	0	0	0	0	0	29	0	0
Otu00526	346	Actinobacteria	100	Actinobacteria	100	Actinomycetales	100	Micrococcaceae	70	Micrococcaceae_unclassified	70	ACGTAGGGCGCGAGCGTTATCCGGAATTATTGGGCGTAAAGAGCTTGTAGGCGGTTTGTCGCGTCTGCTGTGAAAGCCCGGGGCTTAACCCCGGATCTGCGGTGGGTACGGGCAGACTAGAGTGCAGTAGGGGAGACTGGAATTCCTGGTGTAGCGGTGAAATGCGCAGATATCAGGAGGAACACCGATGGCGAAGGCAGGTCTCTGGGCCATTACTGACGCTGAGAAGCGAAAGCATGGGGAGCGAACAG	0	1	2	1	0	0	0	19	8	8	6	0	0	0	0	0	0	0	7	5	2	0	2	2	5	0	1	0	5	0	2	0	0	1	2	2	1
Otu00527	344	Actinobacteria	100	Actinobacteria	100	Actinomycetales	100	Micrococcaceae	100	Arthrobacter	100	ACGTAGGGCGCAAGCGTTATCCGGAATTATTGGGCGTAAAGAGCTCGTAGGCGGTTTGTCGCGTCTGCCGTGAAAGTCCGGGGCTCAACTCCGGATCTGCGGTGGGTACGGGCAGACTAGAGTGATGTAGGGGAGACTGGAATTCCTGGTGTAGCGGTGAAATGCGCAGATATCAGGAGGAACACCGATGGCGAAGGCAGGTCTCTGGGCATTAACTGACGCTGAGGAGCGAAAGCATGGGGAGCGAACAG	0	6	9	0	0	0	0	0	0	0	0	0	0	0	0	0	0	0	0	5	0	5	0	2	0	0	0	0	0	0	14	1	0	0	37	0	96
Otu00528	343	Proteobacteria	100	Gammaproteobacteria	100	Pseudomonadales	100	Pseudomonadaceae	100	Pseudomonas	85	ACAGAGGGTGCAAGCGTTAATCGGAATTACTGGGCGTAAAGCGCGCGTAGGTGGTTTGTTAAGTCGGATGTGAAATCCCCGGGCTCAACCTGGGAACTGCATCCAAAACTGCCTGGCTAGAGTACGGTAGAGGGTGGTGGAATTTCCTGTGTAGCGGTGAAATGCGTAGATATAGGAAGGAACACCAGTGGCGAAGGCGACCACCTGGACTGATACTGACACTGAGGTGCGAAAGCGTGGGGAGCAAACAG	3	4	0	2	0	0	0	0	0	4	0	0	0	2	0	0	0	8	0	0	1	0	8	0	142	0	0	0	0	0	0	0	1	1	0	0	0
Otu00530	339	Proteobacteria	100	Alphaproteobacteria	100	Sphingomonadales	100	Sphingomonadaceae	100	Sphingomonas	83	ACGGAGGGGGCTAGCGTTGTTCGGAATTACTGGGCGTAAAGCGTACGTAGGCGGCTTTGTAAGTTAGAGGTGAAAGCCCGGGGCTCAACCCCGGAATTGCCTTTAAGACTGCATCGCTTGAATCGTGGAGAGGTGAGTGGAATTCCGAGTGTAGAGGTGAAATTCGTAGATATTCGGAAGAACACCAGTGGCGAAGGCGGCTCACTGGACACGTATTGACGCTGAGGTACGAAAGCGTGGGGAGCAAACAG	0	0	0	0	0	0	0	0	0	0	0	0	0	19	0	16	0	0	0	0	0	0	0	0	9	0	2	0	0	0	9	0	0	0	0	0	0
Otu00531	338	Proteobacteria	100	Alphaproteobacteria	100	Sphingomonadales	100	Sphingomonadaceae	100	Sphingomonas	100	ACGGAGGGGGCTAGCGTTGTTCGGAATTACTGGGCGTAAAGCGCACGTAGGCGGCTTTGTAAGTCAGGGGTGAAAGCCTGGAGCTCAACTCCAGAACTGCCTTTGAGACTGCATCGCTTGAATCCGGGAGAGGTGAGTGGAATTCCGAGTGTAGAGGTGAAATTCGTAGATATTCGGAAGAACACCAGTGGCGAAGGCGGCTCACTGGACCGGTATTGACGCTGAGGTGCGAAAGCGTGGGGAGCAAACAG	0	0	1	1	0	0	0	0	0	1	0	0	14	7	4	3	0	0	1	0	0	0	0	2	9	0	0	0	0	0	3	0	0	0	10	1	0
Otu00533	338	Proteobacteria	100	Betaproteobacteria	100	Neisseriales	100	Neisseriaceae	100	Paludibacterium	92	ACGTAGGGTGCAAGCGTTAATCGGAATTACTGGGCGTAAAGCGTGCGCAGGCGGTTTTGCAAGTCTGATGTGAAAGCCCCGGGCTTAACCTGGGAACGGCATTGGAGACTGCAAGGCTAGAGTACGTCAGAGGGGGGTAGAATTCCACGTGTAGCAGTGAAATGCGTAGAGATGTGGAGGAATACCGATGGCGAAGGCAGCCCCCTGGGATGATACTGACGCTCATGCACGAAAGCGTGGGGAGCAAACAG	0	0	21	0	0	0	0	0	0	0	0	0	0	0	0	0	0	17	11	10	0	0	2	2	7	0	0	0	0	0	0	2	0	0	0	0	0
Otu00537	334	Firmicutes	100	Bacilli	100	Bacillales	100	Bacillaceae_1	100	Bacillus	98	ACGTAGGTGGCAAGCGTTATCCGGAATTATTGGGCGTAAAGCGCGCGCAGGCGGTCCTTTAAGTCTGATGTGAAATCTCGCGGCTCAACCGCGAGCGGTCATTGGAAACTGGGGGACTTGAGTGCAGAAGAGGAGAGCGGAATTCCACGTGTAGCGGTGAAATGCGTAGAGATGTGGAGGAACACCAGTGGCGAAGGCGGCTCTCTGGTCTGTAACTGACGCTGAGGCGCGAAAGCGTGGGGAGCGAACAG	0	0	0	0	0	0	3	0	0	0	0	0	0	0	0	0	0	0	0	0	0	151	0	0	0	0	0	0	0	0	0	0	0	8	0	0	0
Otu00540	330	Firmicutes	100	Bacilli	100	Bacillales	100	Planococcaceae	87	Ureibacillus	71	ACGTAGGTGGCAAGCGTTGTCCGGAATTATTGGGCGTAAAGCGCGCGCAGGCGGTCTCTTAAGTCTGATGTGAAAGCCCCCGGCTCAACCGGGGAGGGTCATTGGAAACTGGGAGACTTGAGTGCAGAAGAGGAAAGTGGAATTCCATGTGTAGCGGTGAAATGCGTAGAGATATGGAGGAACACCAGTGGCGAAGGCGACTTTCTGGTCTGTAACTGACACTGAGGCGCGAAAGCGTGGGGAGCAAACAG	1	0	1	0	0	0	0	0	0	0	1	0	0	0	0	0	0	0	0	1	2	0	0	0	0	0	1	0	0	0	0	6	0	0	0	0	0
Otu00541	329	Bacteroidetes	100	Sphingobacteriia	100	Sphingobacteriales	100	Sphingobacteriaceae	100	Pedobacter	64	ACGGAGGATCCAAGCGTTATCCGGATTTATTGGGTTTAAAGGGTGCGTAGGCGGCCTGTTAAGTCAGGGGTGAAAGACGGTAGCTCAACTATCGCAGTGCCCTTGATACTGATGGGCTTGAATGGACTAGAGGTAGGCGGAATGAGACAAGTAGCGGTGAAATGCATAGATATGTCACAGAACACCGATTGCGAAGGCAGCTTACTATGGTGTCATTGACGCTGAGGCACGAAAGCGTGGGTAGCGAACAG	0	1	0	0	7	0	0	0	0	0	0	0	0	1	0	2	0	0	0	0	2	0	0	1	0	0	5	0	0	0	0	10	0	0	1	2	0
Otu00545	321	Firmicutes	100	Clostridia	100	Clostridiales	100	Clostridiaceae_1	100	Clostridium_sensu_stricto	100	ACGTAGGTGGCAAGCGTTGTCCGGATTTACTGGGCGTAAAGGGAGCGTAGGCGGATTTTTAAGTGGGATGTGAAATACTCGGGCTCAACCTGAGTGCTGCATTCCAAACTGGAAGTCTAGAGTGCAGGAGGGGAAAGTGGAATTCATAGTGTAGCGGTGAAATGCGTAGAGATTATGAAGAACACCAGTGGCGAAGGCGACTTTCTGGACTGTAACTGACGCTGAGGCTCGAAAGCGTGGGGAGCAAACAG	19	0	0	0	1	0	0	0	0	0	0	0	0	0	0	0	0	0	0	0	0	0	0	0	0	0	0	0	0	0	0	0	0	0	0	0	0
Otu00548	319	Proteobacteria	100	Betaproteobacteria	100	Burkholderiales	100	Comamonadaceae	100	Polaromonas	74	ACGTAGGGTGCGAGCGTTAATCGGAATTACTGGGCGTAAAGCGTGCGCAGGCGGTTATATAAGACAGTTGTGAAATCCCCGGGCTCAACCTGGGAATTGCATCTGTGACTGTATAGCTAGAGTACGGTAGAGGGGGATGGAATTCCGCGTGTAGCAGTGAAATGCGTAGATATGCGGAGGAACACCGATGGCGAAGGCAATCCCCTGGACCTGTACTGACGCTCATGCACGAAATCGTGGGGAGCAAACAG	0	0	0	0	5	0	0	0	1	1	1	0	0	0	0	1	0	0	5	0	4	0	0	0	0	0	1	0	0	0	2	1	0	0	0	0	2
Otu00549	318	Proteobacteria	100	Gammaproteobacteria	100	Pseudomonadales	100	Moraxellaceae	100	Acinetobacter	100	ACGTAGGGTGCGAGCGTTGTCCGGATTTACTGGGCGTAAAGCGTGCGTAGGCGGCTTTTTAAGTCGGATGTGAAATCCCCGAGCTTAACTTGGGAATTGCATTCGATACTGGGAAGCTAGAGTATGGGAGAGGATGGTAGAATTCCAGGTGTAGCGGTGAAATGCGTAGAGATCTGGAGGAATACCGATGGCGAAGGCAGCCATCTGGCCTAATACTGACGCTGAGGTACGAAAGCATGGGGAGCAAACAG	2	1	2	0	4	0	0	3	1	1	5	1	3	0	0	2	0	1	0	0	0	0	0	0	0	0	3	0	1	0	6	19	0	3	6	0	5
Otu00551	317	Bacteroidetes	100	Cytophagia	100	Cytophagales	100	Cytophagaceae	100	Flectobacillus	71	ACGGAGGGTGCAAGCGTTATCCGGATTTATTGGGTTTAAAGGGTGCGTAGGCGGTTTATTAAGTCAGTGGTGAAAGACGGTCGCTCAACGATTGCAGTGCCATTGATACTGGTAGACTTGAGTTCGTATGAGGTAGCTGGAATGGATAGTGTAGCGGTGAAATGCATAGATATTATCCAGAACTCCAATTGCGTAGGCAAGTTACTAAGTCATAACTGACGCTGATGCACGAAAGTGTGGGTATCAAACAG	0	0	0	6	11	0	0	0	2	0	0	0	0	0	0	3	0	0	0	0	0	0	0	0	8	0	16	0	0	0	2	4	0	0	0	0	0
Otu00555	314	Proteobacteria	100	Betaproteobacteria	100	Burkholderiales	100	Comamonadaceae	99	Comamonas	91	ACGTAGGGTGCAAGCGTTAATCGGAATTACTGGGCGTAAAGCGTGCGCAGGCGGTTTTGTAAGACAGTGGTGAAATCCCCGGGCTCAACCTGGGAACTGCCATTGTGACTGCAAGGCTAGAGTGCGGCAGAGGGGGGTAGAATTCCACGTGTAGCAGTGAAATGCGTAGATATGCGGAGGAACACCGATGGCGAAGGCAATCCCCTGGACCTGTACTGACGCTCATGCACGAAAGCGTGGGGAGCAAACAG	1	0	0	6	3	0	0	2	1	1	0	1	1	0	1	2	0	2	1	0	0	0	0	1	0	0	1	0	0	0	5	4	0	0	2	0	0
Otu00557	313	Actinobacteria	100	Actinobacteria	100	Actinomycetales	100	Micrococcaceae	96	Micrococcaceae_unclassified	57	ACGTAGGGCGCGAGCGTTATCCGGAATTATTGGGCGTAAAGAGCTTGTAGGCGGTTTGTCGCGTCTGCTGTGAAAGCCCGGGGCTTAACCCCGGGTGTGCAGTGGGTACGGGCTAACTAGAGTGCAGTAGGGGAGACTGGAATTCCTGGTGTAGCGGTGGAATGCACAGATATCAGGAGGAACACCGATGGCGAAGGCAGGTCTCTGGGCTGTAACTGACGCTGAGAAGCGAAAGCATGGGGAGCGAACAG	1	0	3	0	0	0	0	3	2	4	2	1	0	0	0	0	0	4	4	2	6	0	4	0	3	0	0	0	4	0	1	1	0	3	2	0	0
Otu00559	311	Firmicutes	100	Erysipelotrichia	100	Erysipelotrichales	100	Erysipelotrichaceae	100	Allobaculum	100	ACGTAGGTGGCGAGCGTTATCCGGAATGATTGGGCGTAAAGGGTGCGCAGGTGGCCTGTTAAGTCTGAAGTGAAATATACAAGCTCAACTTGTATATGCTTTGGAAACTGGCAGGCTTGAGGACAGGAGAGGGCGGTGGAACTCCATGTGTAGCGGTAAAATGCGTAGATATATGGAAGAACACCAGTGGCGAAGGCGGCCGCCTGGACTGTAGCTGACGCTGAGGCACGAAAGCATGGGGAGCAAATAG	0	0	0	0	0	0	0	239	0	0	0	0	0	0	0	0	0	0	0	0	0	0	0	4	0	0	0	0	0	0	0	0	0	0	0	0	0
Otu00560	311	Bacteroidetes	100	Bacteroidia	100	Bacteroidales	100	Porphyromonadaceae	100	Parabacteroides	99	ACGGAGGATGCGAGCGTTATCCGGATTTATTGGGTTTAAAGGGTGCGTAGGTGGCCAATTAAGTCAGTGGTGAAAGTTTGTCGCTCAACGATAAAATTGCCATTGAAACTGGTTGGCTTGAGTATGTTTGAGGTAGGCGGAATGCGTAGTGTAGCGGTGAAATGCATAGATATTACGCAGAACTCCAATTGCGAAGGCAGCTTACTAAACCATAACTGACACTGATGCACGAAAGCGTGGGTATCAAACAG	0	0	0	3	0	0	0	0	0	0	0	0	0	6	0	0	0	0	0	0	0	0	0	0	0	0	0	0	0	0	0	0	0	0	0	0	0
Otu00562	308	Proteobacteria	100	Alphaproteobacteria	100	Rhizobiales	100	Brucellaceae	91	Brucellaceae_unclassified	91	ACGAAGGGGGCTAGCGTTGTTCGGATTTACTGGGCGTAAAGCGCACGTAGGCGGACTTTTAAGTCAGGGGTGAAATCCCGGGGCTCAACCTCGGAACTGCCTTTGATACTGGAAGTCTGGAGTATGGAAGAGGTAAGTGGAATTCCGAGTGTAGAGGTGAAATTCGTAGATATTCGGAGGAACACCAGTGGCGAAGGCGGCTTACTGGTCCATTACTGACGCTGAGGTGCGAAAGCGTGGGGAGCAAACAG	0	3	0	0	8	0	0	0	0	0	10	0	0	7	2	2	0	0	0	1	0	0	0	0	7	0	0	0	0	0	0	0	0	0	0	0	0
Otu00565	305	Proteobacteria	100	Gammaproteobacteria	100	Pseudomonadales	100	Moraxellaceae	100	Alkanindiges	63	ACGTAGGGTGCAAGCGTTAATCGGAATTACTGGGCGTAAAGCGCGCGTAGGCGGTTGTATAAGTCGGATGTGAAATCCCCGGGCTTAACCTGGGCACTGCCTTCAAAACTGCACGGCTAGAGTATGGGAGAGGAAGGTAGAATTCCAGGTGTAGCGGTGAAATGCGTAGAGATCTGGAGGAATACCGATGGCGAAGGCAGCCTTCTGGCCTAATACTGACGCTGAGGTGCGAAAGCATGGGGAGCAAACAG	0	0	0	0	7	0	0	0	0	0	1	0	0	0	0	2	0	0	0	0	0	87	0	0	0	0	0	0	0	0	0	0	0	0	0	0	0
Otu00567	302	Proteobacteria	100	Gammaproteobacteria	100	Xanthomonadales	100	Xanthomonadaceae	100	Dyella	80	ACGTAGGGTGCAAGCGTTAATCGGAATTACTGGGCGTAAAGCGTGCGTAGGCGGTTTGTTAAGTCTGCTGTGAAATCCCCGGGCTCAACCTGGGAATGGCAGTGGATACTGGCAAGCTAGAGTGTGTCAGAGGATGGTGGAATTCCCGGTGTAGCGGTGAAATGCGTAGAGATCGGGAGGAACATCAGTGGCGAAGGCGGCCATCTGGGACAACACTGACGCTGAGGCACGAAAGCGTGGGGAGCAAACAG	0	2	3	0	0	0	0	0	0	3	0	0	0	0	4	0	0	1	0	1	9	0	0	2	0	0	0	0	0	0	0	0	0	0	0	0	0
Otu00568	302	Actinobacteria	100	Actinobacteria	100	Actinomycetales	100	Propionibacteriaceae	100	Friedmanniella	100	ACGTAGGGTCCGAGCGTTGTCCGGAATTATTGGGCGTAAAGGGCTTGTAGGCGGTCCGTCGCGTCAGGAGTGAAAACTCGGGGCTTAACCCCGAGCCTGCTTTTGATACGGGCGGACTAGAGGGATGCAGGGGAGAACGGAATTCCTGGTGGAGCGGTGGAATGCGCAGATATCAGGAGGAACACCGGTGGCGAAGGCGGTTCTCTGGGCATCACCTGACGCTGAGAAGCGAAAGCGTGGGGAGCAAACAG	6	0	0	1	0	0	0	0	0	0	1	2	0	0	0	0	0	0	6	0	0	0	0	0	0	0	0	0	0	0	0	0	0	0	23	0	0
Otu00570	301	Proteobacteria	100	Gammaproteobacteria	100	Enterobacteriales	100	Enterobacteriaceae	100	Enterobacteriaceae_unclassified	98	ACGGAGGGTGCAAGCGTTAATCGGAATTACTGGGCGTAAAGCGCACGCAGGCGGTCTGTCAAGTCGGATGTGAAATCCCCGGGCTCAACCTGGGAACTGCATCCAAAACTGGCGAGCTAGAGTATGGTAGAGGGTGGTGGAATTTCCTGTGTAGCGGTGAAATGCGTAGAGATCTGGAGGAATACCGGTGGCGAAGGCGGCCCCCTGGACAAAGACTGACGCTCAGGTGCGAAAGCGTGGGGAGCAAACAG	0	0	2	0	0	0	0	5	2	0	0	0	16	0	0	0	0	8	1	0	0	0	0	1	0	0	0	0	0	0	0	0	0	20	10	5	0
Otu00572	300	Proteobacteria	100	Betaproteobacteria	100	Burkholderiales	100	Comamonadaceae	93	Comamonadaceae_unclassified	93	ACAGAGGGTGCAAGCGTTAATCGGAATTACTGGGCGTAAAGCGTGCGCAGGCGGTGATGTAAGACAGATGTGAAATCCCCGGGCTCAACCTGGGACCTGCATTTGTGACTGCATCGCTGGAGTGCGGCAGAGGGGGATGGAATTCCGCGTGTAGCAGTGAAATGCGTAGATATGCGGAGGAACACCGATGGCGAAGGCAATCCCCTGGGCCTGCACTGACGCTCATGCACGAAAGCGTGGGGAGCAAACAG	1	2	3	0	1	0	0	1	3	4	6	1	0	0	0	3	0	1	6	1	1	0	0	4	2	0	2	0	1	0	1	1	0	0	0	1	1
Otu00573	300	Bacteroidetes	100	Sphingobacteriia	100	Sphingobacteriales	100	Sphingobacteriaceae	100	Sphingobacterium	100	ACGGAGGATCCAAGCGTTATCCGGATTTATTGGGTTTAAAGGGTGCGTAGGCGGTCCTATAAGTCAGTGGTGAAAGACGGCAGCTTAACTGTCGCAGTGCCTTTGATACTGTAGGACTTGAATCTATTTGAAGTGGGCGGAATAAGACAAGTAGCGGTGAAATGCATAGATATGTCTTAGAACTCCGATTGCGAAGGCAGCTCACTAAGTTAGTATTGACGCTGATGCACGAAAGCGTGGGGATCAAACAG	0	0	0	0	0	0	0	0	0	0	0	0	0	0	0	0	0	0	0	0	0	0	13	4	0	0	0	0	0	0	0	2	0	18	0	0	0
Otu00576	293	Actinobacteria	100	Actinobacteria	100	Actinomycetales	100	Micrococcaceae	100	Kocuria	82	ACGTAGGGCGCAAGCGTTGTCCGGAATTATTGGGCGTAAAGAGCTCGTAGGCGGTTTGTCGCGTCTGCTGTGAAAGCCCGGGGCTTAACCCCGGGTGTGCAGTGGGTACGGGCAGACTTGAGTGCAGTAGGGGAGACTGGAACTCCTGGTGTAGCGGTGAAATGCGCAGATATCAGGAAGAACACCGATGGCGAAGGCAGGTCTCTGGGCTGTTACTGACGCTGAGGAGCGAAAGCATGGGGAGCGAACAG	0	0	0	0	0	0	0	49	0	23	0	0	0	0	0	0	0	0	0	0	1	0	0	0	0	0	0	0	1	0	0	0	0	0	0	0	0
Otu00580	288	Bacteroidetes	100	Bacteroidia	100	Bacteroidales	100	Porphyromonadaceae	100	Porphyromonadaceae_unclassified	98	ACGGAGGATGCGAGCGTTATCCGGATTTATTGGGTTTAAAGGGTGCGTAGGTGGCTTGTTAAGTCAGCGGTGAAAGGTTCGAGCTCAACTTGGACATTGCCGTTGAAACTGGCGAGCTTGAGTGTAGATGAGGTAGGCGGAATGCATGGTGTAGCGGTGAAATGCTTAGATATCATGCAGAACTCCGATTGCGAAGGCAGCTTACTAAGGTACAACTGACACTGAAGCACGAAAGCGTGGGTATCAAACAG	0	0	0	0	0	0	0	0	0	0	0	0	0	0	26	0	0	0	0	0	0	0	0	0	0	0	0	0	0	0	0	0	0	0	0	0	0
Otu00581	287	Proteobacteria	100	Alphaproteobacteria	100	Rhodospirillales	100	Rhodospirillaceae	100	Niveispirillum	100	ACGAAGGGGGCTAGCGTTGTTCGGAATTACTGGGCGTAAAGGGCGCGTAGGCGGCTATCCAAGTCAGGCGTGAAAGCCCCGGGCTTAACCTGGGAACTGCGCTTGAGACTGGGTGGCTAGAGTACCGGAGAGGTAGGTGGAATTCCCAGTGTAGAGGTGAAATTCGTAGATATTGGGAAGAACACCAGTGGCGAAGGCGGCCTACTGGACGGTAACTGACGCTGAGGCGCGAAAGCGTGGGGAGCAAACAG	0	0	0	0	69	9	0	0	0	0	0	0	0	0	0	1	0	0	0	0	0	0	0	0	0	0	0	0	0	0	0	0	0	0	0	0	0
Otu00582	286	Proteobacteria	100	Alphaproteobacteria	100	Rhizobiales	100	Aurantimonadaceae	100	Aureimonas	99	ACGAAGGGGGCTAGCGTTGTTCGGAATTACTGGGCGTAAAGCGCACGTAGGCGGACATTTAAGTCAGGGGTGAAATCCCGGGGCTCAACCCCGGAACTGCCTTTGATACTGGGTGTCTTGAGTTCGGAAGAGGTGAGTGGAATTGCGAGTGTAGAGGTGAAATTCGTAGATATTCGCAGGAACACCAGTGGCGAAGGCGGCTCACTGGTCCGATACTGACGCTGAGGTGCGAAAGCGTGGGGAGCAAACAG	0	0	0	0	0	0	0	0	0	0	0	0	0	0	0	0	0	0	0	0	0	54	0	0	0	0	0	0	0	0	1	0	0	5	0	0	16
Otu00584	285	Proteobacteria	100	Proteobacteria_unclassified	99	Proteobacteria_unclassified	99	Proteobacteria_unclassified	99	Proteobacteria_unclassified	99	ACGGAGGGTGCAAGCGTTAATCGGAATCACTGGGCGTAAAGCGCATGTAGGCTGCTCTGTAAGTCAGAGGTGAAAGCCCACGGCTCAACCGTGGAACTGCCTTTGATACTGTGGAGCTTGAGTCTGTGAGAGGGTAGTGGAATTCCAGGTGTAGGGGTGAAATCCGTAGAGATCTGGAGGAACATCAGTGGCGAAGGCGACTACCTGGTGCAGTACTGACGCTGAGATGCGAAAGCGTGGGGATCAAACAG	17	0	0	0	2	0	0	0	0	0	0	0	1	0	0	0	0	0	0	0	0	0	0	0	12	0	8	0	0	0	0	0	0	0	0	0	0
Otu00587	283	Proteobacteria	100	Betaproteobacteria	100	Burkholderiales	100	Comamonadaceae	100	Comamonadaceae_unclassified	100	ACGTAGGGTCCGAGCGTTGTCCGGAATTACTGGGCGTAAAGCGTGCGCAGGCGGTTATGCAAGACAGAGGTGAAATCCCCGGGCTCAACCTGGGAACTGCCTTTGTGACTGCATAGCTAGAGTACGGTAGAGGGGGATGGAATTCCGCGTGTAGCAGTGAAATGCGTAGATATGCGGAGGAACACCGATGGCGAAGGCAATCCCCTGGACCTGTACTGACGCTCATGCACGAAAGCGTGGGGAGCAAACAG	1	0	1	0	0	0	0	1	1	0	15	0	0	0	0	3	0	0	0	0	2	1	0	0	1	0	1	1	0	0	2	0	0	0	1	0	0
Otu00593	280	Bacteroidetes	100	Cytophagia	100	Cytophagales	100	Cytophagaceae	100	Cytophagaceae_unclassified	91	ACGGAGGGTGCAAGCGTTGTCCGGATTTATTGGGTTTAAAGGGTGCGTAGGTGGTTTAGTAAGTCTGGTTTGAAAGTCAGCCGCTTAACGGTTGAGGGTGGCTGGATACTGCTGAACTTGAATTTTTCGGAGGCAGGCGGAACGGGTTGTGTAGCGGTGAAATGCATAGATATGACCCAGAACACCGATTGCGAAGGCAGCCTGCTACGAATGAATTGACACTGAGGTGCGAAAGCGTGGGGAGCAAACAG	0	0	0	4	4	1	0	0	0	3	3	0	0	0	1	16	0	0	0	0	2	0	0	0	3	0	2	0	0	0	2	4	0	0	0	0	0
Otu00594	280	Bacteroidetes	100	Sphingobacteriia	100	Sphingobacteriales	100	Sphingobacteriaceae	100	Mucilaginibacter	97	ACGGAGGATCCAAGCGTTATCCGGATTTATTGGGTTTAAAGGGTGCGTAGGTGGCCTGGTAAGTCAGGGGTGAAAGACGGTAGCTTAACTATCGCAGTGCCTTTGATACTGATGGGCTTGAATGGACTAGAGGTAGGCGGAATGTGACAAGTAGCGGTGAAATGCATAGATATGTCACAGAACACCAATTGCGAAGGCAGCTTACTATGGTATGATTGACGCTGAGGCACGAAAGCGTGGGGATCAAACAG	0	0	0	0	0	0	0	0	0	0	0	0	0	0	0	0	0	0	0	0	0	0	0	0	0	0	0	0	0	1	0	1	0	0	0	0	0
Otu00597	278	Proteobacteria	100	Alphaproteobacteria	100	Sphingomonadales	100	Sphingomonadaceae	100	Sphingomonas	100	ACGGAGGGAGCTAGCGTTGTTCGGAATTACTGGGCGTAAAGCGCACGTAGGCGGCTTTGTAAGTTAGAGGTGAAAGCCTGGAGCTCAACTCCAGAACTGCCTTTGATACTGCATGGCTTGAATCCAAGAGAGGTGAGTGGAATTCCGAGTGTAGAGGTGAAATTCGTAGATATTCGGAAGAACACCAGTGGCGAAGGCGGCTCACTGGCTTGGTATTGACGCTGAGGTGCGAAAGCGTGGGGAGCAAACAG	4	6	0	0	0	0	0	0	0	8	6	0	24	0	0	0	0	0	0	0	0	0	0	0	10	0	0	0	0	0	2	0	0	28	0	4	0
Otu00598	278	Proteobacteria	100	Gammaproteobacteria	100	Pseudomonadales	100	Moraxellaceae	100	Acinetobacter	100	ACAGAGGGTGCGAGCGTTAATCGGATTTACTGGGCGTAAAGCGTGCGTAGGCGGCCAATTAAGTCAAATGTGAAATCCCCGAGCTTAACTTGGGAATTGCATACGATACTGTTTAGCTAGAGTATGGGAGAGGATGGTAGAATTCCAGGTGTAGCGGTGAAATGCGTAGAGATCTGGAGGAATACCGATGGCGAAGGCAGCCATCTGGCCTAATACTGACGCTGAGGTACGAAAGCATGGGGAGCAAACAG	0	0	0	0	12	0	0	0	0	0	0	0	0	0	0	0	0	0	2	0	6	0	0	0	0	0	1	0	0	0	2	4	0	0	0	5	0
Otu00600	277	Acidobacteria	100	Acidobacteria_Gp4	100	Aridibacter	98	Aridibacter_unclassified	98	Aridibacter_unclassified	98	ACGTAGGGAGCAAGCGTTGTTCGGATTTACTGGGCGTAAAGGGCGCGTAGGCGGCGCGGTAAGTCACTTGTGAAATCTCTGAGCTTAACTCAGAACGGCCAAGTGATACTGCAGTGCTAGAGTGCAGAAGGGGCAATCGGAATTCTTGGTGTAGCGGTGAAATGCGTAGATATCAAGAGGAACACCTGAGGTGAAGACGGGTTGCTGGGCTGACACTGACGCTGAGGCGCGAAAGCCAGGGGAGCAAACGG	0	0	0	2	0	0	0	0	0	0	14	0	0	0	0	52	0	0	0	0	0	0	0	0	90	0	0	0	0	0	0	0	0	0	0	0	0
Otu00603	275	Proteobacteria	100	Betaproteobacteria	100	Burkholderiales	100	Comamonadaceae	54	Comamonadaceae_unclassified	54	ACGTAGGGTGCAAGCGTTAATCGGAATTACTGGGCGTAAAGCGTGCGCAGGCGGTTATGTAAGACAGGTGTGAAATCCCCGGGCTCAACCTGGTAACTGCCTTTGTGACTGCAAGGCTAGAGTACGGCAGAGGGGGATGGAATTCCGCGTGTAGCAGTGAAATGCGTAGATATGCGGAGGAACACCAATGGCGAAGGCAATCCCCTGGGCCTGTACTGACGCTCATGCACGAAAGCGTGGGGAGCAAACAG	1	0	0	1	0	0	0	0	0	0	9	0	0	0	0	4	0	0	0	0	4	1	0	0	0	0	3	0	0	0	0	0	0	0	0	0	0
Otu00604	275	Bacteroidetes	100	Sphingobacteriia	100	Sphingobacteriales	100	Sphingobacteriaceae	100	Pseudopedobacter	100	ACGGAGGATCCGAGCGTTATCCGGATTTATTGGGTTTAAAGGGAGCGTAGGCGGCCGATTAAGTCAGTGGTGAAAGACGGCAGCTCAACTGTCGCAGTGCCATTGATACTGATCGGCTAGAATGTAGCTGAGGTAGGCGGAATGTGACAAGTAGCGGTGAAATGCATAGATATGTCACAGAACACCGATTGCGAAGGCAGCTTGCTAAACTATAATTGACGCTGAGGCTCGAAAGCGTGGGTATCGAACAG	0	0	0	0	0	0	0	0	0	0	15	0	0	0	0	0	0	0	0	0	0	0	0	0	0	0	0	0	0	0	0	0	0	0	0	0	0
Otu00605	274	Proteobacteria	100	Alphaproteobacteria	100	Caulobacterales	100	Caulobacteraceae	100	Caulobacter	74	ACGAAGGGGGCTAGCGTTGCTCGGAATTACTGGGCGTAAAGGGAGCGTAGGCGGACTGTTAAGTTAGAGGTGAAAGCCCAGGGCTCAACCTTGGAATTGCCTTTGATACTGGCTGTCTTGAGTACGGGAGAGGTGAGTGGAACTCCGAGTGTAGAGGTGAAATTCGTAGATATTCGGAAGAACACCAGTGGCGAAGGCGACATACTGGTCCGTTACTGACGCTGAGGCTCGAAAGCGTGGGGAGCAAACAG	0	0	0	2	3	0	0	0	0	0	0	0	0	0	0	4	0	0	0	0	0	1	0	0	0	0	1	0	0	0	0	1	0	0	0	0	0
Otu00608	272	Firmicutes	100	Bacilli	100	Bacillales	100	Bacillales_unclassified	100	Bacillales_unclassified	100	ACGTAGGTGGCAAGCGTTGTCCGGAATTATTGGGCGTAAAGCGCGCGCAGGCGGTCCTTTAAGTCTGATGTGAAAGCCCACGGCTCAACCGTGGAGGGTCATTGGAAACTGGGGGACTTGAGTGCAGAAGAGGAAAGTGGAATTCCAAGTGTAGCGGTGAAATGCGTAGAGATTTGGAGGAACACCAGTGGCGAAGGCGACTTTCTGGTCTGTAACTGACGCTGAGGCGCGAAAGCGTGGGGAGCAAACAG	0	0	0	0	0	0	0	0	0	0	0	0	0	0	0	0	0	0	1	0	0	0	0	1	0	0	0	0	1	0	0	0	0	0	0	0	54
Otu00610	270	Actinobacteria	100	Actinobacteria	100	Solirubrobacterales	100	Solirubrobacteraceae	100	Solirubrobacter	100	ACGTAGGGGGCTAGCGTTGTCCGGAATCATTGGGCGTAAAGCGCGTGTAGGCGGTCCGGTAAGTCCGCTGTGAAAGTCGGGGGCTCAACCCTCGGATGCCGGTGGATACTGTCGGGCTTGAGTACGGAAGAGGCGAGTGGAATTCCTGGTGTAGCGGTGAAATGCGCAGATATCAGGAGGAACACCAATTGCGAAGGCAGCTCGCTGGGACGTTACTGACGCTGAGACGCGAAAGCGTGGGGAGCAAACAG	0	0	0	0	0	0	0	0	0	0	7	0	0	0	0	0	0	0	0	0	0	3	0	0	0	0	0	0	0	0	0	8	0	0	0	0	0
Otu00612	269	Armatimonadetes	100	Armatimonadia	100	Armatimonadales	100	Armatimonadaceae	100	Armatimonas/Armatimonadetes_gp1	100	ACGTAGGGGGCGAGCGTTGTCCGAAGTTACTGGGCGTAAAGCGCGCGTAGGCGGTCTATTAAGTCTGAGGTGAAAGGTTCAACGCTCAACGTGAACAGTGCCTTGGATACTGGTAGACTTGAGTGTGGCAGAGGAGTATGGAATTCCTGGTGTAGCGGTGAAATGCGTAGATATCAGGAGGAATACCGATGGCGAAGGCAGTACTCTGGGCTAACACTGACGCTGAGGTGCGAAAGCGTGGGGAGCAAACGG	3	0	0	0	0	0	0	0	5	0	4	0	0	0	0	0	0	0	0	15	10	0	0	4	0	0	0	0	0	12	0	0	0	0	0	0	0
Otu00614	268	Cyanobacteria/Chloroplast	100	Cyanobacteria	100	Family_I	55	GpI	55	GpI_unclassified	55	ACGGAGGATGCAAGCGTTATCCGGAATGATTGGGCGTAAAGCGTCCGCAGGTGGCATTTCAAGTCTGCGGTTAAAGGTTCTGGCTCAACCAGAGACAAGCCGTGGAAACTGAAAAGCTAGAGTATGGTAGGGGCAGAGGGAATTCCCAGTGTAGCGGTGAAATGCGTAGAGATTGGGAAGAACACCGGTGGCGAAAGCGCTCTGCTAGGCCAAAACTGACACTGAGGGACGAAAGCTAGGGGAGCGAATGG	0	0	0	2	0	0	0	0	0	0	0	0	0	0	0	0	0	0	0	0	0	0	0	0	0	0	0	0	0	0	0	0	0	0	0	0	0
Otu00615	268	Actinobacteria	100	Actinobacteria	100	Actinomycetales	100	Microbacteriaceae	100	Leifsonia	82	ACGTAGGGTGCGAGCGTTGTCCGGAATTATTGGGCGTAAAGAGCTCGTAGGCGGTCTGTCGCGTCTGCTGTGAAAACCCGAGGCTCAACCTCGGGCCTGCAGTGGGTACGGGCAGACTAGAGTGCGGTAGGGGAGAATGGAATTCCTGGTGTAGCGGTGGAATGCGCAGATATCAGGAGGAACACCGATGGCGAAGGCAGTTCTCTGGGCCGTAACTGACGCTGAGGAGCGAAAGCGTGGGGAGCGAACAG	0	0	8	0	2	0	0	0	0	0	0	0	0	4	0	15	0	0	12	4	1	0	0	1	0	0	2	0	0	0	0	4	0	0	0	0	0
Otu00616	265	Bacteroidetes	100	Bacteroidia	100	Bacteroidales	100	Porphyromonadaceae	100	Porphyromonas	100	ACGGAGGATACGAGCGTTATCCGGATTTATTGGGTTTAAAGGGTGCGTAGGTGGCTTTATAAGTCAGTGGTGAAAAGCTGTGGCTCAACCATAGTCTTGCCGTTGAAACTGTGGAGCTTGAGTGCGGATGAGGTAGGCGGAACGCGTAGTGTAGCGGTGAAATGCATAGATATTACGCAGAACTCCGATTGCGAAGGCAGCTTACCAAACCGCAACTGACACTGAAGCACGAAAGCGTGGGTATCAAACAG	0	0	0	0	0	0	0	0	0	0	0	0	0	0	0	0	0	0	0	0	0	0	0	0	0	0	0	0	2	0	0	0	0	0	0	0	0
Otu00618	262	Proteobacteria	100	Betaproteobacteria	96	Burkholderiales	96	Comamonadaceae	94	Comamonadaceae_unclassified	94	ACGTAGGGTGCGAGCGTTAATCGGAATTACTGGGCGTAAAGCGTGCGCAGGCGGTTATGTAAGACAGATGTGAAATCCCCGGGCTCAACCTGGGAACTGCATTTGTGACTGCATGGCTAGAGTACGGTAGAGGGGGATGGAATTCCGCGTGTAGCAGTGAAATGCGTAGATATGCGGAGGAACACCGATGGCGAAGGCAATCCCCTGGACCTGTACTGACGCTGAGGCGCGAAAGCGTGGGGAGCGAACAG	0	0	3	0	3	0	1	2	1	4	3	0	0	1	0	1	0	1	0	1	0	1	0	0	1	0	1	0	0	1	0	6	0	2	4	0	2
Otu00620	261	Cyanobacteria/Chloroplast	100	Cyanobacteria	100	Family_XIII	94	GpXIII	94	GpXIII_unclassified	94	ACGGAGGATGCAAGCGTTATCCGGAATTATTGGGCGTAAAGCGTCCGCAGGTGGCAATTCAAGTCTGCTGTCAAAGGTTCTGGCTCAACCAGAGACAGGCAGTGGAAACTGAATAGCTAGAGTGCGGTAGGGGCAGAGGGAATTCCCAGTGTAGCGGTGAAATGCGTAGAGATTGGGAAGAACACCGGTGGCGAAAGCGCTCTGCTAGGCCGTAACTGACACTCATGGACGAAAGCTAGGGGAGCGAATGG	0	0	0	0	0	0	0	0	0	0	0	0	0	0	0	0	0	0	0	0	0	0	11	0	0	0	0	0	0	0	0	0	0	0	0	0	0
Otu00622	260	Firmicutes	100	Bacilli	100	Bacillales	100	Bacillales_incertae_sedis	100	Caldalkalibacillus	100	ACGAAGGGTGCAAGCGTTACTCGGAATCACTGGGCGTAAAGCGCGCGCAGGCGGCCTCTTAAGTCTGGTGTGAAAGCCCGCGGCTCAACCGTGGAGACGCACTGGAAACTGGGAGGCTTGAGTGCAGGAGAGGGAAGCGGAATTCCCGGTGTAGCGGTGAAATGCGTAGATATCGGGAGGAACACCAGTGGCGAAGGCGGCTTCCTGGCCTGTAACTGACGCTGAGGCGCGAAAGCGTGGGGAGCAAACAG	1	3	0	0	0	0	0	1	6	0	0	0	0	0	0	0	0	3	1	1	0	0	7	0	0	0	1	0	0	0	0	0	0	5	5	3	1
Otu00624	259	Proteobacteria	100	Alphaproteobacteria	100	Rhizobiales	100	Methylobacteriaceae	100	Methylobacterium	100	ACGAAGGGGGCTAGCGTTGCTCGGAATCACTGGGCGTAAAGGGCGCGTAGGCGGCCATTCAAGTCGGGGGTGAAAGCCTGTGGCTCAACCACAGAATTGCCTTCGATACTGTTTGGCTTGAGTTTGGTAGAGGTTGGTGGAACTGCGAGTGTAGAGGTGAAATTCGTAGATATTCGCAAGAACACCAGTGGCGAAGGCGGCCAACTGGACCAATACTGACGCTGAGGCGCGAAAGCGTGGGGAGCAAACAG	0	0	0	0	0	0	0	1	0	0	21	0	5	0	0	0	0	0	0	0	0	28	0	0	0	0	0	0	0	0	0	1	0	5	0	0	0
Otu00625	257	Actinobacteria	100	Actinobacteria	100	Actinomycetales	100	Actinomycetales_unclassified	100	Actinomycetales_unclassified	100	ACGTAGGGTGCAAGCGTTGTCCGGATTTATTGGGCGTAAAGAGCTCGTAGGCGGTTTGTCGCGTCGGATGTGAAAACCTATGGCTTAACCATGGGCCTGCATTCGATACGGGCAAACTAGAGTTCGGTAGGGGAGACTGGAACTCCTGGTGTAGCGGTGAAATGCGCAGATATCAGGAAGAACACCGGTGGCGAAGGCGGGTCTCTGGGCCGATACTGACGCTGAGGAGCGAAAGCGTGGGGAGCAAACAG	0	0	0	3	0	4	6	6	0	0	0	0	0	0	0	0	1	0	0	0	1	0	0	0	0	0	0	0	0	0	0	0	0	0	0	0	0
Otu00626	257	Proteobacteria	100	Betaproteobacteria	97	Burkholderiales	97	Burkholderiales_unclassified	65	Burkholderiales_unclassified	65	ACGTAGGGTGCAAGCGTTAATCGGAATTACTGGGCGTAAAGCGTGCGCAGGCGGTTCGGAAAGAAAGATGTGAAATCCCAGGGCTCAACCTGGGAACGGCCTTTGTGACTGCATAGCTAGAGTACGGTAGAGGGGGATGGAATTCCGCGTGTAGCAGTGAAATGCGTAGAGATGCGGAGGAACACCGATGGCGAAGGCAGCCTCCTGGGATAACACTGACGCTCATGCACGAAAGCGTGGGGAGCAAACAG	0	0	0	4	0	3	0	4	2	0	0	0	0	0	0	0	0	0	0	0	0	0	13	0	1	0	0	0	0	0	0	10	0	18	1	2	0
Otu00627	256	Proteobacteria	100	Alphaproteobacteria	100	Rhizobiales	100	Hyphomicrobiaceae	99	Hyphomicrobium	99	ACGAAGGGGGCTAGCGTTGTTCGGAATTACTGGGCGTAAAGCGCACGTAGGCGGATTTGTAAGTCAGGGGTGAAATCCCGGGGCTCAACCTCGGAACTGCCTTTGATACTGCAAGTCTCGAGTCCGGAAGAGGTGAGTGGAATTCCTAGTGTAGAGGTGAAATTCGTAGATATTAGGAAGAACACCAGTGGCGAAGGCGGCTCACTGGTCCGGTACTGACGCTGAGGTGCGAAAGCGTGGGGAGCAAACAG	0	0	0	0	0	0	0	0	0	0	0	0	0	0	0	0	0	0	0	0	0	0	0	0	0	0	0	0	0	0	0	0	107	3	0	0	0
Otu00631	252	Proteobacteria	100	Betaproteobacteria	100	Burkholderiales	100	Comamonadaceae	98	Comamonadaceae_unclassified	98	ACGTAGGGTGCGAGCGTTAATCGGAATTACTGGGCGTAAAGCGTGCGCAGGCGGTTTTGTAAGACAGTGGTGAAATCCCCGGGCTCAACCTGGGAACTGCATTTGTGACTGCATGGCTAGAGTACGGTAGAGGGGGATGGAATTCCGCGTGTAGCAGTGAAATGCGTAGATATGCGGAGGAACACCGATGGCGAAGGCAATCCCCTGGGCCTGCACTGACGCTCATGCACGAAAGCGTGGGGAGCAAACAG	0	0	1	0	2	0	0	2	2	0	0	0	0	0	0	1	0	0	0	0	0	0	0	0	3	0	4	0	1	1	0	1	0	1	0	2	0
Otu00632	252	Proteobacteria	100	Alphaproteobacteria	100	Sphingomonadales	100	Sphingomonadaceae	100	Sphingomonas	100	ACGGAGGGAGCTAGCGTTATTCGGAATTACTGGGCGTAAAGCGCACGTAGGCGGCTTTGTAAGTTAGAGGTGAAAGCCCAGAGCTCAACTCTGGAATTGCCTTTAAGACTGCATCGCTTGAATCCAGGAGAGGTGAGTGGAATTCCGAGTGTAGAGGTGAAATTCGTAGATATTCGGAAGAACACCAGTGGCGAAGGCGGCTCACTGGACTGGTATTGACGCTGAGGTGCGAAAGCGTGGGGAGCAAACAG	0	0	0	0	0	0	0	0	0	0	1	0	0	0	0	0	0	0	0	0	0	0	0	0	0	0	0	0	0	0	0	0	0	0	0	0	0
Otu00634	250	Fusobacteria	100	Fusobacteriia	100	Fusobacteriales	100	Leptotrichiaceae	100	Leptotrichia	100	ACGTATGTCGCAAGCGTTATCCGGAATTATTGGGCATAAAGGGCATCTAGGCGGCCAGATAAGTCTGGGGTGAAAACTTGCGGCTCAACCGCAAGCCTGCCCTGGAAACTATGCGGCTAGAGTACTGGAGAGGTGGACGGAACTGCACGAGTAGAGGTGAAATTCGTAGATATGTGCAGGAATGCCGATGATGAAGATAGTTCACTGGACGGTAACTGACGCTGAAGTGCGAAAGCTAGGGGAGCAAACAG	0	0	0	0	0	0	0	0	0	0	0	0	0	0	0	0	0	0	0	0	0	0	0	0	0	0	0	0	0	0	0	0	0	0	0	0	0
Otu00635	250	Proteobacteria	100	Gammaproteobacteria	100	Enterobacteriales	97	Enterobacteriaceae	97	Enterobacteriaceae_unclassified	96	ACAGAGGGTGCAAGCGTTAATCGGAATTACTGGGCGTAAAGCGCGCGTAGGTGGTTTGTTAAGTCGGATGTGAAATCCCCGGGCTCAACCTGGGAACTGCATTCGAAACTGGCAGGCTAGAGTCTTGTAGAGGGGGGTAGAATTCCAGGTGTAGCGGTGAAATGCGTAGAGATCTGGAGGAATACCGGTGGCGAAGGCGACTACCTGGACTGATACTGACACTGAGGTGCGAAAGCGTGGGGAGCAAACAG	1	5	1	0	0	0	0	1	1	1	0	0	2	1	0	1	0	7	3	1	0	0	0	8	1	0	0	0	6	0	0	0	0	4	2	0	0
Otu00639	246	Proteobacteria	100	Betaproteobacteria	100	Burkholderiales	100	Comamonadaceae	100	Rhodoferax	95	ACGTAGGGTGCAAGCGTTAATCGGAATTACTGGGCGTAAAGCGTGCGCAGGCGGTTATATAAGACAGATGTGAAATCCCCGGGCTCAACCTGGGACCTGCATTTGTGACTGTATAGCTAGAGTACGGTAGAGGGGGATGGAATTCCGCGTGTAGCAGTGAAATGCGTAGATATGCGGAGGAACACCGATGGCGAAGGCAATCCCCTGGACCTGTACTGACGCTCATGCACGAAAGCGTGGGGAGCAAACAG	0	0	0	0	0	0	0	0	0	0	0	0	0	0	0	0	0	0	0	0	0	4	0	0	0	0	0	1	0	0	0	0	0	0	0	0	0
Otu00642	245	Firmicutes	100	Bacilli	100	Bacillales	100	Alicyclobacillaceae	100	Effusibacillus	100	ACGTAGGTGGCAAGCGTTGTCCGGAATTACTGGGCGTAAAGCGCGCGCAGGCGGCCGCTTAAGTCTGGGGTGAAAACCCGGGGCTCAACCCTGGGAGTGCCTTGGATACTGGGTGGCTTGAGCATCGGAGAGGCAAGGGGAATTCCATGTGTAGCGGTGAAATGCGTAGAGATATGGAGGAACACCCGTGGCGAAGGCGCCTTGCTGGCCGGTAGCTGACGCTGAGGCGCGAAAGCGTGGGGAGCAAACAG	0	0	11	0	0	0	58	10	0	0	0	0	4	0	0	0	0	7	0	0	0	0	0	0	3	0	0	0	2	0	0	0	1	0	9	0	0
Otu00643	245	Proteobacteria	100	Betaproteobacteria	100	Rhodocyclales	100	Rhodocyclaceae	100	Dechloromonas	99	ACGTAGGGTGCGAGCGTTAATCGGAATTACTGGGCGTAAAGCGTGCGCAGGCGGTTTTGTAAGACAGGCGTGAAATCCCCGGGCTCAACCTGGGAACTGCGTTTGTGACTGCAAGGCTAGAGTACGGCAGAGGGGGGTGGAATTCCACGTGTAGCAGTGAAATGCGTAGAGATGTGGAGGAACACCAATGGCGAAGGCAGCCCCCTGGGTCGATACTGACGCTCATGCACGAAAGCGTGGGTAGCAAACAG	1	0	0	0	0	0	0	0	0	0	18	0	0	0	0	0	0	8	10	0	0	0	0	1	0	0	0	0	0	0	2	0	0	0	0	0	0
Otu00644	244	Proteobacteria	100	Gammaproteobacteria	100	Xanthomonadales	100	Xanthomonadaceae	100	Stenotrophomonas	100	ACGAAGGGTGCAAGCGTTACTCGGAATTACTGGGCGTAAAGCGTGCGTAGGTGGTTGTTTAAGTCTGTTGTGAAAGCCCTGGGCTCAACCTGGGAATTGCAGTGGATACTGGGCAACTAGAGTGTGGTAGAGGGTAGTGGAATTCCCGGTGTAGCAGTGAAATGCGTAGAGATCGGGAGGAACATCCATGGCGAAGGCAGCTACCTGGACCAACACTGACACTGAGGCACGAAAGCGTGGGGAGCAAACAG	0	0	0	0	0	0	0	1	0	0	0	0	0	0	7	0	0	0	0	0	0	0	0	0	0	0	0	0	0	0	0	0	0	0	0	0	0
Otu00645	244	Bacteroidetes	100	Bacteroidia	100	Bacteroidales	100	Porphyromonadaceae	100	Parabacteroides	100	ACGGAGGATCCGAGCGTTATCCGGATTTATTGGGTTTAAAGGGTGCGTAGGTGGTTTGTTAAGTCAGCGGTGAAAGTTTGTGGCTCAACCATAAAATTGCCGTTGAAACTGGTTAGCTTGAGTATATTTGAGGTAGGCGGAATGCGTGGTGTAGCGGTGAAATGCATAGATATCACGCAGAACTCCAATTGCGAAGGCAGCTTACTAAACTATAACTGACACTGAAGCACGAAAGCGTGGGTATCAAACAG	7	0	0	0	0	0	0	0	0	0	0	2	0	0	0	1	0	0	0	0	0	0	0	0	1	0	0	0	0	0	1	0	0	0	0	0	0
Otu00646	243	Proteobacteria	100	Alphaproteobacteria	100	Caulobacterales	100	Caulobacteraceae	100	Asticcacaulis	100	ACGAAGGGGGCTAGCGTTGCTCGGAATTACTGGTCGTAAAGGGAGCGTAGGCGGGTTATCAAGTTGGAGGTGAAAGCCCAGGGCTCAACCTTGGAATTGCCTTCAAAACTGATAGCCTAGAGTATGATAGAGGTATGTGGAACTCCGAGTGTAGAGGTGAAATTCGTAGATATTCGGAAGAACACCAGTGGCGAAGGCGACATACTGGGTCATGACTGACGCTGAGGCTCGAAAGCGTGGGGAGCAAACAG	0	1	31	3	0	0	0	1	0	0	0	0	0	0	0	0	0	0	0	0	0	0	3	0	0	0	0	0	0	0	2	0	0	0	0	0	0
Otu00647	242	Firmicutes	100	Bacilli	100	Bacillales	100	Staphylococcaceae	100	Macrococcus	97	ACGTAGGTGGCAAGCGTTATCCGGAATTATTGGGCGTAAAGCGCGCGTAGGCGGTCTCTTAAGTCTGATGTGAAAGCCCCCGGCTCAACCGGGGAGGGTCATTGGAAACTGGGAGACTTGAGTGCAGAAGAGGAGAGTGGAATTCCATGTGTAGCGGTGAAATGCGCAGAGATATGGAGGAACACCAGTGGCGAAGGCGGCTCTCTGGTCTGTAACTGACGCTGAGGTGCGAAAGCGTGGGGATCAAACAG	0	0	0	0	0	0	0	0	0	0	0	0	0	0	0	0	0	0	0	0	0	0	10	0	7	0	0	0	0	0	1	0	0	0	0	0	0
Otu00651	241	Proteobacteria	100	Betaproteobacteria	100	Burkholderiales	100	Oxalobacteraceae	56	Noviherbaspirillum	56	ACGTAGGGTGCAAGCGTTAATCGGAATTACTGGGCGTAAAGCGTGCGCAGGCGGTTGTGCAAGACCGATGTGAAATCCCCGGGCTTAACCTGGGAATGGCATTGGTGACTGCACGGCTAGAGTGTGTCAGAGGGGGGTAGAATTCCACGTGTAGCAGTGAAATGCGTAGAGATGTGGAGGAATACCGATGGCGAAGGCAGCCCCCTGGGATAACACTGACGCTCATGCACGAAAGCGTGGGGAGCAAACAG	0	0	1	0	0	0	0	0	0	0	3	0	0	0	19	0	0	0	0	1	0	0	0	0	0	0	0	0	10	0	0	0	0	0	0	1	0
Otu00657	239	Actinobacteria	100	Actinobacteria	100	Actinomycetales	100	Micrococcaceae	73	Nesterenkonia	71	ACGTAGGGCGCGAGCGTTATCCGGAATTATTGGGCGTAAAGAGCTCGTAGGCGGTTTGCCGCGTCTGCTGTGAAAGCCCGGGGCTTAACTCCGGGTGTGCAGTGGGTACGGGCAGACTAGAGTGTGGTAGGGGAGACTGGAATTCCTGGTGTAGCGGTGAAATGCGCAGATATCAGGAGGAACACCGATGGCGAAGGCAGGTCTCTGGGCCATTACTGACGCTGAGAAGCGAAAGCATGGGGAGCGAACAG	0	1	3	0	0	0	0	5	2	5	1	0	0	0	0	0	0	1	3	1	3	0	0	1	3	0	0	0	3	0	2	2	0	4	1	1	0
Otu00658	239	Actinobacteria	100	Actinobacteria	100	Actinomycetales	100	Actinomycetales_unclassified	86	Actinomycetales_unclassified	86	ACATAGGGTGCAAGCGTTGTCCGGAATTATTGGGCGTAAAGAGCTCGTAGGTGGTTAGATACGTCGGATGTGAAAATCAGGGGCTCAACCCCTGACCTGCATTCGATACGGTCTAGCTAGAGTGTGGTAGGGGAGACTGGAATTCCTGGTGTAGCGGTGGAATGCGCAGATATCAGGAGGAACACCGATGGCGAAGGCAGGTCTCTGGGCCATTACTGACACTGAGGAGCGAAAGCGTGGGGAGCGAACAG	0	2	0	1	0	0	0	33	0	0	10	0	0	0	0	0	0	0	0	0	8	11	0	1	0	0	3	0	0	0	3	0	0	0	0	0	0
Otu00659	239	Bacteroidetes	100	Sphingobacteriia	100	Sphingobacteriales	100	Sphingobacteriaceae	100	Mucilaginibacter	100	ACGGAGGATCCGAGCGTTATCCGGATTTATTGGGTTTAAAGGGTGCGTAGGCGGCCTATTAAGTCAGGGGTGAAAGACGGTAGCTTAACTATCGCAGTGCCTTTGATACTGATGGGCTTGAATGTAGTTGAGGTAGGCGGAATGTGGCAAGTAGCGGTGAAATGCATAGATATGCCACAGAACACCAATTGCGAAGGCAGCTTACTAAGCTAAGATTGACGCTGAGGCACGAAAGCGTGGGGATCAAACAG	0	0	0	0	0	0	0	0	0	0	0	0	0	0	0	0	0	0	0	0	0	0	0	0	0	0	43	0	0	0	0	8	0	0	0	0	0
Otu00661	238	Firmicutes	100	Bacilli	100	Bacillales	100	Bacillaceae_1	88	Bacillus	78	ACGTAGGTGGCAAGCGTTGTCCGGAATTATTGGGCGTAAAGCGCGCGCAGGCGGTTTCTTAAGTCTGATGTGAAAGCCCACGGCTCAACCGTGGAGGGTCATTGGAAACTGGGAGACTTGAGTGCAGAAGAGGAGAGTGGAATTCCACGTGTAGCGGTGAAATGCGTAGATATGTGGAGGAACACCAGTGGCGAAGGCGACTCTCTGGTCTGTAACTGACGCTGAGGCGCGAAAGCGTGGGGAGCAAACAG	0	0	4	1	1	0	0	1	0	0	4	0	0	1	0	0	0	1	3	0	2	0	0	0	0	0	1	0	0	0	0	1	0	1	0	3	0
Otu00665	233	Proteobacteria	100	Betaproteobacteria	100	Burkholderiales	100	Burkholderiales_unclassified	100	Burkholderiales_unclassified	100	ACGTAGGGTGCGAGCGTTAATCGGAATTACTGGGCGTAAAGCGTGCGCAGGCGGCTTTGCAAGACAGAGGTGAAATCCCCGGGCTCAACCTGGGAATGGCGATGGTGACTGCAAGGCTAGAGTTTGGCAGAGGGGGGTAGAATTCCACGTGTAGCAGTGAAATGCGTAGATATGCGGAGGAACACCAATGGCGAAGGCAATCCCCTGGGCCTGTACTGACGCTCATGCACGAAAGCGTGGGGAGCAAACAG	0	0	1	0	11	0	0	0	0	1	0	0	0	0	0	1	0	0	0	2	0	0	0	0	0	0	3	0	0	2	0	3	0	0	0	0	0
Otu00669	232	Proteobacteria	100	Gammaproteobacteria	100	Pseudomonadales	100	Pseudomonadaceae	100	Pseudomonas	100	ACGTAGGGAGCAAGCGTTGTCCGGAATTACTGGGCGTAAAGCGCGCGTAGGTGGTTCGTTAAGTTGGATGTGAAATCCCCGGGCTCAACCTGGGAACTGCATCCAAAACTGGCGAGCTAGAGTATGGTAGAGGGTGGTGGAATTTCCTGTGTAGCGGTGAAATGCGTAGATATAGGAAGGAACACCAGTGGCGAAGGCGACCACCTGGACTGATACTGACACTGAGGTGCGAAAGCGTGGGGAGCAAACAG	0	0	1	0	1	0	0	2	0	0	0	0	0	0	0	5	0	2	0	1	0	0	2	0	0	0	2	0	1	0	0	5	0	1	3	0	0
Otu00672	230	Proteobacteria	100	Deltaproteobacteria	100	Desulfovibrionales	100	Desulfovibrionaceae	100	Bilophila	100	ACGGAGGGTGCAAGCGTTAATCGGAATCACTGGGCGTAAAGCGCACGTAGGCGGCTTGGTAAGTCAGGGGTGAAATCCCACAGCCCAACTGTGGAACTGCCTTTGATACTGCCAGGCTTGAGTACCGGAGAGGGTGGCGGAATTCCAGGTGTAGGAGTGAAATCCGTAGATATCTGGAGGAACACCGGTGGCGAAGGCGGCCACCTGGACGGTAACTGACGCTGAGGTGCGAAAGCGTGGGTAGCAAACAG	0	0	0	1	1	0	0	0	0	0	0	0	0	0	0	0	0	0	0	0	0	0	0	0	24	0	0	0	0	0	4	0	0	0	0	38	0
Otu00674	229	Actinobacteria	100	Actinobacteria	100	Actinomycetales	100	Promicromonosporaceae	84	Promicromonosporaceae_unclassified	84	ACGTAGGGCGCAAGCGTTGTCCGGAATTATTGGGCGTAAAGAGCTCGTAGGCGGTTTGTCGCGTCTGGTGTGAAAACTCGAGGCTCAACCTCGAGCTTGCATCGGGTACGGGCAGACTAGAGTGCGGTAGGGGAGACTGGAATTCCTGGTGTAGCGGTGGAATGCGCAGATATCAGGAGGAACACCGATGGCGAAGGCAGGTCTCTGGGCCGCAACTGACGCTGAGGAGCGAAAGCATGGGGAGCGAACAG	0	0	0	0	0	0	0	0	0	0	0	0	0	0	0	0	0	0	0	0	0	0	10	0	0	0	0	0	0	0	7	0	12	12	0	0	0
Otu00676	228	Bacteroidetes	100	Flavobacteriia	100	Flavobacteriales	100	Flavobacteriaceae	100	Flavobacterium	100	ACGTAGGTGGCAAGCGTTGTCCGGAATCATTGGGTTTAAAGGGTCCGTAGGCGGTTTAATAAGTCAGTGGTGAAAGCCCATCGCTCAACGGTGGAACGGCCATTGATACTGTTAAACTTGAATTATTAGGAAGTAACTAGAATATGTAGTGTAGCGGTGAAATGCTTAGAGATTACATGGAATACCAATTGCGAAGGCAGGTTACTACTAATGGATTGACGCTGATGGACGAAAGCGTGGGTAGCGAACAG	0	0	1	3	0	0	0	4	1	0	3	1	0	0	0	0	0	3	0	0	2	0	1	1	1	0	1	0	0	0	2	1	0	0	4	1	1
Otu00679	226	Proteobacteria	100	Alphaproteobacteria	100	Rhodospirillales	100	Rhodospirillaceae	99	Rhodospirillaceae_unclassified	99	ACGAAGGGGGCAAGCGTTGTTCGGAATTACTGGGCGTAAAGGGCGCGTAGGCGGTGCACTAAGTCAGGCGTGAAAGCCCTGGGCTCAACCCGGGAACTGCGCTTGATACTGGTGCGCTTGAATCCAGGAGAGGTTGGTGGAATTCCCAGTGTAGAGGTGAAATTCGTAGAGATTGGGAAGAACACCGGTGGCGAAGGCGGCCAACTGGACTGGTATTGACGCTGAGGCGCGAAAGCGTGGGGAGCAAACAG	0	0	0	0	0	0	0	0	0	0	0	0	0	0	0	0	0	0	0	0	0	0	0	0	0	0	0	0	0	0	25	19	0	0	0	0	0
Otu00682	225	Proteobacteria	100	Alphaproteobacteria	100	Rhizobiales	100	Bradyrhizobiaceae	100	Bradyrhizobium	89	ACGAAGGGGGCTAGCGTTGCTCGGAATCACTGGGCGTAAAGGGTGCGTAGGCGGGTCTTTAAGTCAGGGGTGAAATCCTGGAGCTCAACTCCAGAACTGCCTTTGATACTGAAGATCTTGAGTATGGGAGAGGTGAGTGGAACTGCGAGTGTAGAGGTGAAATTCGTAGATATTCGCAAGAACACCAGTGGCGAAGGCGGCTCACTGGCCCATAACTGACGCTGAGGCACGAAAGCGTGGGGAGCAAACAG	0	0	0	0	2	0	0	0	0	0	0	0	0	0	0	0	0	0	0	0	0	0	0	0	0	0	0	0	0	1	24	53	0	0	0	0	0
Otu00684	223	Actinobacteria	100	Actinobacteria	100	Actinomycetales	100	Micrococcaceae	96	Nesterenkonia	75	ACGAAGGGGGCTAGCGTTGTTCGGAATTATTGGGCGTAAAGAGCTCGTAGGCGGTTTGCCGCGTCTGCTGTGAAAGCCCGGGGCTTAACTCCGGGTGTGCAGTGGGTACGGGCAGACTGGAGTGCAGTAGGGGAGACTGGAATTCCTGGTGTAGCGGTGAAATGCGCAGATATCAGGAGGAACACCGATGGCGAAGGCAGGTCTCTGGGCTGTTACTGACGCTGAGGAGCGAAAGCATGGGGAGCGAACAG	0	1	4	1	0	0	0	0	3	0	2	0	0	0	0	0	0	0	3	1	0	0	0	1	3	0	3	0	0	0	5	0	0	0	1	0	0
Otu00687	220	Bacteroidetes	100	Flavobacteriia	100	Flavobacteriales	100	Flavobacteriaceae	100	Chryseobacterium	100	ACGGAGGGTGCAAGCGTTATCCGGATTTATTGGGTTTAAAGGGTCCGTAGGCGGATCTGTAAGTCAGTGGTGAAATCTCACAGCTTAACTGTGAAACTGCCATTGATACTGCAGGTCTTGAGTGTTGTTGAAGTAGCTGGAATAAGTAGTGTAGCGGTGAAATGCATAGATATTATCCAGAACTCCAATTGCGTAGGCAGGTTACTAAGCAACAACTGACGCTGATGGACGAAAGCGTGGGGAGCGAACAG	0	0	1	0	13	0	0	0	0	0	0	0	0	0	0	0	0	0	0	0	0	0	0	0	0	0	0	0	0	0	0	5	0	0	2	0	0
Otu00691	219	Proteobacteria	100	Alphaproteobacteria	100	Sphingomonadales	100	Sphingomonadaceae	100	Sphingorhabdus	89	ACGGAGGGAGCTAGCGTTGTTCGGAATTACTGGGCGTAAAGAGTACGTAGGCGGTTATTCAAGTCAGAGGTGAAAGCCTGGAGCTCAACTCCAGAACTGCCTTTGAAACTAGATAGCTAGAATCTTGGAGAGGTGAGTGGAATTCCGAGTGTAGAGGTGAAATTCGTAGATATTCGGAAGAACACCAGTGGCGAAGGCGACTCACTGGACAAGTATTGACGCTGAGGTACGAAAGCGTGGGGAGCAAACAG	0	0	0	1	0	4	0	0	0	0	0	0	0	0	0	0	0	10	0	0	5	0	0	0	0	0	0	0	1	0	0	4	38	0	0	0	0
Otu00692	218	Firmicutes	100	Clostridia	100	Clostridiales	100	Lachnospiraceae	100	Clostridium_XlVa	95	ACGTAGGGGGCAAGCGTTATCCGGATTTACTGGGTGTAAAGGGAGCGTAGACGGTGATGTAAGTCTGATGTGAAAGCCCGGGGCTCAACCCCGGGACTGCATTGGAAACTATAACACTAGAGTGTCGGAGAGGTAAGTGGAATTCCTAGTGTAGCGGTGAAATGCGTAGATATTAGGAGGAACACCAGTGGCGAAGGCGACTTACTGGACGATGACTGACGTTGAGGCTCGAAAGCGTGGGGAGCAAACAG	50	0	0	2	3	0	0	0	0	0	0	0	8	0	0	0	0	0	0	0	0	6	0	0	5	0	2	0	0	0	0	0	0	0	0	0	0
Otu00694	218	Verrucomicrobia	100	Opitutae	100	Opitutales	100	Opitutaceae	100	Opitutus	100	ACAGAGACTGCAAGCGTTATTCGGATTCACTGGGCGTAAAGGGTGCGCAGGCGGCCAAGTGTGTGAGGCGTGAAAGCCTGGGGCTTAACCCCAGAATTGCACCTCAAACTACATGGCTAGAGCATTGGAGAGGGTAGCAGAATTCATGGTGTAGCAGTGAAATGCGTAGATATCATGAGGAATACCAGAGGCGAAGGCGGCTACCTGGACAATTGCTGACGCTCAGGCACGAAAGCGTGGGGAGCAAAAGG	0	0	0	0	0	0	0	0	0	0	0	0	0	0	0	0	0	0	0	0	0	0	0	0	0	0	0	3	0	0	0	0	0	0	0	0	0
Otu00696	217	Proteobacteria	100	Betaproteobacteria	100	Burkholderiales	100	Comamonadaceae	100	Comamonas	98	ACGTAGGGTGCAAGCGTTAATCGGAATTACTGGGCGTAAAGCGTGCGCAGGCGGTTTTGTAAGACAGTGGTGAAATCCCCGGGCTCAACCTGGGAACTGCCATTGTGACTGCAAGGCTAGAGTGCGGCAGAGGGGGATGGAATTCCGCGTGTAGCAGTGAAATGCGTAGATATGCGGAGGAACACCGATGGCGAAGGCAATCCCCTGGGCCTGCACTGACGCTGAGGAGCGAAAGCGTGGGGAGCGAACAG	0	2	0	1	1	0	0	4	0	0	0	0	0	1	0	16	0	0	4	0	0	0	0	0	1	0	1	0	0	0	0	0	0	2	4	5	0
Otu00697	217	Bacteroidetes	100	Flavobacteriia	100	Flavobacteriales	100	Flavobacteriaceae	100	Flavobacterium	100	ACGGAGGATGCAAGCGTTATCCGGAATCATTGGGTTTAAAGGGTCCGTAGGCGGCCAAATAAGTCAGTGGTGAAAGCCCATCGCTCAACGATGGAACGGCCATTGATACTGTTAAACTTGAATTATTAGGAAGTAACTAGAATATGTAGTGTAGCGGTGAAATGCTTAGAGATTACATGGAATACCAATTGCGAAGGCAGGTTACTACTAATGGATTGACGCTGATGGACGAAAGCGTGGGTAGCGAACAG	1	0	0	0	0	0	0	17	3	0	0	0	0	0	0	0	0	3	0	0	1	0	1	0	1	0	3	0	2	0	2	0	0	0	6	3	0
Otu00699	217	Proteobacteria	100	Gammaproteobacteria	100	Pseudomonadales	100	Moraxellaceae	100	Acinetobacter	99	ACGTAGGGTGCGAGCGTTGTCCGGATTTACTGGGCGTAAAGCGTGCGTAGGCGGCTTTTTAAGTCGGATGTGAAATCCCCGAGCTTAACTTGGGAATTGCATACGATACTGTTTAGCTAGAGTATGGGAGAGGATGGTAGAATTCCAGGTGTAGCGGTGAAATGCGTAGAGATCTGGAGGAATACCGATGGCGAAGGCAGCCATCTGGCCTAATACTGACGCTGAGGTACGAAAGCATGGGGAGCAAACAG	0	0	0	0	10	0	0	0	0	3	3	1	0	1	0	0	0	0	1	0	0	0	0	0	0	0	0	0	0	0	0	1	0	0	1	2	0
Otu00702	216	Proteobacteria	100	Betaproteobacteria	100	Methylophilales	100	Methylophilaceae	100	Methylophilus	69	ACGTAGGGTGCGAGCGTTAATCGGAATTACTGGGCGTAAAGCGTGCGCAGGCGGTTTTGTAAGTCAGATGTGAAATCCCCGAGCTCAACTTGGGAACTGCGTTTGAAACTACAAGACTAGAATATGTCAGAGGGGGGTAGAATTCCACGTGTAGCAGTGAAATGCGTAGAGATGTGGAGGAATACCAATGGCGAAGGCAGCCCCCTGGGATAATATTGACGCTCATGCACGAAAGCGTGGGGAGCAAACAG	0	0	0	0	0	0	0	0	0	0	0	0	0	0	0	3	0	0	0	0	0	1	0	1	0	0	0	0	0	0	4	0	0	0	0	0	0
Otu00703	216	Proteobacteria	100	Betaproteobacteria	100	Burkholderiales	100	Comamonadaceae	100	Comamonadaceae_unclassified	55	ACGTAGGGTGCAAGCGTTAATCGGAATTACTGGGCGTAAAGCGTGCGCAGGCGGTTATGCAAGACAGAGGTGAAATCCCCGGGCTCAACCTGGGAACTGCCTTTGTGACTGCATAGCTAGAGTACGGTAGAGGGGGATGGAATTCCGCGTGTAGCAGTGAAATGCGTAGATATGCGGAGGAACACCGATGGCGAAGGCAATCCCCTGGACCTGTACTGACGCTGAGGTACGAAAGCATGGGGAGCAAACAG	0	0	3	0	3	0	0	4	1	0	4	3	2	1	1	4	0	0	0	0	0	0	0	0	0	0	4	0	0	0	3	1	0	0	2	1	0
Otu00704	215	Acidobacteria	100	Acidobacteria_Gp6	100	Gp6	100	Gp6_unclassified	100	Gp6_unclassified	100	ACGGGGGGGGCAAGCGTTGTTCGGAATTACTGGGCGTAAAGGGCTCGTAGGCGGCCAACTAAGTCAGACGTGAAATCCCTCGGCTTAACCGGGGAACTGCGTCTGATACTGGATGGCTTGAGATTGGGAGAGGGATGCGGAATTCCAGGTGTAGCGGTGAAATGCGTAGATATCTGGAGGAACACCGGTGGCGAAGGCGGCATCCTGGACCAACACTGACGCTGAGGAGCGAAAGCCAGGGGAGCAAACGG	0	0	0	1	0	0	0	0	0	0	0	0	0	0	0	0	0	0	0	0	0	0	0	0	0	0	2	0	0	0	0	0	0	0	0	0	0
Otu00705	214	Actinobacteria	100	Actinobacteria	100	Actinomycetales	100	Nocardioidaceae	100	Nocardioides	100	ACGTAGGGTGCGAGCGTTGTCCGGAATTATTGGGCGTAAAGGGCTCGTAGGCGGTTTGTCGCGTCGGGAGTGAAAACCAGGTGCTTAACACCTGGCTTGCTTTCGATACGGGCAGACTAGAGGTATGCAGGGGAGAACGGAATTCCTGGTGTAGCGGTGAAATGCGCAGATATCAGGAGGAACACCGGTGGCGAAGGCGGTTCTCTGGGCATGACCTGACGCTGAGGAGCGAAAGTGTGGGGAGCGAACAG	0	0	0	2	0	0	0	0	0	0	0	0	0	8	0	0	0	0	0	0	0	0	0	0	0	0	0	0	0	0	2	7	0	0	0	0	0
Otu00714	213	Bacteroidetes	100	Flavobacteriia	100	Flavobacteriales	100	Flavobacteriaceae	100	Chryseobacterium	100	ACGGAGGGTGCAAGCGTTATCCGGATTTATTGGGTTTAAAGGGTCCGTAGGCGGATCTGTAAGTCAGTGGTGAAATCTCACAGCTTAACTGTGAAACTGCCATTGATACTGCAGGTCTTGAGTAAATTTGAAGTGGCTGGAATAAGTAGTGTAGCGGTGAAATGCATAGATATTACTTAGAACACCAATTGCGAAGGCAGGTCACTAAGATTTAACTGACGCTGATGGACGAAAGCGTGGGGAGCGAACAG	0	0	0	0	0	0	0	0	0	0	0	0	0	0	0	0	0	0	0	0	0	0	0	0	0	0	0	0	0	0	5	0	0	0	0	0	0
Otu00715	212	Actinobacteria	100	Actinobacteria	100	Actinomycetales	100	Pseudonocardiaceae	100	Pseudonocardia	100	ACGTAGGGTGCGAGCGTTGTCCGGAATTATTGGGCGTAAAGAGCTCGTAGGCGGTGTGTCGCGTCGGCCGTGAAAACCTGCAGCTTAACTGTGGGCTTGCGGTCGATACGGGCATCACTGGAGTTCGGCAGGGGAGACTGGAATTCCTGGTGTAGCGGTGAAATGCGCAGATATCAGGAGGAACACCGGTGGCGAAGGCGGGTCTCTGGGCCGATACTGACGCTGAGGAGCGAAAGCGTGGGGAGCGAACAG	1	9	0	0	0	0	0	0	0	14	0	0	0	0	0	0	0	0	0	0	0	0	0	0	0	0	0	0	0	0	0	0	0	0	0	0	0
Otu00717	212	Firmicutes	100	Bacilli	100	Bacillales	100	Bacillales_incertae_sedis	100	Caldalkalibacillus	100	ACGTAGGGGGCGAGCGTTGTCCGGAATCACTGGGCGTAAAGCGCGCGCAGGCGGCCTCTTAAGTCTGATGTGAAAGCCCCCGGCTCAACCGGGGAGGGTCATTGGAAACTGGGAGGCTTGAGTGCAGGAGAGGGAAGCGGAATTCCCGGTGTAGCGGTGAAATGCGTAGATATCGGGAGGAACACCAGTGGCGAAGGCGGCTTCCTGGCCTGTAACTGACGCTGAGGCGCGAAAGCGTGGGGAGCAAACAG	0	0	3	0	0	0	0	1	3	0	3	0	0	0	0	0	0	0	2	0	0	1	0	1	1	0	1	0	0	0	0	0	0	4	2	0	0
Otu00718	211	Proteobacteria	100	Betaproteobacteria	100	Burkholderiales	100	Comamonadaceae	89	Comamonadaceae_unclassified	70	ACGTAGGGTGCAAGCGTTAATCGGAATTACTGGGCGTAAAGCGTGCGCAGGCGGTTTTGTAAGACAGTGGTGAAATCCCCGGGCTCAACCTGGGAATGGCGATGGTGACTGCAAGGCTAGAGTTTGGCAGAGGGGGATGGAATTCCGCGTGTAGCAGTGAAATGCGTAGATATGCGGAGGAACACCGATGGCGAAGGCAATCCCCTGGGCCTGCACTGACGCTCATGCACGAAAGCGTGGGGAGCAAACAG	0	0	0	1	10	0	0	0	1	0	0	0	0	0	0	0	0	0	0	0	0	0	0	0	3	0	2	0	0	0	0	0	0	0	0	0	0
Otu00727	208	Proteobacteria	100	Gammaproteobacteria	100	Enterobacteriales	100	Enterobacteriaceae	100	Enterobacteriaceae_unclassified	95	ACGGAGGGTGCAAGCGTTAATCGGAATTACTGGGCGTAAAGCGCACGCAGGCGGTTTGTTAAGTCAGATGTGAAATCCCCGGGCTCAACCTGGGAACTGCATTCGAAACTGGCAGGCTAGAGTCTTGTAGAGGGGGGTAGAATTCCAGGTGTAGCGGTGAAATGCGTAGAGATCTGGAGGAATACCGGTGGCGAAGGCGGCCCCCTGGACGAAGACTGACGCTCAGGTGCGAAAGCGTGGGGAGCAAACAG	0	0	2	0	0	0	0	0	1	3	0	0	2	0	0	0	0	1	3	1	0	0	0	0	0	0	0	0	2	0	0	0	0	1	3	0	0
Otu00729	207	Bacteroidetes	100	Flavobacteriia	100	Flavobacteriales	100	Flavobacteriaceae	100	Chryseobacterium	100	ACGGAGGATCCGAGCGTTATCCGGATTTATTGGGTTTAAAGGGTCCGTAGGCGGATCTGTAAGTCAGTGGTGAAATCTCACAGCTTAACTGTGAAACTGCCATTGATACTGCAGGTCTTGAGTGTTGTTGAAGTAGCTGGAATAAGTAGTGTAGCGGTGAAATGCATAGATATTACTTAGAACACCAATTGCGAAGGCAGGTTACTAAGCAACAACTGACGCTGAGGCACGAAAGCGTGGGGATCAAACAG	0	0	1	0	10	0	0	0	2	0	1	0	0	0	0	3	0	0	0	0	0	0	0	0	1	0	4	0	0	0	0	6	0	0	1	0	0
Otu00732	206	Proteobacteria	100	Gammaproteobacteria	100	Pseudomonadales	83	Pseudomonadaceae	83	Pseudomonas	52	ACGTAGGGAGCAAGCGTTGTCCGGAATTACTGGGCGTAAAGCGCGCGTAGGTGGTTTGTTAAGTCGGATGTGAAATCCCCGGGCTCAACCTGGGAACTGCATCCGAAACTGGCAAGCTAGAGTATGGTAGAGGGTAGTGGAATTTCCTGTGTAGCGGTGAAATGCGTAGATATAGGAAGGAACACCAGTGGCGAAGGCGACTACCTGGACTGATACTGACACTGAGGTGCGAAAGCGTGGGGAGCAAACAG	3	0	7	0	0	0	0	1	2	1	0	0	1	1	0	1	0	7	0	2	3	0	0	1	8	0	1	0	1	0	0	1	0	2	1	6	1
Otu00734	205	Armatimonadetes	100	Armatimonadetes_unclassified	88	Armatimonadetes_unclassified	88	Armatimonadetes_unclassified	88	Armatimonadetes_unclassified	88	ACGTAGGGTGCAAGCGTTGTCCGGATTTACTGGGCGTAAAGAGCGCGTAGGCGGCTCGTTAAGTGTGAAGTGAAATCTCTGGGCTCACCCCAGAAACTGCTTTACATACTGGCGAGCTTGAGGATTGGAGAGGTTTGTGGAATTCCTGGTGTAGCGGTGAAATGCGTTGATATCAGGAGGAACACCCATGGCGAAGGCAGCAAACTGGCCAATTCCTGACGCTGAGGCGCGAAAGCGTGGGTAGCAAACAG	0	0	0	3	0	0	0	14	0	0	0	0	0	0	0	0	0	0	19	9	0	0	0	0	0	0	0	0	0	0	0	1	0	0	0	0	0
Otu00740	203	Proteobacteria	100	Betaproteobacteria	100	Burkholderiales	100	Oxalobacteraceae	100	Herbaspirillum	95	ACGTAGGGTGCAAGCGTTAATCGGAATTACTGGGCGTAAAGCGTGCGCAGGCGGTTGTGTAAGTCAGATGTGAAATCCCCGGGCTCAACCTGGGAATTGCATTTGAGACTGCACGGCTAGAGTGTGTCAGAGGGGGGTAGAATTCCACGTGTAGCAGTGAAATGCGTAGAGATGCGGAGGAATACCGATGGCGAAGGCAGCCCCCTGGGATGACACTGACGCTCATGCACGAAAGCGTGGGGAGCAAACAG	1	0	1	0	1	0	0	0	7	0	0	0	0	0	0	0	0	1	0	0	0	0	4	3	2	0	3	0	1	0	0	0	0	0	0	0	0
Otu00742	202	Actinobacteria	100	Actinobacteria	100	Actinomycetales	100	Corynebacteriaceae	100	Corynebacterium	100	ACGTAGGGTGCGAGCGTTGTCCGGAATTACTGGGCGTAAAGAGCTCGTAGGTGGTTTGTCGCGTCGTTTGTGGAATACCGCAGCTTAACTGCGGGGTTGCAGGCGATACGGGCATAACTTGAGTGCTGTAGGGGAGACTGGAATTCCTGGTGTAGCGGTGGAATGCGCAGATATCAGGAGGAACACCGATGGCGAAGGCAGGTCTCTGGGCAGTAACTGACGCTGAGGAGCGAAAGCATGGGTAGCGAACAG	2	0	0	0	0	0	0	0	0	0	0	0	0	0	0	0	0	0	0	0	0	62	0	0	0	0	0	0	0	0	0	0	0	8	0	0	0
Otu00743	202	Bacteroidetes	100	Sphingobacteriia	100	Sphingobacteriales	100	Sphingobacteriales_unclassified	85	Sphingobacteriales_unclassified	85	ACGGAGGGTGCAAGCGTTATCCGGATTTACTGGGTTTAAAGGGTGCGTAGGCGGACTTTTAAGTTAAATGTGAAAGCTTGCAGCTTAACTGTAAGATTGCGTTTGATACTGGAAGTCTTGAATATGGTAGAAGTGGGCGGAATAAATCATGTAGCGGTGAAATGCATAGATATGATTTAGAACACCGATTGCGAAGGCAGCTCGCTATGTCATGATTGACGCTGAGGCACGAAAGCGTGGGGATCAAACAG	0	0	0	1	0	0	0	0	0	0	0	0	0	0	0	0	0	0	0	0	0	0	0	0	0	0	0	0	0	0	0	0	0	0	0	7	15
Otu00745	201	Proteobacteria	100	Alphaproteobacteria	100	Caulobacterales	100	Caulobacteraceae	100	Caulobacter	100	ACGAAGGGTGCAAGCGTTAATCGGAATTACTGGGCGTAAAGGGCGCGTAGGCGGACAGTTTAGTCAGAGGTGAAAGCCCAGGGCTCAACCTTGGAATTGCCTTTGATACTGGCAGTCTTGAGTACGGAAGAGGTATGTGGAACTCCGAGTGTAGAGGTGAAATTCGTAGATATTCGGAAGAACACCAGTGGCGAAGGCGACATACTGGTCCGTTACTGACGCTGAGGCTCGAAAGCGTGGGGAGCAAACAG	0	0	0	5	3	0	0	0	0	0	0	0	0	4	0	4	0	0	0	0	0	0	0	0	1	0	12	0	0	0	0	6	0	0	0	0	0
Otu00746	200	Proteobacteria	100	Alphaproteobacteria	100	Caulobacterales	100	Caulobacteraceae	100	Caulobacter	86	ACGAAGGGGGCTAGCGTTGCTCGGAATTACTGGGCGTAAAGGGAGCGTAGGCGGACTGTTTAGTCAGAGGTGAAAGCCCAGGGCTCAACCCTGGAATTGCCTTCGATACTGGGAGTCTTGAGTTCGGAAGAGGTTGGTGGAACTGCGAGTGTAGAGGTGAAATTCGTAGATATTCGGAAGAACACCAGTGGCGAAGGCGACATACTGGTCCGTTACTGACGCTGAGGCTCGAAAGCGTGGGGAGCAAACAG	0	0	0	0	2	0	0	0	0	0	0	0	0	0	0	3	0	0	0	0	0	0	0	0	1	0	3	0	0	0	0	1	0	0	0	0	0
Otu00747	200	Actinobacteria	100	Actinobacteria	100	Actinomycetales	100	Micrococcaceae	59	Micrococcaceae_unclassified	59	ACGTAGGGTGCGAGCGTTATCCGGAATTATTGGGCGTAAAGAGCTCGTAGGCGGTTTGTCGCGTCTGTCGTGAAAGTCCGGGGCTTAACCCCGGATCTGCAGTGGGTACGGGCAGACTAGAGTGTGGTAGGGGAGACTGGAATTCCTGGTGTAGCGGTGAAATGCGCAGATATCAGGAGGAACACCGATGGCGAAGGCAGGTCTCTGGGCCATTACTGACGCTGAGAAGCGAAAGCATGGGGAGCGAACAG	0	0	5	0	0	0	0	4	1	3	2	0	0	0	0	0	0	2	4	0	0	0	0	1	5	0	0	0	0	0	1	0	0	0	3	3	0
Otu00749	199	Proteobacteria	100	Alphaproteobacteria	100	Sphingomonadales	100	Sphingomonadaceae	100	Novosphingobium	98	ACGGAGGGAGCTAGCGTTGTTCGGAATTACTGGGCGTAAAGCGCACGTAGGCGGCTATTCAAGTCGGGGGTGAAAGCCCGGGGCTCAACCCCGGAACTGCCCTCGAAACTAGGTAGCTAGAATCTTGGAGAGGCGAGTGGAATTCCGAGTGTAGAGGTGAAATTCGTAGATATTCGGAAGAACACCAGTGGCGAAGGCGACTCGCTGGACAAGTATTGACGCTGAGGTGCGAAAGCGTGGGGAGCAAACAG	0	0	0	0	0	5	0	0	0	0	0	1	0	0	0	3	0	0	0	0	0	0	0	0	0	0	0	0	0	0	7	0	0	0	0	0	16
Otu00751	197	Proteobacteria	100	Gammaproteobacteria	100	Enterobacteriales	100	Enterobacteriaceae	100	Enterobacteriaceae_unclassified	73	ACGTAGGTGGCAAGCGTTGTCCGGAATTACTGGGCGTAAAGCGCACGCAGGCGGTCTGTCAAGTCGGATGTGAAATCCCCGGGCTCAACCTGGGAACTGCATCCGAAACTGGCAGGCTAGAGTCTTGTAGAGGGGGGTAGAATTCCAGGTGTAGCGGTGAAATGCGTAGAGATCTGGAGGAATACCGGTGGCGAAGGCGGCCCCCTGGACAAAGACTGACGCTCAGGTGCGAAAGCGTGGGGAGCAAACAG	0	0	1	0	0	0	0	6	3	0	0	0	0	0	0	0	0	1	0	3	0	0	1	1	0	0	0	0	1	0	0	0	0	4	3	2	0
Otu00753	195	Actinobacteria	100	Actinobacteria	100	Actinomycetales	100	Actinomycetales_unclassified	100	Actinomycetales_unclassified	100	ACGTAGGGTGCAAGCGTTGTCCGGATTTATTGGGCGTAAAGAGCTCGTAGGCGGTTAGTCACGTCGGATGTGAAATCCCAGAGCTTAACTCTGGGCCTGCATTCGATACGGGCTGACTAGAGTGTTGTAGGGGAGACTGGAACTCCTGGTGTAGCGGTGAAATGCGCAGATATCAGGAAGAACACCGGTGGCGAAGGCGGGTCTCTGGGCAACTACTGACGCTGAGGAGCGAAAGCGTGGGGAGCAAACAG	0	10	0	0	0	0	0	1	0	0	8	0	0	0	0	9	5	0	0	0	0	0	0	0	8	0	0	0	0	0	5	0	0	0	11	0	0
Otu00758	194	Firmicutes	100	Clostridia	100	Clostridiales	100	Lachnospiraceae	100	Clostridium_XlVa	95	ACGTAGGGGGCAAGCGTTATCCGGATTTACTGGGTGTAAAGGGAGCGTAGACGGCTATGTAAGTCTGATGTGAAAACCCGGGGCTCAACCCCGGGACTGCATTGGAAACTATGTAGCTAGAGTGTCGGAGAGGTAAGTGGAATTCCTAGTGTAGCGGTGAAATGCGTAGATATTAGGAGGAACACCAGTGGCGAAGGCGACTTACTGGACGATCACTGACGTTGAGGCTCGAAAGCGTGGGGAGCAAACAG	33	0	0	0	4	0	0	0	0	0	0	0	4	0	0	0	0	0	0	0	0	0	0	0	0	0	0	0	0	0	0	0	0	0	0	0	0
Otu00760	194	Firmicutes	100	Bacilli	100	Lactobacillales	100	Lactobacillaceae	100	Lactobacillus	100	ACGTAGGTGGCAAGCGTTGTCCGGATTTATTGGGCGTAAAGCGAGCGCAGGCGGAAGAATAAGTCTGATGTGAAAGCCCTCGGCTTAACCGAGGAACTGCATCGGAAACTGTTTTTCTTGAGTGCAGAAGAGGAGAGTGGAATTCCATGTGTAGCGGTGGAATGCGTAGATATATGGAAGAACACCAGTGGCGAAGGCGACTCTCTGGTCTGCAACTGACGCTGAGGCTCGAAAGCATGGGTAGCGAACAG	0	0	0	0	0	0	0	0	0	0	0	0	0	0	0	0	0	6	0	0	0	2	3	0	0	0	0	1	0	0	0	0	0	0	0	0	0
Otu00763	193	Firmicutes	100	Clostridia	100	Clostridiales	100	Ruminococcaceae	100	Ruminococcaceae_unclassified	96	ACGTAGGTGGCGAGCGTTGTCCGGAATTACTGGGTGTAAAGGGAGCGCAGGCGGGGAGCCAAGTTGGATGTGAAATACCGCAGCTCAACTGCGGGGCTGCATCCAAAACTGGTTCTCTTGAGTGAAGTAGAGGTAGGCGGAATTCCTAGTGTAGCGGTGAAATGCGTAGATATTAGGAGGAACACCAGTGGCGAAGGCGGCCTACTGGGCTTTAACTGACGCTGAGGCTCGAAAGCGTGGGGAGCAAACAG	0	0	0	0	0	0	0	0	0	0	0	0	0	0	0	0	0	0	0	0	0	0	0	0	0	0	0	0	0	0	0	0	0	0	0	0	0
Otu00766	193	Proteobacteria	100	Gammaproteobacteria	100	Enterobacteriales	100	Enterobacteriaceae	100	Enterobacteriaceae_unclassified	94	ACGGAGGGTGCAAGCGTTAATCGGAATTACTGGGCGTAAAGCGCACGCAGGCGGTCTGTCAAGTCGGATGTGAAATCCCCGGGCTCAACCTGGGAACTGCATTCGAAACTGGCAGGCTAGAGTCTTGTAGAGGGGGGTAGAATTCCAGGTGTAGCGGTGAAATGCGTAGATATGTGGAGGAACACCGATGGCGAAGGCAGCCCCCTGGACAAAGACTGACGCTCAGGTGCGAAAGCGTGGGGAGCAAACAG	0	0	0	0	1	0	0	3	1	0	0	0	0	0	0	0	0	1	0	0	0	0	0	1	1	0	0	0	0	0	0	0	0	3	0	1	0
Otu00770	190	Proteobacteria	100	Betaproteobacteria	100	Burkholderiales	100	Burkholderiales_incertae_sedis	94	Burkholderiales_incertae_sedis_unclassified	60	ACGTAGGGTGCGAGCGTTAATCGGAATTACTGGGCGTAAAGCGTGCGCAGGCGGTTGTGTAAGACAGGTGTGAAATCCCCGGGCTTAACCTGGGAACTGCACTTGTGACTGCACGGCTTGAGTGCGGCAGAGGGGGATGTAATTCCGCGTGTAGCAGTGAAATGCGTAGATATGCGGAGGAACACCGATGGCGAAGGCAATCCCCTGGGCCTGCACTGACGCTCATGCACGAAAGCGTGGGGAGCAAACAG	0	1	0	0	0	0	0	0	9	5	2	0	0	0	0	0	0	2	9	0	0	3	4	4	0	0	0	0	0	0	0	0	0	0	0	0	0
Otu00772	189	Proteobacteria	100	Gammaproteobacteria	100	Enterobacteriales	90	Enterobacteriaceae	90	Enterobacteriaceae_unclassified	90	ACGGAGGGTGCAAGCGTTAATCGGAATTACTGGGCGTAAAGCGCACGCAGGCGGTCTGTCAAGTCGGATGTGAAATCCCCGGGCTCAACCTGGGAACTGCATCCGAAACTGGCAAGCTAGAGTATGGTAGAGGGTAGTGGAATTTCCTGTGTAGCGGTGAAATGCGTAGATATAGGAAGGAACACCAGTGGCGAAGGCGACTACCTGGACAAAGACTGACGCTCAGGTGCGAAAGCGTGGGGAGCAAACAG	0	0	0	0	0	0	0	5	0	0	0	0	10	0	0	0	0	1	0	1	0	0	0	0	0	0	1	0	0	0	0	0	0	3	4	0	0
Otu00780	187	Proteobacteria	100	Alphaproteobacteria	100	Sphingomonadales	100	Sphingomonadaceae	100	Sphingobium	99	ACGGAGGGAGCTAGCGTTGTTCGGAATTACTGGGCGTAAAGCGCACGTAGGCGGCGATTTAAGTCAGAGGTGAAAGCCCGGGGCTCAACCCCGGAACTGCCTTTGAGACTGGATTGCTTGAATCCTGGAGAGGTGAGTGGAATTCCGAGTGTAGAGGTGAAATTCGTAGATATTCGGAAGAACACCAGTGGCGAAGGCGGCTCACTGGACAGGTATTGACGCTGAGGTGCGAAAGCGTGGGGAGCAAACAG	1	0	0	0	0	0	0	0	0	0	0	0	1	0	0	0	0	0	0	0	0	0	0	0	0	0	0	0	0	0	0	0	0	0	0	0	0
Otu00781	186	Proteobacteria	100	Alphaproteobacteria	100	Rhizobiales	100	Beijerinckiaceae	62	Beijerinckia	57	ACGAAGGGGGCTAGCGTTGTTCGGAATCACTGGGCGTAAAGCGCACGTAGGCGGATCTTTAAGTCAGGGGTGAAATCCCGAGGCTCAACCTCGGAACTGCCTTTGATACTGGGGATCTCGAGTCCGGGAGAGGTGAGTGGAACTGCGAGTGTAGAGGTGAAATTCGTAGATATTCGCAAGAACACCAGTGGCGAAGGCGGCTCACTGGCCCGGAACTGACGCTGAGGTGCGAAAGCGTGGGGAGCAAACAG	0	0	0	0	0	0	0	0	0	0	0	0	0	0	0	0	0	0	0	0	0	0	0	3	0	0	0	0	0	0	0	0	0	14	0	0	0
Otu00782	185	Firmicutes	100	Bacilli	100	Lactobacillales	100	Lactobacillaceae	100	Lactobacillus	100	ACGTAGGTGGCAAGCGTTGTCCGGATTTATTGGGCGTAAAGCGAGCGCAGGCGGTTTTTTAAGTCTGATGTGAAAGCCTTCGGCTTAACCGGAGAAGTGCATCGGAAACTGGGAGACTTGAGTGCAGAAGAGGACAGTGGAACTCCATGTGTAGCGGTGGAATGCGTAGATATATGGAAGAACACCAGTGGCGAAGGCGGCTGTCTAGTCTGTAACTGACGCTGAGGCTCGAAAGCATGGGTAGCGAACAG	0	0	0	1	0	0	0	0	0	0	5	0	0	0	0	0	0	0	0	0	0	0	0	0	7	0	0	0	0	0	0	0	0	0	0	0	0
Otu00784	184	Proteobacteria	100	Gammaproteobacteria	100	Pseudomonadales	100	Moraxellaceae	100	Acinetobacter	100	ACAGAGGGTGCAAGCGTTAATCGGAATTACTGGGCGTAAAGCGTGCGTAGGCGGCTTTTTAAGTCGGATGTGAAATCCCCGAGCTTAACTTGGGAATTGCATTCGATACTGGGAAGCTAGAGTATGGGAGAGGATGGTAGAATTCCAGGTGTAGCGGTGAAATGCGTAGATATCTGGAGGAATACCGATGGCGAAGGCAGCCTTCTGGCCTAACACTGACGCTGAGGTGCGAAAGCATGGGGAGCAAACAG	0	0	0	0	4	0	0	0	0	2	2	0	0	0	0	0	0	0	0	0	0	0	0	0	0	0	5	0	0	0	0	8	0	0	0	0	0
Otu00785	184	Proteobacteria	100	Betaproteobacteria	100	Burkholderiales	100	Comamonadaceae	99	Comamonadaceae_unclassified	99	ACGTAGGGTGCAAGCGTTAATCGGAATTACTGGGCGTAAAGCGTGCGCAGGCGGTCTTGTAAGACAGAGGTGAAATCCCCGGGCTTAACCTGGGAATTGCATTTGTGACTGCATCGCTGGAGTGCGGCAGAGGGGGATGGAATTCCGCGTGTAGCAGTGAAATGCGTAGATATGCGGAGGAACACCGATGGCGAAGGCAATCCCCTGGGCCTGCACTGACGCTCATGCACGAAAGCGTGGGGAGCAAACAG	0	0	0	0	2	0	0	0	0	0	8	1	0	0	0	0	0	0	0	0	2	0	0	0	0	0	0	0	0	0	2	0	0	0	0	0	0
Otu00787	183	Proteobacteria	100	Gammaproteobacteria	100	Pseudomonadales	57	Pseudomonadaceae	56	Pseudomonadaceae_unclassified	56	ACAGAGGGTGCAAGCGTTAATCGGAATTACTGGGCGTAAAGCGCGCGTAGGTGGTTTGTTAAGTCGGATGTGAAATCCCCGGGCTCAACCTGGGAACTGCATCCGAAACTGGCAAGCTAGAGTATGGTAGAGGGTAGTGGAATTTCCTGTGTAGCGGTGAAATGCGTAGAGATCTGGAGGAATACCGGTGGCGAAGGCGACTACCTGGACTGATACTGACACTGAGGTGCGAAAGCGTGGGGAGCAAACAG	4	3	6	0	0	0	0	0	1	0	0	0	4	2	0	1	0	10	1	0	1	0	2	2	2	0	0	0	5	1	0	0	0	0	0	1	1
Otu00788	182	Proteobacteria	100	Betaproteobacteria	100	Burkholderiales	100	Comamonadaceae	99	Comamonas	97	ACGTAGGGGGCGAGCGTTGTCCGGAATCACTGGGCGTAAAGCGCGCGCAGGCGGTTTTGTAAGACAGTGGTGAAATCCCCGGGCTCAACCTGGGAACTGCCATTGTGACTGCAAGGCTAGAGTGCGGCAGAGGGGGATGGAATTCCGCGTGTAGCAGTGAAATGCGTAGATATGCGGAGGAACACCGATGGCGAAGGCAATCCCCTGGGCCTGTACTGACGCTCATGCACGAAAGCGTGGGGAGCAAACAG	0	0	0	0	1	0	0	5	0	0	1	2	1	3	0	1	0	0	0	0	0	0	0	0	1	0	0	0	0	0	0	1	0	0	4	2	0
Otu00790	181	Proteobacteria	100	Betaproteobacteria	100	Burkholderiales	100	Comamonadaceae	89	Comamonas	69	ACGTAGGGTGCAAGCGTTAATCGGAATTACTGGGCGTAAAGCGTGCGCAGGCGGTTTTGTAAGACAGTGGTGAAATCCCCGGGCTCAACCTGGGAACTGCCATTGTGACTGCAAGGCTAGAGTGCGGCAGAGGGGGGTAGAATTCCACGTGTAGCAGTGAAATGCGTAGATATGTGGAGGAACACCGATGGCGAAGGCAATCCCCTGGACCTGTACTGACGCTCATGCACGAAAGCGTGGGGAGCAAACAG	0	1	0	1	9	0	0	0	1	1	0	1	1	1	0	1	0	1	1	0	0	0	0	0	1	0	1	0	0	0	0	1	0	0	1	1	0
Otu00791	181	Actinobacteria	100	Actinobacteria	100	Actinomycetales	100	Microbacteriaceae	100	Pseudoclavibacter	96	ACGTAGGGTGCAAGCGTTGTCCGGAATTATTGGGCGTAAAGAGCTCGTAGGCGGTTTGTCGCGTCTGCTGTGAAATCCCGAGGCTCAACCTCGGGCCTGCAGTGGGTACGGGCAAACTATAGTGTGGTAGGGGAGATTGGAACTCCTGGTGTAGCGGTGGAATGCGCAGATATCAGGAAGAACACCGATGGCGAAGGCAGATCTCTGGGCCATTACTGACGCTGAGGAGCGAAAGCGTGGGGAGCGAACAG	0	0	0	0	0	0	0	0	0	0	0	0	0	0	0	0	0	0	0	0	2	0	0	0	0	0	0	0	0	0	0	0	0	0	0	0	0
Otu00792	181	Proteobacteria	100	Betaproteobacteria	100	Burkholderiales	100	Comamonadaceae	99	Comamonadaceae_unclassified	97	ACGTAGGGTGCGAGCGTTAATCGGAATTACTGGGCGTAAAGCGTGCGCAGGCGGTTATATAAGACAGGTGTGAAATCCCCGGGCTTAACCTGGGAATTGCATTTGTGACTGTATAGCTGGAGTACGGCAGAGGGGGATGGAATTCCGCGTGTAGCAGTGAAATGCGTAGATATGCGGAGGAACACCGATGGCGAAGGCAATCCCCTGGGCCTGTACTGACGCTCATGCACGAAAGCGTGGGGAGCAAACAG	0	0	0	0	0	0	0	0	0	0	44	0	0	11	0	2	7	0	0	0	0	0	0	0	0	0	0	0	0	0	0	0	0	0	0	0	12
Otu00793	180	Bacteroidetes	100	Bacteroidia	100	Bacteroidales	100	Bacteroidaceae	100	Bacteroides	100	ACGGAGGATGCGAGCGTTATCCGGATTTATTGGGTTTAAAGGGTGCGTAGGCGGGCTAATAAGTCAGCTGTGAAAGTTTGCGGCTCAACCGTAAAATTGCAGTTGATACTGTTAGTCTTGAGTACAGTAGAGGTGAGCGGAATTCGTGGTGTAGCGGTGAAATGCTTAGATATCACGAAGAACTCCAATTGCGAAGGCAGCTTGCTGGACTGTAACTGACGCTGATGCACGAAAGTGTGGGTATCAAACAG	0	0	0	0	0	0	0	0	0	0	0	1	0	0	0	0	0	0	0	0	0	0	0	0	0	0	0	0	0	0	0	2	0	0	0	0	0
Otu00794	180	Firmicutes	100	Clostridia	100	Clostridiales	100	Ruminococcaceae	100	Clostridium_IV	95	ACGTAGGGAGCAAGCGTTGTCCGGAATTACTGGGTGTAAAGGGAGCGTAGGCGGGTTTGCAAGTTGAATGTTTAAACTATCGGCTTAACTGGTAGTCGCGTTCAAAACTGCAAATCTTGAGTGAGGTAGAGGCAGGCGGAATTCCTAGTGTAGCGGTGAAATGCGTAGATATTAGGAGGAACACCAGTGGCGAAGGCGGCCTGCTGGGCCTTAACTGACGCTGAGGCTCGAAAGCGTGGGGAGCAAACAG	10	0	0	0	0	0	0	0	0	0	0	0	0	1	0	0	0	0	0	0	0	0	0	0	0	0	0	0	0	0	0	0	0	0	0	0	31
Otu00796	180	Proteobacteria	100	Betaproteobacteria	100	Burkholderiales	100	Comamonadaceae	90	Comamonadaceae_unclassified	64	ACGTAGGGTGCGAGCGTTAATCGGAATTACTGGGCGTAAAGCGTGCGCAGGCGGTAATGCAAGACAGATGTGAAATCCCCGGGCTCAACCTGGGAACGGCCTTTGTGACTGCAAGGCTGGAGTGCGGCAGAGGGGGATGGAATTCCGCGTGTAGCAGTGAAATGCGTAGATATGCGGAGGAACACCGATGGCGAAGGCAATCCCCTGGGCCTGCACTGACGCTCATGCACGAAAGCGTGGGGAGCAAACAG	0	0	0	0	0	0	0	0	0	0	8	0	0	0	0	10	0	0	1	0	1	1	0	0	0	0	2	0	0	1	3	0	0	0	0	1	0
Otu00800	177	Actinobacteria	100	Actinobacteria	100	Actinomycetales	100	Micrococcaceae	99	Nesterenkonia	73	ACGTAGGGCGCGAGCGTTATCCGGAATTATTGGGCGTAAAGAGCTTGTAGGCGGTTTGTCGCGTCTGCTGTGAAAGCCCGGGGCTTAACCCCGGGTGTGCAGTGGGTACGGGCAGACTAGAGTGCAGTAGGGGAGACTGGAATTCCTGGTGTAGCGGTGAAATGCGCAGATATCAGGAGGAACACCAGTGGCGAAGGCGGTTCTCTGGGCTGTTACTGACGCTGAGGAGCGAAAGCATGGGGAGCGAACAG	0	1	1	0	0	0	0	2	2	1	0	0	0	0	0	0	0	5	5	1	0	0	3	1	0	0	1	0	0	0	0	2	0	5	7	0	0
Otu00804	176	Actinobacteria	100	Actinobacteria	100	Actinomycetales	100	Actinomycetaceae	100	Actinomyces	100	ACGTAGGGCGCGAGCGTTGTCCGGAATTATTGGGCGTAAAGGGCTTGTAGGCGGCCGGCCGCGTCCGTCGTGAAATCCTTCGGCTCAACCGGGGGCTTGCGGTGGGTACGGGTCGGCTGGAGTGCGGTAGGGGAGGCTGGAACTCCTGGTGTAGCGGTGGAATGCGCAGATATCAGGAGGAACACCGGTGGCGAAGGCGGGTCTCTGGGCCGTTACTGACGCTGAGGAGCGAAAGCGTGGGGAGCGAACAG	0	0	26	0	0	0	0	0	0	0	0	0	0	0	0	0	0	0	0	0	0	0	12	0	0	0	0	0	0	0	0	0	0	0	0	0	0
Otu00805	176	Proteobacteria	100	Betaproteobacteria	100	Burkholderiales	100	Burkholderiales_incertae_sedis	100	Tepidimonas	100	ACGTAGGGTGCGAGCGTTAATCGGAATTACTGGGCGTAAAGCGTGCGCAGGCGGTTGTGCAAGACAGGCGTGAAATCCCCGGGCTTAACCTGGGAATGGCGCTTGTGACTGCACGACTGGAGTGCGGCAGAGGGGGATGGAATTCCGCGTGTAGCAGTGAAATGCGTAGATATGCGGAGGAACACCGATGGCGAAGGCAGTCCCCTGGGCCTGCACTGACGCTCATGCACGAAAGCGTGGGGAGCAAACAG	11	0	0	0	0	0	0	0	0	0	0	0	0	0	0	0	0	0	0	0	0	0	0	0	0	0	0	0	0	0	0	0	0	0	0	0	0
Otu00806	176	Actinobacteria	100	Actinobacteria	100	Actinomycetales	100	Actinomycetales_unclassified	100	Actinomycetales_unclassified	100	ACGTAGGGCGCGAGCGTTATCCGGAATTATTGGGCGTAAAGAGCTTGTAGGCGGTTTGTCGCGTCTGCTGTGAAAGCCCGGGGCTTAACCCCGGGTGTGCAGTGGGTACGGGCAGACTAGAGTGCAGTAGGGGAGACTGGAATTCCTGGTGTAGCGGTGAAATGCGCAGATATCAGGAGGAACACCGATGGCGAAGGCAGATCTCTGGGCCGTAACTGACGCTGAGGAGCGAAAGGGTGGGGAGCGAACAG	1	0	0	0	2	0	0	0	0	0	3	0	0	0	0	0	0	4	5	1	1	0	1	0	0	0	2	0	0	0	1	1	0	0	4	0	0
Otu00808	174	Bacteroidetes	100	Bacteroidia	100	Bacteroidales	100	Porphyromonadaceae	100	Porphyromonas	100	ACGGAGGATACGAGCGTTATCCGGATTTATTGGGTTTAAAGGGTGCGCAGGTGGTCTTGCAAGTCAGTGGTGAAAAGCTGAGGCTCAACCTCAGCCTTGCCGTTGAAACTGTAAGACTTGAGAGTACATGATGTGGGCGGAATGCGTAGTGTAGCGGTGAAATGCATAGATATTACGCAGAACTCCGATTGCGAAGGCAGCTCACAAAGGTATATCTGACACTGAGGCACGAAAGCGTGGGGAGCGAACAG	0	0	0	0	0	0	0	0	0	0	0	0	0	0	0	0	0	0	0	0	0	0	0	0	0	0	0	0	0	0	0	0	0	0	0	0	0
Otu00809	174	Proteobacteria	100	Alphaproteobacteria	100	Caulobacterales	100	Caulobacteraceae	100	Caulobacter	78	ACGAAGGGGGCTAGCGTTGCTCGGAATTACTGGGCGTAAAGGGAGCGTAGGCGGACTGTTAAGTTAGAGGTGAAAGCCCAGGGCTCAACCTTGGAATTGCCTTTGATACTGGCAGTCTTGAGTACGGAAGAGGTATGTGGAACTCCGAGTGTAGAGGTGAAATTCGTAGATATTCGGAAGAACACCAGTGGCGAAGGCGACTCACTGGCCCGTTACTGACGCTGAGGCTCGAAAGCGTGGGGAGCAAACAG	0	0	0	1	5	0	0	0	0	0	0	1	0	0	0	1	0	0	0	0	0	0	0	0	0	0	0	0	0	0	0	1	0	0	0	0	0
Otu00810	174	Proteobacteria	100	Betaproteobacteria	100	Burkholderiales	100	Burkholderiaceae	100	Burkholderia	100	ACGTAGGGTGCAAGCGTTAATCGGAATTACTGGGCGTAAAGCGTGCGCAGGCGGTTTGCTAAGACCGATGTGAAATCCCCGGGCTCAACCTGGGAACTGCATTGGTGACTGGCAGGCTAGAGTATGGCAGAGGGGGGTAGAATTCCACGTGTAGCAGTGAAATGCGTAGAGATGTGGAGGAATACCGATGGCGAAGGCAGCCCCCTGGGCCAATACTGACGCTCATGCACGAAAGCGTGGGGAGCAAACAG	8	0	2	0	0	0	0	0	0	0	0	0	0	6	0	0	0	6	0	0	0	0	0	0	2	0	1	0	0	0	1	0	0	0	0	0	0
Otu00813	173	Proteobacteria	100	Alphaproteobacteria	100	Caulobacterales	100	Caulobacteraceae	100	Caulobacter	100	ACGAAGGGGGCTAGCGTTGCTCGGAATTACTGGGCGTAAAGGGAGCGTAGGCGGACTGTTAAGTTAGAGGTGAAAGCCCAGGGCTCAACCTTGGAATTGCCTTTGATACTGGCAGTCTTGAGTACGGAAGAGGTATGTGGAACTCCGAGTGTAGAGGTGAAATTCGTAGATATTCGGAAGAACACCAGTGGCGAAGGCGACATACTGGTCCGTTACTGACGCTCATGCACGAAAGCGTGGGGAGCAAACAG	0	0	0	1	6	0	0	0	1	0	0	0	0	1	0	0	0	0	0	0	0	0	0	0	0	0	0	0	0	0	0	1	0	0	1	6	0
Otu00817	172	Actinobacteria	100	Actinobacteria	100	Actinomycetales	100	Dietziaceae	84	Dietzia	84	ACGTAGGGTGCGAGCGTTGTCCGGAATTACTGGGCGTAAAGAGCTCGTAGGCGGTTTGTCACGTCGTCTGTGAAATCCTCCAGCTTAACTGGGGGCGTGCAGGCGATACGGGCAGACTTGAGTACTACAGGGGAGACTGGAATTCCTGGTGTAGCGGTGAAATGCGCAGATATCAGGAGGAACACCGGTGGCGAAGGCGGGTCTCTGGGTAGTAACTGACGCTGAGGAGCGAAAGCATGGGTAGCGAACAG	0	0	0	0	0	0	38	0	0	8	1	0	0	0	0	0	0	0	0	0	0	0	0	2	0	0	0	0	0	0	0	0	12	0	0	0	0
Otu00818	172	Proteobacteria	100	Betaproteobacteria	100	Burkholderiales	100	Comamonadaceae	64	Comamonadaceae_unclassified	53	ACGTAGGGTGCGAGCGTTAATCGGAATTACTGGGCGTAAAGCGTGCGCAGGCGGTTATGTAAGACAGATGTGAAATCCCCGGGCTTAACCTGGGAACTGCATTTGTGACTGGCGGGCTAGAGTATGGCAGAGGGGGGTAGAATTCCACGTGTAGCAGTGAAATGCGTAGATATGCGGAGGAACACCGATGGCGAAGGCAATCCCCTGGGCCTGCACTGACGCTCATGCACGAAAGCGTGGGGAGCAAACAG	0	0	2	0	9	0	0	0	3	2	0	0	0	0	0	1	0	0	1	0	0	0	0	0	2	0	1	0	0	0	0	0	0	0	0	0	0
Otu00819	172	Actinobacteria	100	Actinobacteria	100	Actinomycetales	100	Micrococcaceae	72	Micrococcaceae_unclassified	72	ACGTAGGGTGCGAGCGTTGTCCGGAATTATTGGGCGTAAAGAGCTTGTAGGCGGTTTGTCGCGTCTGCTGTGAAAGACCGGGGCTTAACTCCGGGTGTGCAGTGGGTACGGGCAGACTGGAGTGCAGTAGGGGAGACTGGAATTCCTGGTGTAGCGGTGAAATGCGCAGATATCAGGAGGAACACCGATGGCGAAGGCAGGTCTCTGGGCCATTACTGACGCTGAGAAGCGAAAGCATGGGGAGCGAACAG	0	4	0	1	0	0	0	5	2	4	1	0	0	0	0	0	0	0	7	0	0	0	0	1	3	0	1	0	0	0	0	1	0	2	3	0	1
Otu00820	172	Proteobacteria	100	Alphaproteobacteria	100	Sphingomonadales	100	Sphingomonadaceae	100	Sphingobium	100	ACGGAGGGGGCTAGCGTTGTTCGGAATTACTGGGCGTAAAGCGCACGTAGGCGGCGATCTAAGTCAGAGGTGAAAGCCCGGGGCTCAACCCCGGAATAGCCTTTGAGACTGGATTGCTAGAATCTTGGAGAGGCGGGTGGAATTCCGAGTGTAGAGGTGAAATTCGTAGATATTCGGAAGAACACCAGTGGCGAAGGCGGCCCGCTGGACAAGTATTGACGCTGAGGTGCGAAAGCGTGGGGAGCAAACAG	0	0	0	0	0	0	0	0	0	0	0	1	0	0	0	8	0	5	0	0	0	0	0	0	0	0	0	0	0	0	3	3	0	0	0	0	0
Otu00823	172	Proteobacteria	100	Gammaproteobacteria	100	Xanthomonadales	100	Sinobacteraceae	100	Solimonas	100	ACAGAGGGTGCGAGCGTTAATCGGATTTACTGGGCGTAAAGCGTGTGTAGGTGGTTGTGCAAGTCGGTTGTGAAATCCCTGGGCTCAACCTGGGAACTGCTTCCGAGACTGCTCGACTAGAGTACGGTAGAGGGCGGTGGAATTTCCGGTGTAGCGGTGAAATGCGTAGATATCGGAAGGAACACCAATGGCGAAGGCAGCCGCCTGGGCCTGTACTGACACTGAGACACGAAAGCGTGGGGATCAAACAG	0	0	0	0	0	0	0	0	0	0	75	0	0	0	5	0	0	0	0	0	0	3	0	0	0	0	0	0	0	0	0	0	0	0	0	0	0
Otu00826	171	Actinobacteria	100	Actinobacteria	100	Actinomycetales	100	Pseudonocardiaceae	99	Pseudonocardiaceae_unclassified	99	ACGTAGGGTGCGAGCGTTGTCCGGAGTTACTGGGCGTAAAGAGCTCGTAGGCGGTGTGTCGCGTCGGCCGTGAAATCCTGCTGCTTAACGGCGGGCTTGCGGTCGATACGGGCAGACTAGAGTTCGGTAGGGGAGACTGGAATTCCTGGTGTAGCGGTGAAATGCGCAGATATCAGGAGGAACACCGGTGGCGAAGGCGGGTCTCTGGGCCGATACTGACGCTGAGGAGCGAAAGCGTGGGGAGCGAACAG	0	0	0	0	0	0	0	0	0	0	0	0	0	0	0	0	0	0	0	0	0	0	0	0	0	0	0	0	0	0	0	0	0	0	0	0	0
Otu00831	170	Proteobacteria	100	Betaproteobacteria	100	Burkholderiales	100	Burkholderiales_incertae_sedis	100	Tepidimonas	100	ACGTAGGGTGCGAGCGTTAATCGGAATTACTGGGCGTAAAGCGTGCGCAGGCGGTCTTGTAAGACAGAGGTGAAATCCCTGGGCTCAACCTAGGAATGGCCTTTGTGACTGCAAGGCTGGAGTGCGGCAGAGGGGGATGGAATTCCGCGTGTAGCAGTGAAATGCGTAGATATGCGGAGGAACACCGATGGCGAAGGCAGTCCCCTGGGCCTGCACTGACGCTCATGCACGAAAGCGTGGGGAGCAAACAG	0	0	0	0	0	0	0	0	2	0	0	0	0	0	0	0	0	0	0	0	0	0	0	0	0	0	0	0	0	0	0	0	0	0	0	0	0
Otu00832	170	Firmicutes	100	Bacilli	100	Lactobacillales	100	Carnobacteriaceae	100	Carnobacterium	100	ACGTAGATGGCAAGCGTTGTCCGGATTTATTGGGCGTAAAGCGAGCGCAGGCGGTTCTTTAAGTCTGATGTGAAAGCCCCCAGCTCAACTGGGGAAGGTCATTGGAAACTGGGGAACTTGAGTGCAGAAGAGGAGAGTGGAATTCCACGTGTAGCGGTGAAATGCGTAGATATGTGGAGGAACACCAGTGGCGAAGGCGACTCTCTGGTCTGTAACTGACGCTGAGGCTCGAAAGCGTGGGGAGCAAACAG	0	0	0	0	0	0	0	0	0	0	0	0	0	0	0	0	0	0	0	0	0	0	0	0	0	0	0	0	0	0	0	0	0	0	0	0	0
Otu00835	169	Proteobacteria	100	Betaproteobacteria	100	Burkholderiales	100	Burkholderiales_incertae_sedis	85	Aquabacterium	85	ACGTAGGGTGCGAGCGTTAATCGGAATTACTGGGCGTAAAGCGTGCGCAGGCGGTCTTGCAAGACAGGTGTGAAATCCCCGGGCTTAACCTGGGAACTGCACTTGTGACTGCAAGGCTGGAGTACGGCAGAGGGGGATGGAATTCCGCGTGTAGCAGTGAAATGCGTAGATATGCGGAGGAACACCGATGGCGAAGGCAATCCCCTGGGCCTGTACTGACGCTCATGCACGAAAGCGTGGGGAGCAAACAG	1	0	0	0	0	0	0	13	0	0	0	0	0	0	0	40	0	0	0	1	0	0	0	0	0	0	0	0	0	0	0	0	0	0	0	0	0
Otu00843	167	Proteobacteria	100	Betaproteobacteria	100	Neisseriales	100	Neisseriaceae	100	Neisseria	98	ACGTAGGGTGCGAGCGTTAATCGGAATTACTGGGCGTAAAGCGAGCGCAGACGGTTACTTAAGCAGGATGTGAAATCCCCGGGCTCAACCTGGGAACTGCGTTCTGAACTGGGTGACTAGAGTGTGTCAGAGGGAGGTAGAATTCCACGTGTAGCAGTGAAATGCGTAGAGATGTGGAGGAATACCGATGGCGAAGGCAGCCTCCTGGGATAACACTGACGTTCATGCTCGAAAGCGTGGGTAGCAAACAG	0	0	0	0	0	0	0	0	0	0	0	0	0	0	0	0	0	59	0	2	0	0	0	3	1	0	0	0	0	0	0	0	0	3	0	0	0
Otu00844	167	Proteobacteria	100	Gammaproteobacteria	100	Pseudomonadales	86	Pseudomonadaceae	86	Pseudomonas	54	ACAGAGGGTGCAAGCGTTAATCGGAATTACTGGGCGTAAAGCGCGCGTAGGTGGTTCGTTAAGTTGGATGTGAAATCCCCGGGCTCAACCTGGGAACTGCATTCGAAACTGGCAGGCTGGAGTCTTGTAGAGGGTGGTGGAATTTCCTGTGTAGCGGTGAAATGCGTAGATATAGGAAGGAACACCAGTGGCGAAGGCGACCACCTGGACTGATACTGACACTGAGGTGCGAAAGCGTGGGGAGCAAACAG	0	1	1	0	1	0	0	0	0	0	0	0	2	1	0	0	0	0	1	0	0	0	0	5	1	0	1	0	1	0	0	0	0	11	1	1	0
Otu00846	167	Bacteroidetes	100	Bacteroidia	100	Bacteroidales	100	Porphyromonadaceae	100	Porphyromonas	100	ACGGAGGATGCGAGCGTTATCCGGATTTATTGGGTTTAAAGGGTGCGTAGGCGGCCTGTTAAGTCAGCGGTGAAATCTAGGAGCTTAACTCCTAAATTGCCATTGATACTGGCGGGCTTGAGTGTAGATGAGGTAGGCGGAATGCGTGGTGTAGCGGTGGAATGCATAGATATCACGCAGAACTCCGATTGCGAAGGCAGCTTACTAAGGTACAACTGACGCTGAAGCACGAAAGCGTGGGTATCAAACAG	0	0	0	0	0	0	0	0	0	0	0	0	0	0	0	0	0	0	0	0	0	0	0	0	0	0	0	0	0	0	0	0	0	2	0	0	0
Otu00849	166	Proteobacteria	100	Betaproteobacteria	100	Burkholderiales	100	Comamonadaceae	54	Comamonadaceae_unclassified	53	ACGTAGGGTGCGAGCGTTAATCGGAATTACTGGGCGTAAAGCGTGCGCAGGCGGCTTTGCAAGACAGAGGTGAAATCCCCGGGCTCAACCTGGGAATTGCGTTGGAGACTGCAAGGCTGGAGTCTGGCAGAGGGGGGTAGAATTCCACGTGTAGCAGTGAAATGCGTAGATATGCGGAGGAACACCAATGGCGAAGGCAATCCCCTGGGCCTGTACTGACGCTCATGCACGAAAGCGTGGGGAGCAAACAG	0	0	0	1	1	0	0	0	0	0	0	1	2	1	0	2	0	0	1	0	0	0	0	0	2	0	1	0	0	0	0	1	0	0	0	1	0
Otu00851	166	Proteobacteria	100	Gammaproteobacteria	100	Pseudomonadales	87	Pseudomonadaceae	86	Pseudomonas	57	ACGTAGGTGGCAAGCGTTATCCGGAATTACTGGGCGTAAAGCGCGCGTAGGTGGTTTGTTAAGTCGGATGTGAAATCCCCGGGCTCAACCTGGGAACTGCATCCGAAACTGGCAAGCTAGAGTATGGTAGAGGGTAGTGGAATTTCCTGTGTAGCGGTGAAATGCGTAGATATAGGAAGGAACACCAGTGGCGAAGGCGACTACCTGGACTGATACTGACACTGAGGTGCGAAAGCGTGGGGAGCAAACAG	0	3	0	0	0	0	0	1	2	1	0	0	4	0	0	0	0	1	0	1	0	0	0	0	4	0	3	0	2	0	0	1	0	0	0	0	1
Otu00852	166	Bacteroidetes	100	Cytophagia	100	Cytophagales	100	Cytophagaceae	100	Pseudarcicella	100	ACGGAGGGTGCAAGCGTTGTCCGGATTTATTGGGTTTAAAGGGTGCGCAGGTGGTTTATTAAGTCAGTGGTGAAAGACGGTCGCTCAACGATTGCAGTTCCATTGAAACTGGTAGACTTGAGTAAAGTAGAGGTGGGCGGAATTGATAGTGTAGCGGTGAAATGCATAGATATTATCAAGAACTCCAATTGCGTAGGCAGCTCACTTGGCTTTTACTGACACTCATGCACGAAAGTGTGGGTATCAAACAG	0	0	0	0	1	0	0	0	0	0	0	0	0	0	0	2	0	0	0	0	0	0	0	0	2	0	0	0	3	0	0	1	0	0	0	0	0
Otu00858	165	Firmicutes	100	Bacilli	100	Bacillales	100	Bacillales_unclassified	72	Bacillales_unclassified	72	ACGTAGGGGGCGAGCGTTGTCCGGAATCACTGGGCGTAAAGCGCGCGCAGGCGGTCTCTTAAGTCTGATGTGAAAGCCCCCGGCTCAACCGGGGAGGGTCATTGGAAACTGGGAGACTTGAGTACAGAAGAGGAGAGTGGAATTCCACGTGTAGCGGTGAAATGCGTAGAGATGTGGAGGAACACCAGTGGCGAAGGCGGCTTCCTGGCCTGTAACTGACGCTGAGGCGCGAAAGCGTGGGGAGCAAACAG	0	0	3	1	0	0	0	1	3	3	1	0	0	0	0	0	0	0	0	0	0	0	0	0	0	0	0	0	0	0	1	0	0	0	2	1	0
Otu00859	164	Proteobacteria	100	Gammaproteobacteria	100	Enterobacteriales	100	Enterobacteriaceae	100	Cronobacter	94	ACGGAGGGTGCAAGCGTTAATCGGAATTACTGGGCGTAAAGCGCACGCAGGCGGTCTGTCAAGTCAGATGTGAAATCCCCGGGCTCAACCTGGGAACTGCATTTGAAACTGGCAAGCTTGAGTCTCGTAGAGGGGGGTAGAATTCCAGGTGTAGCGGTGAAATGCGTAGAGATCTGGAGGAATACCGGTGGCGAAGGCGGCCCCCTGGACGAAGACTGACGCTCAGGTGCGAAAGCGTGGGGAGCAAACAG	0	2	0	0	0	0	0	0	0	0	0	0	19	5	0	1	0	2	3	0	0	0	0	0	0	0	0	0	1	0	0	0	0	0	1	4	0
Otu00860	164	Proteobacteria	100	Betaproteobacteria	100	Burkholderiales	100	Comamonadaceae	99	Pseudorhodoferax	79	ACGTAGGGTGCGAGCGTTAATCGGAATTACTGGGCGTAAAGCGTGCGCAGGCGGTAATGCAAGACAGATGTGAAATCCCCGGGCTTAACCTGGGAACTGCATTTGTGACTGCATTGCTGGAGTGCGGCAGATGGGGATGGAATTCCGCGTGTAGCAGTGAAATGCGTAGATATGCGGAGGAACACCGATGGCGAAGGCAATCCCCTGGGCCTGCACTGACGCTCATGCACGAAAGCGTGGGGAGCAAACAG	0	0	0	0	0	0	0	0	0	0	0	0	0	1	0	33	0	0	0	0	1	0	0	0	0	0	0	0	0	0	0	0	0	0	0	0	0
Otu00861	164	Proteobacteria	100	Betaproteobacteria	100	Burkholderiales	100	Comamonadaceae	98	Variovorax	61	ACAGAGGGTGCAAGCGTTAATCGGAATTACTGGGCGTAAAGCGTGCGCAGGCGGCTTTGCAAGACAGAGGTGAAATCCCCGGGCTCAACCTGGGAACTGCATCTGTGACTGCATTGCTGGAGTACGGCAGAGGGGGATGGAATTCCGCGTGTAGCAGTGAAATGCGTAGATATGCGGAGGAACACCGATGGCGAAGGCAATCCCCTGGACCTGTACTGACGCTCATGCACGAAAGCGTGGGGAGCAAACAG	0	0	1	0	2	0	0	0	0	0	2	0	0	1	0	2	0	1	0	0	1	0	0	0	0	0	1	0	0	2	1	0	0	0	0	1	0
Otu00862	164	Proteobacteria	100	Alphaproteobacteria	100	Rhodobacterales	100	Rhodobacteraceae	100	Rhodobacteraceae_unclassified	64	ACGGAGGGGGCTAGCGTTGTTCGGAATTACTGGGCGTAAAGCGCACGTAGGCGGAACTGAAAGTCAGAGGTGAAATCCCGGGGCTCAACCCCGGAACGGCCTTTGAAACTCTGGGTCTTGAGGTCGAGAGAGGTGAGTGGAATTCCGAGTGTAGAGGTGAAATTCGTAGATATTCGGAGGAACACCAGTGGCGAAGGCGGCTCACTGGCTCGATACTGACGCTGAGGTGCGAAAGCGTGGGGAGCAAACAG	0	0	0	2	0	0	0	0	0	0	2	0	0	0	0	5	0	0	0	0	0	0	0	0	0	0	2	0	0	0	0	0	0	0	1	6	5
Otu00865	163	Proteobacteria	100	Gammaproteobacteria	100	Pseudomonadales	100	Pseudomonadaceae	100	Pseudomonas	100	ACAGAGGGTGCAAGCGTTAATCGGAATTACTGGGCGTAAAGCGCGCGTAGGTGGTTCGTTAAGTTGGATGTGAAATCCCCGGGCTCAACCTGGGAACTGCATCCAAAACTGGCGAGCTAGAGTATGGTAGAGGGTGGTGGAATTTCCTGTGTAGCGGTGAAATGCGTAGATATAGGAAGGAACACCAGTGGCGAAGGCGACCACCTGGACTGATACTGACGCTCATGCACGAAAGCGTGGGGAGCAAACAG	0	0	0	0	0	1	0	0	0	0	0	0	0	0	0	9	0	0	0	1	0	0	0	0	0	0	2	0	0	0	0	5	0	0	1	1	2
Otu00866	163	Firmicutes	100	Bacilli	100	Bacillales	100	Bacillales_incertae_sedis	100	Caldalkalibacillus	100	ACGTAGGGGGCGAGCGTTGTCCGGAATCACTGGGCGTAAAGCGCGCGCAGGCGGCCTCTTAAGTCTGGTGTGAAAGCCCGCGGCTCAACCGTGGAGACGCACTGGAAACTGGGAGGCTTGAGTACAGAAGAGGAGAGCGGAATTCCACGTGTAGCGGTGAAATGCGTAGAGATGTGGAGGAACACCAGTGGCGAAGGCGGCTTCCTGGCCTGTAACTGACGCTGAGGCGCGAAAGCGTGGGGAGCAAACAG	1	0	2	0	0	0	0	2	0	0	1	0	0	0	0	0	0	1	1	1	1	0	0	0	1	0	0	0	0	0	1	0	0	1	1	0	0
Otu00869	161	Proteobacteria	100	Gammaproteobacteria	100	Pseudomonadales	100	Moraxellaceae	100	Perlucidibaca	64	ACAGAGGGTGCAAGCGTTAATCGGAATTACTGGGCGTAAAGCGCGCGTAGGTGGTTTGTTAAGTTGGATGTGAAATCCCCGGGCTCAACCTGGGAATTGCACTCAAAACTGTACGGCTAGAGTGTGGGAGAGGAAGGTAGAATTCCAGGTGTAGCGGTGAAATGCGTAGATATCTGGAGGAATACCGATGGCGAAGGCAGCCATCTGGCCTAATACTGACGCTGAGGTACGAAAGCATGGGGAGCAAACAG	0	0	0	0	0	0	0	0	0	0	0	0	0	0	0	1	0	0	0	0	0	0	0	0	0	0	6	0	0	0	0	3	0	0	2	0	0
Otu00870	161	Bacteroidetes	100	Flavobacteriia	100	Flavobacteriales	100	Flavobacteriaceae	100	Epilithonimonas	98	ACGGAGGGTGCAAGCGTTATCCGGATTTATTGGGTTTAAAGGGTCCGTAGGCGGATCTGTAAGTCAGTGGTGAAATCTCATAGCTTAACTATGAAACTGCCATTGATACTGCAGGTCTTGAGTGAGATTGAGGTAGCTGGAATAAGTAGTGTAGCGGTGAAATGCATAGATATTACTTAGAACACCAATTGCGAAGGCAGGTTACCAAGTCTTAACTGACGCTGATGGACGAAAGCGTGGGGAGCGAACAG	0	0	0	0	0	0	0	0	0	0	0	0	0	0	0	0	0	0	0	0	0	0	0	0	0	0	0	0	0	0	0	0	0	0	0	0	0
Otu00874	159	Firmicutes	100	Clostridia	100	Clostridiales	100	Lachnospiraceae	100	Clostridium_XlVa	75	ACAGAGGGTGCAAGCGTTATCCGGATTTACTGGGTGTAAAGGGAGCGTAGACGGCATGGCAAGTCTGATGTGAAAGCCCGGGGCTCAACCCCGGGACTGCATTGGAAACTGTTGAGCTGGAGTGCAGGAGAGGTAAGTGGAATTCCTAGTGTAGCGGTGAAATGCGTAGATATTAGGAGGAACACCAGTGGCGAAGGCGGCTTACTGGACTGTAACTGACGTTGAGGCTCGAAAGCGTGGGGAGCAAACAG	2	6	0	2	0	0	0	0	0	0	0	0	0	3	0	0	0	0	1	0	5	0	0	0	26	0	1	0	0	0	0	0	0	0	6	4	3
Otu00877	158	Proteobacteria	100	Alphaproteobacteria	100	Sphingomonadales	100	Sphingomonadaceae	100	Sphingomonas	100	ACGGAGGGGGCTAGCGTTGTTCGGAATTACTGGGCGTAAAGCGCGCGTAGGCGGCTTTGTAAGTTAGAGGTGAAAGCCCGGAGCTCAACTTCGGAATTGCCTTTAAGACTGCATCGCTTGAATCATGGAGAGGTCAGTGGAATTCCGAGTGTAGAGGTGAAATTCGTAGATATTCGGAAGAACACCAGTGGCGAAGGCGACTGACTGGACATGTATTGACGCTGAGGTGCGAAAGCGTGGGGAGCAAACAG	0	0	0	0	0	0	0	0	0	0	0	0	0	0	0	0	0	0	0	0	0	0	0	0	11	0	0	0	0	0	0	0	0	0	0	0	0
Otu00880	158	Actinobacteria	100	Actinobacteria	100	Actinomycetales	100	Mycobacteriaceae	59	Mycobacterium	53	ACGTAGGGTGCGAGCGTTGTCCGGAATTACTGGGCGTAAAGAGCTCGTAGGTGGTTTGTCGCGTTGTTCGTGAAAACTCACAGCTTAACTGTGGGCGTGCGGGCGATACGGGCAGACTGGAGTACTGCAGGGGAGACTGGAATTCCTGGTGTAGCGGTGGAATGCGCAGATATCAGGAGGAACACCGGTGGCGAAGGCAGATCTCTGGGCCGTAACTGACGCTGAGGAGCGAAAGCATGGGGAGCGAACAG	0	0	0	0	7	0	0	0	0	0	5	1	0	0	0	0	0	0	0	0	0	0	0	0	3	0	2	0	0	0	3	0	0	0	0	0	0
Otu00881	157	Proteobacteria	100	Gammaproteobacteria	100	Enterobacteriales	100	Enterobacteriaceae	100	Enterobacteriaceae_unclassified	65	ACGGAGGGTGCAAGCGTTAATCGGAATTACTGGGCGTAAAGCGCACGCAGGCGGTCTGTCAAGTCGGATGTGAAATCCCCGGGCTCAACCTGGGAACTGCATTTGAAACTGGCAAGCTTGAGTCTCGTAGAGGGGGGTAGAATTCCAGGTGTAGCGGTGAAATGCGTAGAGATCTGGAGGAATACCGGTGGCGAAGGCGGCCCCCTGGACGAAGACTGACGCTCATGCACGAAAGCGTGGGGAGCAAACAG	0	1	0	0	0	0	0	3	0	0	0	0	3	0	0	0	0	0	2	0	0	0	1	1	0	0	0	0	2	0	0	0	0	4	2	2	1
Otu00883	156	Firmicutes	100	Clostridia	100	Clostridiales	100	Ruminococcaceae	100	Pseudoflavonifractor	100	ACGTAGGTGGCAAGCGTTATCCGGATTTACTGGGTGTAAAGGGCGTGTAGGCGGGACTATAAGTCAGGCGTGAAAACCATGGGCTCAACCCATGGCCTGCGTTTGAAACTATAGTTCTTGAGTGTCGGAGAGGTAATCGGAATTCCGTGTGTAGCGGTGAAATGCGTAGATATACGGAGGAACACCAGTGGCGAAGGCGGATTACTGGACGATAACTGACGCTGAGGCGCGAAAGCGTGGGGAGCAAACAG	5	0	0	0	1	0	0	0	0	0	2	0	0	0	0	0	0	0	0	0	0	0	0	0	2	0	3	0	0	0	0	0	0	0	0	22	0
Otu00886	155	Bacteroidetes	100	Sphingobacteriia	100	Sphingobacteriales	100	Sphingobacteriaceae	100	Pedobacter	75	ACGGAGGGTGCAAGCGTTATCCGGATTCACTGGGTTTAAAGGGTGCGTAGGCGGCCTGTTAAGTCAGGGGTGAAAGACGGTAGCTCAACTATCGCAGTGCCCTTGATACTGATGGGCTTGAATACACTAGAGGTAGGCGGAATGTGACAAGTAGCGGTGAAATGCATAGATATGTCTCAGAACACCGATTGCGAAGGCAGCTTACTATGGTCTTATTGACGCTGAGGCACGAAAGCGTGGGGATCAAACAG	0	0	0	0	4	0	0	0	0	0	0	1	0	0	0	0	0	0	0	0	0	0	0	0	0	0	0	0	0	0	1	3	0	0	0	1	0
Otu00887	154	Proteobacteria	100	Betaproteobacteria	100	Burkholderiales	100	Burkholderiales_unclassified	52	Burkholderiales_unclassified	52	ACGTAGGGTGCAAGCGTTAATCGGAATTACTGGGCGTAAAGCGTGCGCAGGCGGTCCGCTAAGACAGATGTGAAATCCCCGGGCTCAACCTGGTAACTGCATTTGTGACTGCACGGCTTGAGTGCGGCAGAGGGGGATGGAATTCCGCGTGTAGCAGTGAAATGCGTAGATATGCGGAGGAACACCGATGGCGAAGGCAATCCCCTGGGCCTGCACTGACGCTCATGCACGAAAGCGTGGGGAGCAAACAG	0	0	0	2	3	0	0	0	1	1	0	0	0	0	0	0	0	0	0	0	0	0	0	1	0	0	0	0	0	0	2	0	0	0	0	0	0
Otu00889	153	Firmicutes	100	Bacilli	100	Bacillales	100	Staphylococcaceae	81	Staphylococcus	76	ACGTAGGTGGCAAGCGTTGTCCGGAATTATTGGGCGTAAAGCGCGCGCAGGTGGTTCTTTAAGTCTGATGTGAAAGCCCACGGCTCAACCGTGGAGGGTCATTGGAAACTGGAAAACTTGAGTGCAGAAGAGGAAAGTGGAATTCCATGTGTAGCGGTGAAATGCGCAGAGATATGGAGGAACACCAGTGGCGAAGGCGGCTTTCTGGTCTGCAACTGACGCTGATGTGCGAAAGCGTGGGGATCAAACAG	0	0	0	0	0	0	0	0	3	1	4	1	0	0	0	0	0	1	0	3	2	0	3	2	0	0	0	0	2	0	0	1	0	17	0	0	0
Otu00890	153	Firmicutes	100	Bacilli	100	Bacillales	100	Planococcaceae	99	Planococcaceae_unclassified	95	ACGTAGGTGGCAAGCGTTGTCCGGAATTATTGGGCGTAAAGCGCGCGCAGGTGGTTCCTTAAGTCTGATGTGAAAGCCCCCGGCTCAACCGGGGAGGGTCATTGGAAACTGGGGAACTTGAGTGCAGAAGAGGATAGTGGAATTCCAAGTGTAGCGGTGAAATGCGTAGAGATTTGGAGGAACACCAGTGGCGAAGGCGACTGTCTGGTCTGTAACTGACACTGAGGCGCGAAAGCGTGGGGAGCAAACAG	0	0	0	0	0	0	0	0	0	0	0	0	0	0	0	0	0	0	0	0	0	0	0	0	0	0	0	0	0	0	0	0	0	0	0	0	0
Otu00892	153	Armatimonadetes	100	Armatimonadia	100	Armatimonadales	100	Armatimonadaceae	100	Armatimonas/Armatimonadetes_gp1	100	ACGTAGGGGGCGAGCGTTGTCCGAAGTTACTGGGCGTAAAGCGCGCGTAGGCGGCTTATTAAGTCTGGGGTGAAAGGTTCAACGCTTAACGTGAACAGTGCCTTGGATACTGGTGAGCTTGAATGTGGCAGAGGATAGTGGAATGGCTGGTGTAGCGGTGAAATGCGTAGATATCAGTCGGAACACCCATGGCGAAGGCAGCTATCTGGTCTAACATTGACGCTGAGGTGCGAAAGCGTGGGGAGCGAACGG	3	0	1	0	0	0	0	1	0	3	0	0	0	0	0	0	0	1	0	0	8	0	8	1	0	0	0	0	0	0	0	0	0	0	0	0	0
Otu00893	152	Actinobacteria	100	Actinobacteria	100	Actinomycetales	100	Mycobacteriaceae	100	Mycobacterium	100	ACGTAGGGTGCGAGCGTTGTCCGGAATTACTGGGCGTAAAGAGCTCGTAGGTGGTTTGTCACGTTGTTCGTGAAAACTCACAACTCAATTGTGGGCGTGCGGGCGATACGGGCAGACTTGAGTACTGCAGGGGAGACTGGAATTCCTGGTGTAGCGGTGGAATGCGCAGATATCAGGAGGAACACCGGTGGCGAAGGCGGGTCTCTGGGCAGTAACTGACGCTGAGGAGCGAAAGCGTGGGGAGCGAACAG	0	0	0	0	0	0	0	0	0	0	0	0	0	0	0	0	0	0	0	0	0	0	0	0	0	0	0	1	0	0	0	0	0	0	0	0	0
Otu00896	152	Firmicutes	100	Bacilli	100	Bacillales	100	Bacillales_unclassified	100	Bacillales_unclassified	100	ACGTAGGGGGCGAGCGTTGTCCGGAATCACTGGGCGTAAAGCGCGCGCAGGCGGCTTCTTAAGTCTGATGTGAAAGCCCACGGCTCAACCGTGGAGGGTCATTGGAAACTGGGGAACTTGAGTACAGAAGAGGAGAGCGGAATTCCACGTGTAGCGGTGAAATGCGTAGAGATGTGGAGGAACACCAGTGGCGAAGGCGGCTTCCTGGCCTGTAACTGACGCTGAGGCGCGAAAGCGTGGGGAGCAAACAG	0	0	3	0	0	0	0	4	1	0	1	0	0	0	0	0	0	2	4	0	0	0	0	1	2	0	0	0	0	0	0	0	0	4	4	0	0
Otu00898	152	Bacteroidetes	100	Sphingobacteriia	100	Sphingobacteriales	100	Sphingobacteriaceae	100	Pedobacter	58	ACGGAGGATCCGAGCGTTATCCGGATTTATTGGGTTTAAAGGGTGCGTAGGCGGCCTATTAAGTCAGGGGTGAAATACGGTGGCTCAACCATCGCAGTGCCCTTGATACTGATGGGCTTGAATGTACTAGAGGTAGGCGGAATGTGACAAGTAGCGGTGAAATGCATAGATATGTCACAGAACACCAATTGCGAAGGCAGCTTACTATGGTATGATTGACGCTGATGCACGAAAGCGTGGGGATCGAACAG	0	0	0	0	8	0	0	0	0	0	0	0	0	1	0	0	0	0	0	0	0	0	0	0	0	0	0	0	0	0	0	0	0	0	1	1	0
Otu00899	152	Proteobacteria	100	Betaproteobacteria	100	Burkholderiales	100	Comamonadaceae	99	Schlegelella	95	ACGTAGGGTGCGAGCGTTAATCGGAATTACTGGGCGTAAAGCGTGCGCAGGCGGTTGTGCAAGACAGATGTGAAATCCCCGGGCTTAACCTGGGAACTGCATTTGTGACTGCACGGCTAGAGTGCGGCAGAGGGGAGTGGAATTCCGCGTGTAGCAGTGAAATGCGTAGATATGCGGAGGAACACCGATGGCGAAGGCAGCTCCCTGGGCCTGCACTGACGCTCATGCACGAAAGCGTGGGGAGCAAACAG	0	0	0	0	0	0	0	0	0	0	7	0	0	0	0	0	0	0	0	0	0	0	0	0	0	0	0	0	0	0	0	10	0	0	0	0	0
Otu00908	150	Bacteroidetes	100	Sphingobacteriia	100	Sphingobacteriales	100	Sphingobacteriaceae	100	Pedobacter	100	ACGGAGGGTGCAAGCGTTATCCGGATTCACTGGGTTTAAAGGGTGTGTAGGCGGCCTATTAAGTCAGGGGTGAAATACGGTGGCTCAACCATCGCAGTGCCTTTGATACTGATGGGCTTGAATACACTAGAGGTAGGCGGAATGTGACAAGTAGCGGTGAAATGCATAGATATGTCACAGAACACCGATTGCGAAGGCAGCTTACTATGGTGTCATTGACGCTGAGGCACGAAAGCGTGGGGATCAAACAG	0	0	0	1	9	0	0	0	0	0	0	2	0	0	0	0	0	0	0	0	0	0	0	0	0	0	2	0	0	0	0	5	0	0	0	1	0
Otu00909	150	Bacteroidetes	100	Sphingobacteriia	100	Sphingobacteriales	100	Sphingobacteriaceae	100	Mucilaginibacter	52	ACGGAGGATCCAAGCGTTATCCGGATTTATTGGGTTTAAAGGGTGCGTAGGCGGCCTATTAAGTCAGGGGTGAAAGACGGTAGCTCAACTATCGCAGTGCCCTTGATACTGATGGGCTTGAATACACTAGAGGTAGGCGGAATGTGACAAGTAGCGGTGAAATGCATAGATATGCCACAGAACACCAATTGCGAAGGCAGCTTACTAAGCTAAGATTGACGCTGAGGCACGAAAGCGTGGGGATCAAACAG	0	0	2	1	1	0	0	0	0	0	0	0	0	0	0	1	0	0	0	0	0	0	0	0	0	0	0	0	0	0	0	2	0	0	0	6	0
Otu00910	150	Actinobacteria	100	Actinobacteria	100	Actinomycetales	100	Propionibacteriaceae	100	Microlunatus	100	ACGTAGGGTCCGAGCGTTGTCCGGAATTATTGGGCGTAAAGGGCTTGTAGGCGGTCTGTCGCGTCGGAAGTGAAAACTCAGGGCTCAACCCTGAGCCTGCTTCCGATACGGGCAGACTAGAGGGATGCAGGGGAGAACGGAATTCCTGGTGGAGCGGTGGAATGCGCAGATATCAGGAGGAACACCGGTGGCGAAGGCGGTTCTCTGGGCATTTCCTGACGCTGAGAAGCGAAAGCGTGGGGAGCAAACAG	0	3	0	0	0	0	0	0	0	0	0	0	0	0	0	0	0	4	0	0	0	14	6	0	0	0	0	0	0	0	0	0	0	8	0	0	0
Otu00915	149	Proteobacteria	100	Gammaproteobacteria	100	Enterobacteriales	100	Enterobacteriaceae	100	Enterobacteriaceae_unclassified	100	ACGGAGGGTGCAAGCGTTAATCGGAATTACTGGGCGTAAAGCGCACGCAGGCGGTCTGTCAAGTCGGATGTGAAATCCCCGGGCTCAACCTGGGAATTGCGTTGGAGACTGCAAGGCTGGAGTCTGGCAGAGGGGGGTAGAATTCCACGTGTAGCAGTGAAATGCGTAGAGATCTGGAGGAATACCGGTGGCGAAGGCGGCCCCCTGGACAAAGACTGACGCTCAGGTGCGAAAGCGTGGGGAGCAAACAG	0	0	1	0	0	0	0	0	0	0	0	0	6	0	0	0	0	2	1	0	0	0	0	1	0	0	0	0	1	0	0	0	0	0	0	2	0
Otu00916	148	Proteobacteria	100	Gammaproteobacteria	100	Enterobacteriales	98	Enterobacteriaceae	98	Enterobacteriaceae_unclassified	98	ACGGAGGGTGCAAGCGTTAATCGGAATTACTGGGCGTAAAGCGCACGCAGGCGGTCTGTCAAGTCGGATGTGAAATCCCCGGGCTCAACCTGGGAACGGCATCCGGAACTGTCAGGCTAGAGTGCAGGAGAGGAAGGTAGAATTCCCGGTGTAGCGGTGAAATGCGTAGAGATCTGGAGGAATACCGGTGGCGAAGGCGGCCCCCTGGACAAAGACTGACGCTCAGGTGCGAAAGCGTGGGGAGCAAACAG	0	0	1	0	0	0	0	3	0	0	0	0	0	0	0	0	0	0	4	1	0	0	0	0	0	0	0	0	0	0	0	0	0	1	2	1	0
Otu00919	148	Proteobacteria	100	Alphaproteobacteria	100	Rhizobiales	100	Hyphomicrobiaceae	100	Devosia	100	ACGAAGGGGGCTAGCGTTGTTCGGATTTACTGGGCGTAAAGCGCACGTAGGCGGATTGTTAAGTCAGAGGTGAAATCCTGGAGCTCAACTCCAGAACTGCCTTTGATACTGGCAATCTAGAGTCCGGAAGAGGTGAGTGGAACTCCTAGTGTAGAGGTGGAATTCGTAGATATTAGGAAGAACACCAGTGGCGAAGGCGGCTCACTGGTCCGGTACTGACGCTGAGGTGCGAAAGCGTGGGGAGCAAACAG	0	0	0	0	0	0	0	0	0	0	0	0	0	0	0	0	0	0	0	0	0	0	0	0	0	0	0	0	0	0	0	0	0	0	0	0	0
Otu00921	147	Proteobacteria	100	Betaproteobacteria	98	Burkholderiales	98	Comamonadaceae	94	Comamonadaceae_unclassified	75	ACGTAGGGTGCGAGCGTTAATCGGAATTACTGGGCGTAAAGCGTGCGCAGGCGGTTATGTAAGACAGATGTGAAATCCCCGGGCTCAACCTGGGAACTGCATCCAAAACTGGCGAGCTAGAGTATGGTAGAGGGGGATGGAATTCCGCGTGTAGCAGTGAAATGCGTAGATATGCGGAGGAACACCGATGGCGAAGGCAATCCCCTGGACCTGTACTGACGCTCATGCACGAAAGCGTGGGGAGCAAACAG	1	0	0	0	2	0	0	0	0	0	0	0	0	0	0	1	0	0	0	0	0	0	0	0	1	0	0	0	0	0	1	1	0	0	0	4	0
Otu00922	146	Proteobacteria	100	Betaproteobacteria	100	Burkholderiales	100	Comamonadaceae	98	Comamonadaceae_unclassified	55	ACAGAGGGTGCGAGCGTTAATCGGATTTACTGGGCGTAAAGCGTGCGCAGGCGGTTTTGTAAGACAGAGGTGAAATCCCCGGGCTCAACCTGGGAACGGCCTTTGTGACTGCATAGCTAGAGTACGGTAGAGGGGGATGGAATTCCGCGTGTAGCAGTGAAATGCGTAGATATGCGGAGGAACACCGATGGCGAAGGCAATCCCCTGGGCCTGCACTGACGCTCATGCACGAAAGCGTGGGGAGCAAACAG	0	0	0	0	2	0	0	5	0	0	0	0	0	0	0	0	0	1	0	0	1	0	0	0	5	0	0	0	0	0	2	0	0	0	0	0	1
Otu00924	146	Proteobacteria	100	Betaproteobacteria	100	Burkholderiales	100	Comamonadaceae	100	Comamonas	64	ACAGAGGGTGCAAGCGTTAATCGGAATTACTGGGCGTAAAGCGTGCGCAGGCGGTTATGTAAGACAGAGGTGAAATCCCCGGGCTCAACCTGGGAACGGCCTTTGTGACTGCATAGCTAGAGTGCGGCAGAGGGGGATGGAATTCCGCGTGTAGCAGTGAAATGCGTAGATATGCGGAGGAACACCGATGGCGAAGGCAATCCCCTGGGCCTGCACTGACGCTCATGCACGAAAGCGTGGGGAGCAAACAG	0	0	0	0	1	0	0	0	1	0	0	0	2	1	0	1	0	0	0	0	0	0	0	0	2	0	1	0	0	0	0	0	0	0	2	3	0
Otu00925	146	Proteobacteria	100	Betaproteobacteria	100	Burkholderiales	100	Comamonadaceae	93	Comamonas	70	ACGTAGGGTCCGAGCGTTGTCCGGAATTACTGGGCGTAAAGCGTGCGCAGGCGGTCTTGTAAGACAGAGGTGAAATCCCCGGGCTCAACCTGGGAACGGCCTTTGTGACTGCAAGGCTGGAGTGCGGCAGAGGGGGATGGAATTCCGCGTGTAGCAGTGAAATGCGTAGATATGCGGAGGAACACCGATGGCGAAGGCAATCCCCTGGGCCTGCACTGACGCTCATGCACGAAAGCGTGGGGAGCAAACAG	0	0	0	0	3	0	0	3	1	0	11	0	0	0	0	1	0	0	0	0	0	0	0	0	0	0	0	0	0	0	3	1	0	0	0	0	0
Otu00926	145	Proteobacteria	100	Gammaproteobacteria	100	Pseudomonadales	100	Pseudomonadaceae	100	Pseudomonas	100	ACAGAGGGTGCAAGCGTTAATCGGAATTACTGGGCGTAAAGCGCGCGTAGGTGGTTCGTTAAGTTGGATGTGAAATCCCCGGGCTCAACCTGGGAACTGCATTCAAAACTGACGAGCTAGAGTATGGTAGAGGGTAGTGGAATTTCCTGTTTAGCGGTGAAATGCGTAGATATAGGAAGGAACACCAGTGGCGAAGGCGACTACCTGGACTGATACTGACACTGAGGTGCGAAAGCGTGGGGAGCAAACAG	0	0	0	0	0	0	0	0	0	0	0	0	0	49	1	73	0	0	0	0	0	0	0	0	0	0	0	0	0	0	0	0	0	0	0	0	0
Otu00928	145	Actinobacteria	100	Actinobacteria	100	Actinomycetales	100	Micrococcaceae	100	Micrococcus	72	ACAGAGGGTGCAAGCGTTAATCGGAATTATTGGGCGTAAAGAGCTCGTAGGCGGTTTGTCGCGTCTGTCGTGAAAGTCCGGGGCTTAACCCCGGATCTGCGGTGGGTACGGGCAGACTAGAGTGCAGTAGGGGAGACTGGAATTCCTGGTGTAGCGGTGAAATGCGCAGATATCAGGAGGAACACCGATGGCGAAGGCAGGTCTCTGGGCTGTTACTGACGCTGAGGAGCGAAAGCATGGGGAGCGAACAG	0	1	1	0	0	0	0	1	0	0	0	0	0	0	0	0	0	8	0	0	0	0	1	1	2	0	0	0	3	0	0	0	0	4	1	1	1
Otu00930	144	Bacteroidetes	100	Flavobacteriia	100	Flavobacteriales	100	Flavobacteriaceae	100	Flavobacterium	100	ACGGAGGATCCAAGCGTTATCCGGAATCATTGGGTTTAAAGGGTCCGTAGGCGGTTTAATAAGTCAGTGGTGAAAGCCCATCGCTCAACGATGGAACGGCCATTGATACTGTTAGACTTGAATTATTGGGAAGTAACTAGAATATGTAGTGTAGCGGTGAAATGCTTAGATATTACATGGAATACCAATTGCGAAGGCAGGTTACTACCAATTTATTGACGCTGATGGACGAAAGCGTGGGGAGCGAACAG	7	0	0	2	1	13	11	0	0	0	0	0	0	0	0	9	1	0	0	0	0	0	0	0	0	0	0	0	0	0	1	3	0	0	3	0	0
Otu00931	144	Proteobacteria	100	Gammaproteobacteria	100	Pseudomonadales	100	Pseudomonadaceae	100	Pseudomonas	98	ACGTAGGGTGCGAGCGTTAATCGGAATTACTGGGCGTAAAGCGCGCGTAGGTGGTTCAGCAAGTTGGATGTGAAAGCCCCGGGCTCAACCTGGGAACTGCATCCAAAACTACTGAGCTAGAGTACGGTAGAGGGTGGTGGAATTTCCTGTGTAGCGGTGAAATGCGTAGATATAGGAAGGAACACCAGTGGCGAAGGCGACCACCTGGACTGATACTGACACTGAGGTGCGAAAGCGTGGGGAGCAAACAG	0	0	0	0	1	1	0	1	0	0	1	1	0	0	0	0	0	0	1	0	1	0	0	0	0	0	1	0	0	0	0	1	0	0	0	0	0
Otu00933	144	Proteobacteria	100	Betaproteobacteria	98	Burkholderiales	98	Comamonadaceae	93	Comamonadaceae_unclassified	80	ACGTAGGGTGCAAGCGTTAATCGGAATTACTGGGCGTAAAGCGTGCGCAGGCGGTTTTGTAAGACTGTCGTGAAATCCCCGGGCTTAACCTGGGAACTGCATTTGTGACTGCATGGCTAGAGTACGGTAGAGGGGGATGGAATTCCGCGTGTAGCAGTGAAATGCGTAGATATGCGGAGGAACACCGATGGCGAAGGCAATCCCCTGGACCTGTACTGACGCTCATGCACGAAAGCGTGGGGAGCAAACAG	0	0	1	0	3	0	0	0	1	1	0	0	0	0	0	1	0	0	2	0	0	0	0	0	1	0	0	0	0	1	1	1	0	0	1	1	0
Otu00934	143	Proteobacteria	100	Betaproteobacteria	100	Burkholderiales	80	Burkholderiales_unclassified	80	Burkholderiales_unclassified	80	ACGTAGGGTGCAAGCGTTAATCGGAATTACTGGGCGTAAAGCGTGCGCAGGCGGTTTTGTAAGACTGTCGTGAAATCCCCGGGCTCAACCTGGGAACTGCATTTGTGACTGGCGGGCTAGAGTATGGCAGAGGGGGGTAGAATTCCACGTGTAGCAGTGAAATGCGTAGATATGTGGAGGAACACCGATGGCGAAGGCAGCCCCCTGGGTCAAGACTGACGCTCATGCACGAAAGCGTGGGGAGCAAACAG	0	1	2	2	14	0	0	0	2	1	0	0	0	0	0	1	0	0	0	0	0	0	0	1	5	0	1	0	0	0	0	0	0	0	0	0	0
Otu00942	142	Actinobacteria	100	Actinobacteria	100	Actinomycetales	100	Actinomycetaceae	100	Actinomyces	100	ACGTAGGGCGCGAGCGTTGTCCGGAATTATTGGGCGTAAAGAGCTCGTAGGCGGCTGGTCGCGTCTGTCGTGAAATCCTCTGGCTTAACTGGGGGCGTGCGGTGGGTACGGGCCGGCTTGAGTGCGGTAGGGGAGGCTGGAATTCCTGGTGTAGCGGTGGAATGCGCAGATATCAGGAGGAACACCGGTGGCGAAGGCGGGTCTCTGGGCCGTGTACTGACGCTGAGGAGCGAAAGCGTGGGGAGCGAACAG	0	0	0	0	0	0	0	0	0	0	0	0	0	0	0	0	0	0	0	0	0	5	0	0	0	0	0	0	0	0	0	0	0	0	0	0	0
Otu00943	142	Bacteroidetes	100	Sphingobacteriia	100	Sphingobacteriales	100	Chitinophagaceae	100	Flavisolibacter	100	ACGGAGGGTGCAAGCGTTATCCGGATTCACTGGGTTTAAAGGGTGCGTAGGAGGGCAGGTAAGTCAGTGGTGAAATCTCCGGGCTTAACTCGGAAACTGCCGTTGATACTATCTGTCTTGAATATTGCGGAGGTGAGCGGAATATGTCATGTAGCGGTGAAATGCTTAGATATGACATAGAACACCGATTGCGAAGGCAGCTCGCTACACATATATTGACTCTGAGGCACGAAAGCGTGGGGATCAAACAG	0	0	0	0	0	0	0	0	17	4	0	0	0	0	0	0	0	0	0	0	0	0	0	0	0	0	0	0	0	0	0	0	0	0	0	0	0
Otu00944	142	Proteobacteria	100	Betaproteobacteria	100	Burkholderiales	100	Comamonadaceae	81	Comamonadaceae_unclassified	63	ACGTAGGGTGCAAGCGTTAATCGGAATTACTGGGCGTAAAGCGTGCGCAGGCGGTTCTATAAGACAGATGTGAAATCCCCGGGCTCAACCTGGGAACTGCATTTGTGACTGGCGGGCTAGAGTATGGCAGAGGGGGATGGAATTCCGCGTGTAGCAGTGAAATGCGTAGATATGCGGAGGAACACCGATGGCGAAGGCAATCCCCTGGGCCTGTACTGACGCTCATGCACGAAAGCGTGGGGAGCAAACAG	0	0	1	1	7	0	0	0	1	0	0	0	0	0	0	0	0	0	0	0	0	0	0	0	3	0	0	0	0	1	0	1	0	0	0	1	0
Otu00945	142	Proteobacteria	100	Gammaproteobacteria	100	Pseudomonadales	98	Moraxellaceae	98	Acinetobacter	98	ACAGAGGGTGCGAGCGTTAATCGGATTTACTGGGCGTAAAGCGTGCGTAGGCGGCTTTTTAAGTCGGATGTGAAATCCCCGAGCTTAACTTGGGAACTGCATTTGAAACTGGCAAGCTAGAGTCTTGTAGAGGGGGGTAGAATTCCAGGTGTAGCGGTGAAATGCGTAGAGATCTGGAGGAATACCGATGGCGAAGGCAGCCATCTGGCCTAATACTGACGCTGAGGTACGAAAGCATGGGGAGCAAACAG	2	0	0	0	0	0	0	6	0	0	0	2	1	0	0	0	0	0	0	0	0	0	0	0	0	0	1	0	0	0	0	0	0	1	0	0	0
Otu00947	141	Proteobacteria	100	Gammaproteobacteria	100	Xanthomonadales	100	Xanthomonadaceae	100	Xanthomonas	99	ACGAAGGGTGCAAGCGTTACTCGGAATTACTGGGCGTAAAGCGTGCGTAGGTGGTGGTTTAAGTCTGTTGTGAAAGCCCTGGGCTCAACCTGGGAATTGCAGTGGATACTGGATTACTAGAGTGTGGTAGAGGGTAGCGGAATTCCCGGTGTAGCAGTGAAATGCGTAGAGATCGGGAGGAACATCCGTGGCGAAGGCGGCTACCTGGACCAACACTGACACTGAGGCACGAAAGCGTGGGGAGCAAACAG	0	0	0	2	2	0	0	0	0	0	16	2	0	0	0	0	0	0	26	0	0	0	0	0	0	0	0	0	0	0	0	0	0	0	0	0	0
Otu00950	141	Proteobacteria	100	Gammaproteobacteria	100	Oceanospirillales	100	Halomonadaceae	100	Halomonas	98	ACGTAGGGCGCGAGCGTTATCCGGAATTACTGGGCGTAAAGCGCGCGTAGGTGGCTTGATAAGCCGGTTGTGAAAGCCCCGGGCTCAACCTGGGAACGGCATCCGGAACTGTCAAGCTAGAGTGCAGGAGAGGAAGGTAGAATTCCCGGTGTAGCGGTGAAATGCGTAGAGATCGGGAGGAATACCAGTGGCGAAGGCGGCCTTCTGGACTGACACTGACACTGAGGTGCGAAAGCGTGGGTAGCAAACAG	0	0	0	0	0	0	0	0	0	0	4	0	0	0	0	0	0	0	0	0	5	0	0	0	0	0	0	0	0	0	3	0	0	1	0	0	0
Otu00954	140	Actinobacteria	100	Actinobacteria	100	Actinomycetales	100	Microbacteriaceae	100	Leucobacter	98	ACGTAGGGTGCAAGCGTTGTCCGGAATTATTGGGCGTAAAGAGCTCGTAGGCGGCTTGTCGCGTCTGCTGTGAAAACCCGGAGCTCAACTCCGGGCCTGCAGTGGGTACGGGCAGGCTAGAGTGCGGTAGGGGAGATTGGAATTCCTGGTGTAGCGGTGGAATGCGCAGATATCAGGAGGAACACCGATGGCGAAGGCAGATCTCTGGGCCGCTACTGACGCTGAGGAGCGAAAGCATGGGGAGCGAACAG	0	0	0	0	0	0	0	0	0	0	3	0	0	0	0	28	0	0	0	0	4	0	0	0	0	0	0	0	0	0	0	0	0	0	0	0	0
Otu00960	139	Firmicutes	100	Bacilli	100	Lactobacillales	100	Streptococcaceae	100	Streptococcus	100	ACGTAGGTCCCGAGCGTTGTCCGGATTTATTGGGCGTAAAGCGAGCGCAGGCGGTTAGATAAGTCTGAAGTTAAAGGCTGTGGCTTAACCATAGTATGCTTTGGAAACTGTTTAACTTGAGTGCAGAAGGGGAGAGTGGAATTCCATGTGTAGCGGTGAAATGCGTAGATATATGGAGGAACACCGGTGGCGAAAGCGGCTCTCTGGCTTGTAACTGACGCTGAGGCGCGAAAGCGTGGGGAGCAAACAG	0	2	3	0	0	0	0	7	0	1	0	0	0	0	0	0	0	2	0	0	0	2	0	1	0	0	0	0	0	0	0	0	0	0	0	0	0
Otu00962	138	Proteobacteria	100	Gammaproteobacteria	100	Pseudomonadales	100	Pseudomonadaceae	100	Pseudomonas	59	ACAGAGGGTGCAAGCGTTAATCGGAATTACTGGGCGTAAAGCGCGCGTAGGTGGTTCGTTAAGTTGGATGTGAAATCCCCGGGCTCAACCTGGGAACTGCATTTGTGACTGCATGGCTAGAGTACGGTAGAGGGTGGTGGAATTTCCTGTGTAGCGGTGAAATGCGTAGATATAGGAAGGAACACCAGTGGCGAAGGCGACCACCTGGACTGATACTGACACTGAGGTGCGAAAGCGTGGGGAGCAAACAG	0	0	0	0	1	0	0	0	0	0	0	1	0	1	0	1	0	0	0	0	0	0	0	1	0	0	0	0	0	0	0	2	0	0	0	0	0
Otu00964	138	Actinobacteria	100	Actinobacteria	100	Actinomycetales	100	Dermacoccaceae	100	Dermacoccus	97	ACAGAGGGTGCGAGCGTTAATCGGAATTACTGGGCGTAAAGAGCTTGTAGGCGGTTTGTCGCGTCTGCTGTGAAAGACCGGGGCTTAACTCCGGTTCTGCAGTGGGTACGGGCAGACTAGAGTGTGGTAGGGGAGACTGGAATTCCTGGTGTAGCGGTGAAATGCGCAGATATCAGGAGGAACACCGATGGCGAAGGCAGGTCTCTGGGCCATTACTGACGCTGAGAAGCGAAAGCATGGGGAGCGAACAG	1	2	7	0	1	0	0	6	1	5	0	0	0	0	0	0	0	0	0	0	0	0	0	0	3	0	0	0	5	0	0	1	0	1	2	1	0
Otu00966	138	Proteobacteria	100	Betaproteobacteria	100	Burkholderiales	100	Comamonadaceae	95	Comamonadaceae_unclassified	66	ACAGAGGGTGCAAGCGTTAATCGGAATTACTGGGCGTAAAGCGTGCGCAGGCGGTTATGTAAGACAGAGGTGAAATCCCCGGGCTCAACCTGGGAACGGCCTTTGTGACTGCATTGCTGGAGTACGGCAGAGGGGGATGGAATTCCGCGTGTAGCAGTGAAATGCGTAGATATGCGGAGGAACACCGATGGCGAAGGCAATCCCCTGGGCCTGTACTGACGCTCATGCACGAAAGCGTGGGGAGCAAACAG	0	0	1	1	2	0	0	1	0	0	0	0	0	1	0	0	0	0	0	0	1	0	0	0	3	0	3	0	0	0	1	0	0	0	1	0	0
Otu00967	137	Proteobacteria	100	Alphaproteobacteria	100	Rhodospirillales	100	Rhodospirillaceae	100	Azospirillum	92	ACGAAGGGGGCTAGCGTTGTTCGGAATTACTGGGCGTAAAGGGCGCGTAGGCGGCCCGATCAGTCAGAAGTGAAAGCCCCGGGCTTAACCTGGGAACTGCTTTTGATACTGCCGAGCTTGAATCACGGAGAGGGTAGTGGAATTCCGAGTGTAGAGGTGAAATTCGTAGATATTGGGAAGAACACCGGTGGCGAAGGCGGCCATCTGGACGGACACTGACGCTGAGGCGCGAAAGCGTGGGGAGCAAACAG	0	0	0	0	0	0	0	0	0	0	3	0	0	0	0	0	0	0	0	0	0	0	0	0	0	0	0	0	0	0	1	0	0	0	0	0	0
Otu00968	137	Proteobacteria	100	Alphaproteobacteria	100	Rhizobiales	100	Rhizobiaceae	97	Rhizobiaceae_unclassified	83	ACGAAGGGGGCTAGCGTTGTTCGGAATTACTGGGCGTAAAGCGCACGTAGGCGGATATCTAAGTCAGGGGTGAAATCCCGGGGCTCAACCCCGGAACTGCCTTTGATACTGGGTATCTCGAGTATGGAAGAGGTGAGTGGAATTCCGAGTGTAGAGGTGAAATTCGTAGATATTCGGAGGAACACCAGTGGCGAAGGCGGCTCACTGGTCCATTACTGACGCTGAGGTGCGAAAGCGTGGGGAGCAAACAG	0	0	0	0	6	0	0	0	0	0	0	0	0	0	0	0	0	0	0	0	0	0	0	0	0	0	3	0	0	0	0	0	0	0	0	0	7
Otu00970	137	Proteobacteria	100	Gammaproteobacteria	100	Pseudomonadales	87	Pseudomonadaceae	87	Pseudomonadaceae_unclassified	87	ACAGAGGGTGCAAGCGTTAATCGGAATTACTGGGCGTAAAGCGCGCGTAGGTGGTTTGTTAAGTCGGATGTGAAATCCCCGGGCTCAACCTGGGAACTGCATCCGAAACTGGCAAGCTAGAGTATGGTAGAGGGTAGTGGAATTTCCTGTGTAGCGGTGAAATGCGTAGATATAGGAAGGAACACCAGTGGCGAAGGCGACTACCTGGACTGATACTGACGCTGATGGACGAAAGCGTGGGGAGCGAACAG	8	0	0	0	1	0	0	2	0	1	0	0	1	2	1	2	0	1	3	0	0	0	0	0	2	0	0	0	1	0	0	0	0	0	0	1	0
Otu00972	137	Bacteroidetes	100	Sphingobacteriia	100	Sphingobacteriales	100	Sphingobacteriaceae	100	Sphingobacterium	100	ACGGAGGATCCGAGCGTTATCCGGATTTATTGGGTTTAAAGGGTGCGTAGGCGGCCTATTAAGTCAGGGGTGAAAGACGGTAGCTCAACTATCGCAGTGCCCTTGATACTGATGGGCTTGAATCCATTTGAAGTGGGCGGAATAAGACAAGTAGCGGTGAAATGCATAGATATGTCTTAGAACTCCGATTGCGAAGGCAGCTCACTAAGCTGGTATTGACGCTGATGCACGAAAGTGTGGGGATCAAACAG	0	0	0	0	5	0	0	0	2	0	1	0	0	1	0	0	0	0	0	0	0	0	0	0	0	0	0	0	0	0	0	1	0	0	0	1	0
Otu00973	136	Actinobacteria	100	Actinobacteria	100	Actinomycetales	100	Micrococcaceae	95	Micrococcaceae_unclassified	95	ACGTAGGTGGCAAGCGTTGTCCGGAATTATTGGGCGTAAAGAGCTTGTAGGCGGTTTGTCGCGTCTGCTGTGAAAGACCGGGGCTTAACCCCGGGTGTGCAGTGGGTACGGGCAGACTAGAGTGCAGTAGGGGAGACTGGAATTCCTGGTGTAGCGGTGAAATGCGCAGATATCAGGAGGAACACCGATGGCGAAGGCAGGTCTCTGGGCTGTTACTGACGCTGAGAAGCGAAAGCATGGGGAGCGAACAG	0	0	1	0	0	0	0	0	0	2	1	0	0	0	0	0	0	1	2	1	0	0	0	0	4	0	0	0	0	0	0	0	0	1	0	1	0
Otu00974	136	Actinobacteria	100	Actinobacteria	100	Actinomycetales	100	Micrococcaceae	100	Arthrobacter	90	ACGTAGGGCGCAAGCGTTATCCGGAATTATTGGGCGTAAAGAGCTCGTAGGCGGTTTGTCGCGTCTGCCGTGAAAGTCCGGGGCTCAACTCCGGATCTGCGGTGGGTACGGGCAGACTAGAGTGCAGTAGGGGAGACTGGAATTCCTGGTGTAGCGGTGAAATGCGCAGATATCAGGAGGAACACCGATGGCGAAGGCAGGTCTCTGGGCTGTAACTGACGCTGAGGAGCGAAAGCATGGGGAGCGAACAG	0	1	1	0	0	0	0	0	0	0	0	0	0	0	0	0	0	0	0	4	0	0	0	0	0	0	0	0	0	0	1	0	0	0	12	0	0
Otu00975	136	Proteobacteria	100	Betaproteobacteria	100	Burkholderiales	100	Burkholderiaceae	92	Burkholderia	89	ACGTAGGGTGCAAGCGTTAATCGGAATTACTGGGCGTAAAGCGTGCGCAGGCGGTCCGCTAAGACAGATGTGAAATCCCCGGGCTTAACCTGGGAACTGCATTTGTGACTGGCGGGCTAGAGTATGGCAGAGGGGGGTAGAATTCCACGTGTAGCAGTGAAATGCGTAGAGATGTGGAGGAATACCGATGGCGAAGGCAATCCCCTGGACCTGTACTGACGCTCATGCACGAAAGCGTGGGGAGCAAACAG	0	0	1	0	1	0	0	0	1	1	0	0	0	0	0	0	0	0	0	0	0	0	0	0	0	0	0	0	0	0	0	0	0	0	0	0	0
Otu00976	136	Actinobacteria	100	Actinobacteria	100	Actinomycetales	100	Cellulomonadaceae	100	Cellulomonas	94	ACGTAGGGCGCAAGCGTTGTCCGGAATTATTGGGCGTAAAGAGCTCGTAGGCGGTTTGTCGCGTCTGCTGTGAAAACCTAAGGCTCAACCTTGGGCTTGCAGTGGGTACGGGCAGACTAGAGTGCGGTAGGGGTGACTGGAATTCCTGGTGTAGCGGTGGAATGCGCAGATATCAGGAGGAACACCGATGGCGAAGGCAGGTCACTGGGCCGCAACTGACGCTGAGGAGCGAAAGCATGGGGAGCGAACAG	0	0	8	0	0	0	0	0	0	0	0	0	0	0	0	0	0	0	0	0	0	0	4	0	0	0	0	0	0	0	0	4	0	0	0	0	0
Otu00978	135	Bacteroidetes	100	Flavobacteriia	100	Flavobacteriales	100	Flavobacteriaceae	100	Chryseobacterium	100	ACGGAGGGTGCAAGCGTTATCCGGATTTATTGGGTTTAAAGGGTCCGTAGGCGGATCTGTAAGTCAGTGGTGAAATCTCACAGCTTAACTGTGAAACTGCCATTGATACTGCAGGTCTTGAGTGTTGTTGAAGTAGCTGGAATAAGTAGTGTAGCGGTGAAATGCTTAGAGATTACATGGAATACCAATTGCGAAGGCAGGTTACTAAGCAACAACTGACGCTGATGGACGAAAGCGTGGGGAGCGAACAG	0	0	0	0	4	0	0	0	0	0	0	2	0	0	0	1	0	0	0	0	0	0	0	0	0	0	0	0	0	0	0	7	0	0	1	0	0
Otu00980	135	Firmicutes	100	Bacilli	100	Bacillales	100	Staphylococcaceae	79	Staphylococcus	77	ACGTAGGTGGCAAGCGTTATCCGGAATTATTGGGCGTAAAGCGCGCGTAGGCGGTTTCTTAAGTCTGATGTGAAAGCCCACGGCTCAACCGTGGAGGGTCATTGGAAACTGGGAAACTTGAGTGCAGAAGAGGAAAGTGGAATTCCATGTGTAGCGGTGAAATGCGCAGAGATATGGAGGAACACCAGTGGCGAAGGCGACTTTCTGGTCTGTAACTGACACTGAGGCGCGAAAGCGTGGGGAGCAAACAG	0	0	1	0	0	0	0	0	0	2	3	0	0	0	0	0	0	1	0	2	0	0	0	0	0	0	0	0	0	0	0	0	0	2	1	0	0
Otu00983	135	Proteobacteria	100	Betaproteobacteria	100	Burkholderiales	100	Comamonadaceae	100	Comamonadaceae_unclassified	75	ACGTAGGGTGCAAGCGTTAATCGGAATTACTGGGCGTAAAGCGTGCGCAGGCGGTTTTGTAAGACAGTGGTGAAATCCCCGGGCTCAACCTGGGAACTGCCTTTGTGACTGCATCGCTGGAGTGCGGCAGAGGGGGATGGAATTCCGCGTGTAGCAGTGAAATGCGTAGATATGCGGAGGAACACCAATGGCGAAGGCAATCCCCTGGGCCTGTACTGACGCTCATGCACGAAAGCGTGGGGAGCAAACAG	0	0	0	0	9	0	0	0	0	0	0	0	1	0	0	1	0	0	2	0	0	0	0	0	1	0	0	0	0	0	0	1	0	1	0	1	0
Otu00985	134	Firmicutes	100	Clostridia	100	Clostridiales	100	Lachnospiraceae	100	Clostridium_XlVa	100	ACGTAGGGGGCAAGCGTTATCCGGATTTACTGGGTGTAAAGGGAGCGTAGACGGCTCTGCAAGTCTGAAGTGAAAGCCCGGGGCTCAACCCCGGGACTGCTTTGGAAACTGTGGAGCTGGAGTGCAGGAGAGGTAAGTGGAATTCCTAGTGTAGCGGTGAAATGCGTAGATATTAGGAGGAACACCAGTGGCGAAGGCGGCTTACTGGACTGTAACTGACGTTGAGGCTCGAAAGCGTGGGGAGCAAACAG	6	0	0	1	0	0	0	0	0	0	0	0	0	1	0	0	0	0	0	0	0	0	3	0	0	0	0	0	0	0	2	0	0	0	0	0	0
Otu00987	134	Firmicutes	100	Bacilli	100	Lactobacillales	100	Leuconostocaceae	100	Leuconostoc	100	ACGTAGGTCCCGAGCGTTATCCGGATTTATTGGGCATAAAGCGAGCGCAGACGGTTGATTAAGTCTGATGTGAAAGCCCGGAGCTCAACTCCGGAATGGCATTGGAAACTGGTTAACTTGAGTGTTGTAGAGGTAAGTGGAACTCCATGTGTAGCGGTGGAATGCGTAGATATATGGAAGAACACCAGTGGCGAAGGCGGCTTACTGGACAACAACTGACGTTGAGGCTCGAAAGTGTGGGTAGCAAACAG	7	0	39	0	0	0	0	0	5	0	0	0	0	0	0	0	0	16	0	4	0	0	0	0	0	0	0	0	9	0	0	0	0	0	0	0	0
Otu00988	133	Proteobacteria	100	Alphaproteobacteria	100	Rhizobiales	100	Hyphomicrobiaceae	100	Hyphomicrobium	100	ACGAAGGGGACTAGCGTTGTTCGGAATCACTGGGCGTAAAGCGCACGTAGGCGGATTTGTAAGTCAGGGGTGAAATCCCGGGGCTCAACCTCGGAACTGCCTTTGATACTGCGAATCTTGAGTCCGATAGAGGTGGGTGGAATTCCTAGTGTAGAGGTGAAATTCGTAGATATTAGGAAGAACACCGGTGGCGAAGGCGGCCCACTGGATCGGTACTGACGCTGAGGTGCGAAAGCGTGGGGAGCAAACAG	4	0	0	0	0	0	0	0	0	0	4	0	0	0	70	0	0	0	0	0	0	0	0	0	0	0	0	0	0	0	0	0	0	0	0	0	0
Otu00994	133	Actinobacteria	100	Actinobacteria	100	Actinomycetales	100	Pseudonocardiaceae	100	Saccharopolyspora	92	ACGTAGGGTGCGAGCGTTGTCCGGATTTATTGGGCGTAAAGAGCTCGTAGGCGGTTTGTCGCGTCGGCCGTGAAAACCTGCAGCTTAACTGTGGGCGTGCGGTCGATACGGGCAGACTTGAGTTCGGTAGGGGAGACTGGAATTCCTGGTGTAGCGGTGAAATGCGCAGATATCAGGAGGAACACCGGTGGCGAAGGCGGGTCTCTGGGCCGATACTGACGCTGAGGAGCGAAAGCGTGGGGAGCGAACAG	0	0	0	0	0	0	0	0	0	0	0	0	0	0	0	0	0	0	0	0	0	0	0	0	0	0	0	0	0	0	0	0	0	0	0	0	0
Otu00996	132	Actinobacteria	100	Actinobacteria	100	Bifidobacteriales	100	Bifidobacteriaceae	100	Bifidobacterium	100	ACGTAGGGTGCAAGCGTTATCCGGAATTATTGGGCGTAAAGGGCTCGTAGGCGGTTCGTCGCGTCCGGTGTGAAAGTCCATCGCTTAACGGTGGATCCGCGCCGGGTACGGGCGGGCTTGAGTGCGGTAGGGGAGACTGGAATTCCCGGTGTAACGGTGGAATGTGTAGATATCGGGAAGAACACCAATGGCGAAGGCAGGTCTCTGGGCCGTCACTGACGCTGAGGAGCGAAAGCGTGGGGAGCGAACAG	0	0	0	0	0	0	0	0	0	0	25	0	0	0	0	0	0	0	0	0	0	0	0	0	0	0	0	0	0	0	0	0	0	0	0	0	0
Otu00998	132	Actinobacteria	100	Actinobacteria	100	Actinomycetales	100	Actinomycetales_unclassified	100	Actinomycetales_unclassified	100	ACGTAGGGTGCGAGCGTTGTCCGGATTTATTGGGCGTAAAGAGCTTGTAGGCGGTTTGTCGCGTCTGCTGTGAAAGCCCGGGGCTTAACCCCGGGTGTGCAGTGGGTACGGGCAGACTAGAGTGTGGTAGGGGAGACTGGAATTCCTGGTGTAGCGGTGAAATGCGCAGATATCAGGAGGAACACCGATGGCGAAGGCAGGTCTCTGGGCCATTACTGACGCTGAGAAGCGAAAGCATGGGGAGCGAACAG	0	1	1	0	0	0	0	3	1	0	1	0	0	0	0	0	0	1	6	1	0	0	2	0	0	0	0	0	0	0	0	2	0	0	1	0	0
Otu01000	131	Proteobacteria	100	Betaproteobacteria	100	Burkholderiales	100	Burkholderiaceae	93	Burkholderia	93	ACGGAGGGTGCAAGCGTTAATCGGAATTACTGGGCGTAAAGCGTGCGCAGGCGGTTCGCTAAGACCGATGTGAAATCCCCGGGCTTAACCTGGGAACTGCATTGGTGACTGGCGGGCTAGAGTATGGCAGAGGGGGGTAGAATTCCACGTGTAGCAGTGAAATGCGTAGATATGTGGAGGAATACCGATGGCGAAGGCAGCCCCCTGGGATAACACTGACGCTCATGCACGAAAGCGTGGGGAGCAAACAG	3	2	0	0	0	0	0	0	3	0	0	0	0	0	0	0	0	0	0	0	0	0	1	1	2	0	0	0	0	0	0	0	0	0	0	0	0
Otu01002	131	Proteobacteria	100	Betaproteobacteria	100	Burkholderiales	100	Alcaligenaceae	100	Bordetella	75	ACAGAGGGTGCAAGCGTTAATCGGAATTACTGGGCGTAAAGCGTGCGCAGGCGGTTCGGAAAGAAAGATGTGAAATCCCAGGGCTCAACCTTGGAACGGCATTTTTAACTACCGGACTAGAGTGTGTCAGAGGGAGGTGGAATTCCGCGTGTAGCAGTGAAATGCGTAGAGATGCGGAGGAACACCGATGGCGAAGGCAGCCTCCTGGGATAACACTGACGCTGAGGTGCGAAAGCATGGGGAGCAAACAG	0	0	2	0	0	2	0	2	1	0	0	0	1	0	0	0	0	1	2	0	0	0	1	1	1	0	0	0	2	0	0	3	0	4	4	0	0
Otu01005	131	Proteobacteria	100	Betaproteobacteria	100	Burkholderiales	100	Oxalobacteraceae	100	Duganella	91	ACGTAGGGTGCAAGCGTTAATCGGAATTACTGGGCGTAAAGCGTGCGCAGGCGGTTGTGTAAGTCTGTCGTGAAATCCCCGGGCTCAACCTGGGAATGGCGATGGAGACTGCAAGGCTAGAGTTTGGCAGAGGGGGGTAGAATTCCACGTGTAGCAGTGAAATGCGTAGATATGTGGAGGAACACCGATGGCGAAGGCAGCCCCCTGGGATGACACTGACGCTCATGCACGAAAGCGTGGGGAGCAAACAG	0	0	0	0	6	0	0	0	0	2	0	0	0	0	0	0	0	1	0	0	0	0	0	0	1	0	3	0	6	1	0	0	0	0	0	0	0
Otu01008	130	Bacteroidetes	100	Bacteroidia	100	Bacteroidales	100	Rikenellaceae	100	Alistipes	100	ACGGAGGATCCAAGCGTTATCCGGATTTATTGGGTTTAAAGGGTGCGTAGGCGGTTTGTTAAGTTAGAGGTGAAATGCCGTGGCTCAACCACGGAACTGCCTCTGATACTGGCAGGCTAGAGAGTAGATGCTGTGGGCGGAATGTGTGGTGTAGCGGTGAAATGCTTAGAGATCACACAGAACACCGATTGCGAAGGCAGCTCACAAAACTATATCTGACGCTGATGCACGAAAGCGTGGGGAGCAAACAG	0	0	0	0	0	0	0	0	0	0	0	0	0	0	0	0	0	0	0	0	0	0	0	0	0	0	0	0	0	0	0	0	0	6	7	0	0
Otu01009	130	Actinobacteria	100	Actinobacteria	100	Actinomycetales	100	Propionibacteriaceae	100	Propionibacterium	100	ACGTAGGGTGCGAGCGTTGTCCGGATTTATTGGGCGTAAAGGGCTCGTAGGTGGTTGATCGCGTCGGAAGTGTAATCTTGGGGCTTAACCCTGAGCGTGCTTTCGATACGGGTTGACTTGAGGAAGGTAGAGGAGAATGGAATTCCTGGTGGAGCGGTGGAATGCGCAGATATCAGGAGGAACACCAGTGGCGAAGGCGGTTCTCTGGGCTGTAACTGACGCTGAGGAGCGAAAGCATGGGGAGCGAACAG	0	0	2	0	0	0	0	0	0	0	5	0	0	0	0	0	0	5	1	0	0	0	3	0	0	0	0	0	1	0	1	1	0	0	0	0	0
Otu01013	130	Proteobacteria	100	Alphaproteobacteria	100	Rhizobiales	100	Bradyrhizobiaceae	100	Rhodopseudomonas	94	ACGAAGGGGGCTAGCGTTGCTCGGAATCACTGGGCGTAAAGGGTGCGTAGGCGGGTCTTTAAGTCAGGGGTGAAATCCTGGAGCTCAACTCCAGAACTGCCCTTGATACTGAGGATCTTGAGTATGGGAGAGGTGAGTGGAACTGAGAGTGTAGAGGTGAAATTCGTAGATATTCGCAAGAACACCAGTGGCGAAGGCGGCTCACTGGCCCATTACTGACGCTGAGGCACGAAAGCGTGGGGAGCAAACAG	0	0	0	0	0	0	0	0	1	2	0	0	0	0	0	0	0	0	0	0	1	0	5	0	0	0	0	0	0	0	0	0	0	1	0	0	0
Otu01014	130	Proteobacteria	100	Betaproteobacteria	100	Betaproteobacteria_unclassified	61	Betaproteobacteria_unclassified	61	Betaproteobacteria_unclassified	61	ACAGAGGGTGCAAGCGTTAATCGGAATTACTGGGCGTAAAGCGTGCGCAGGCGGTTTGATAAGTCAGATGTGAAATCCCCGGGCTTAACCTGGGAACTGCGTTTGAAACTGTCAAGCTAGAGTACGTCAGAGGGGGGTGGAATTCCACGTGTAGCGGTGAAATGCGTAGAGATGTGGAGGAACACCGATGGCGAAGGCAGCCCCCTGGGATGATACTGACGCTCATGCACGAAAGCGTGGGGAGCAAACAG	26	0	0	4	1	0	0	0	0	0	0	0	2	0	3	1	0	0	0	0	0	0	0	1	3	0	1	0	0	0	20	1	0	0	0	0	0
Otu01016	129	Proteobacteria	100	Alphaproteobacteria	100	Caulobacterales	100	Caulobacteraceae	100	Caulobacter	100	ACGAAGGGGGCTAGCGTTGCTCGGAATTACTGGGCGTAAAGGGAGCGTAGGCGGACTGTTTAGTCAGAGGTGAAAGCCCAGGGCTCAACCTCGGAACTGCCTTTGATACTGGGTGTCTTGAGTATGGAAGAGGTAAGTGGAATTGCGAGTGTAGAGGTGAAATTCGTAGATATTCGGAAGAACACCAGTGGCGAAGGCGACATACTGGTCCGTTACTGACGCTGAGGCTCGAAAGCGTGGGGAGCAAACAG	0	0	0	0	2	0	0	0	0	0	0	0	0	0	0	1	0	0	0	0	0	0	0	0	1	0	10	0	0	0	0	1	0	0	0	0	0
Otu01020	129	Bacteroidetes	100	Sphingobacteriia	100	Sphingobacteriales	100	Sphingobacteriaceae	100	Sphingobacteriaceae_unclassified	100	ACGGAGGATCCGAGCGTTATCCGGATTTATTGGGTTTAAAGGGTGCGTAGGCGGCCTATTAAGTCAGGGGTGAAAGACGGTAGCTCAACTATCGCAGTGCCCTTGATACTGATGGGCTTGAATACACTAGAGGTAGGCGGAATAAGACAAGTAGCGGTGAAATGCATAGATATGTCTTAGAACTCCGATTGCGAAGGCAGCTCACTAAGCTGGTATTGACGCTGATGCACGAAAGCGTGGGGATCGAACAG	0	0	0	0	6	0	0	0	0	0	0	0	0	0	0	0	0	0	0	0	0	0	0	0	0	0	1	0	0	0	0	0	0	0	0	0	0
Otu01021	129	Proteobacteria	100	Betaproteobacteria	99	Burkholderiales	99	Comamonadaceae	97	Comamonadaceae_unclassified	59	ACGAAGGGGGCAAGCGTTGCTCGGAATCACTGGGCGTAAAGCGTGCGCAGGCGGTAATGTAAGACAGATGTGAAATCCCCGGGCTCAACCTGGGAACTGCATTTGTGACTGCATAGCTAGAGTACGGTAGAGGGGGATGGAATTCCGCGTGTAGCAGTGAAATGCGTAGATATGCGGAGGAACACCGATGGCGAAGGCAATCCCCTGGACCTGTACTGACGCTCATGCACGAAAGCGTGGGGAGCAAACAG	0	0	0	0	1	0	0	0	0	0	1	1	0	0	0	0	0	0	0	0	0	0	0	0	0	0	0	0	0	0	0	0	0	0	0	0	0
Otu01022	129	Actinobacteria	100	Actinobacteria	100	Actinomycetales	100	Micrococcaceae	100	Nesterenkonia	99	ACGTAGGGCGCGAGCGTTATCCGGAATTATTGGGCGTAAAGAGCTCGTAGGCGGTTTGCCGCGTCTGCCGTGAAAGCCCGGGGCTTAACTCCGGGTGTGCGGTGGGTACGGGCAGGCTAGAGTGCAGTAGGGGAGACTGGAATTCCTGGTGTAGCGGTGAAATGCGCAGATATCAGGAGGAACACCGATGGCGAAGGCAGGTCTCTGGGCTGTTACTGACGCTGAGGAGCGAAAGCATGGGGAGCAAACAG	1	0	0	0	0	0	0	0	0	0	0	0	0	0	0	0	0	3	2	0	0	0	3	2	1	0	0	0	1	0	0	3	0	5	2	0	0
Otu01024	128	Proteobacteria	100	Betaproteobacteria	100	Rhodocyclales	58	Rhodocyclaceae	58	Zoogloea	56	ACGTAGGGTGCGAGCGTTAATCGGAATTACTGGGCGTAAAGCGTGCGCAGGCGGTGATGTAAGACAGATGTGAAATCCCCGGGCTCAACCTGGGAACTGCGTTTGTGACTGCATCACTCGAGTACGGCAGAGGGAGGTGGAATTCCGCGTGTAGCAGTGAAATGCGTAGATATGCGGAGGAACACCGATGGCGAAGGCAATCCCCTGGGCCTGCACTGACGCTCATGCACGAAAGCGTGGGTAGCAAACAG	0	0	0	1	1	0	0	12	0	0	0	0	0	0	0	1	0	0	0	0	0	0	0	0	3	0	0	0	0	0	0	0	0	0	0	1	0
Otu01025	128	Proteobacteria	100	Gammaproteobacteria	100	Chromatiales	100	Chromatiaceae	100	Rheinheimera	100	ACAGAGGGTGCAAGCGTTAATCGGAATTACTGGGCGTAAAGCGCACGTAGGCGGTTTTTTAAGTCAGATGTGAAAGCCCCGGGCTCAACCTGGGAATTGCATTTGAAACTGGAAAACTAGAGTGTGTGAGAGGGGGGTAGAATTCCAAGTGTAGCGGTGAAATGCGTAGAGATTTGGAGGAATACCAGTGGCGAAGGCGGCCCCCTGGCACAACACTGACGCTCAGGTGCGAAAGCGTGGGGAGCAAACAG	0	0	0	1	2	0	0	0	0	0	5	0	0	0	0	0	0	4	0	0	0	0	0	0	6	0	0	0	0	0	0	0	0	0	0	0	0
Otu01027	127	Firmicutes	100	Clostridia	100	Clostridiales	100	Ruminococcaceae	100	Ruminococcaceae_unclassified	100	ACGTAGGTGGCGAGCGTTGTCCGGAATTACTGGGTGTAAAGGGAGCGCAGGCGGAATGGCAAGTTGGATGTGAAATCCAGGGGCTCAACCCCTGAACTGCATTCAAAACTGCTGTTCTTGAGTGATGTAGAGGCAAGTGGAATTCCCGGTGTAGCGGTGGAATGCGTAGATATCGGGAGGAACACCAGTGGCGAAGGCGGCTTGCTGGGCATTTACTGACGCTGAGGCTCGAAAGTATGGGGAGCAAACAG	0	0	0	0	0	0	0	0	0	0	0	0	0	0	0	0	0	0	0	0	0	0	0	0	0	0	0	0	0	0	0	0	0	0	0	0	0
Otu01044	121	Bacteroidetes	100	Sphingobacteriia	100	Sphingobacteriales	100	Sphingobacteriaceae	100	Pedobacter	100	ACGGAGGATCCAAGCGTTATCCGGATTTATTGGGTTTAAAGGGTGCGTAGGCGGCCTATTAAGTCAGGGGTGAAAGACGGTAGCTCAACTATCGCAGTGCCCTTGATACTGATGGGCTTGAATACACTAGAGGTAGGCGGAATGTGACAAGTAGCGGTGAAATGCATAGATATGTCTCAGAACACCGATTGCGAAGGCAGCTTACTATGGTCTTATTGACGCTGAGGCACGAAAGCGTGGGTAGCGAACAG	0	0	0	0	1	0	0	0	0	0	0	0	0	0	0	0	0	0	0	0	1	0	0	0	0	0	2	0	0	0	0	2	0	0	0	0	0
Otu01047	121	Firmicutes	100	Clostridia	100	Clostridiales	100	Lachnospiraceae	93	Robinsoniella	92	ACGTAGGGGGCAAGCGTTATCCGGAATTACTGGGTGTAAAGGGTGAGTAGGCGGAGATACAAGCCATATGTGAAAGGCAGGGGCTCAACCCCTGGATTGCATAAGGAACTGTATGACTAGAGTGCAGGAGAGGTAAGTGGAATTCCTAGTGTAGCGGTAAAATGCGTAGATATTAGGAGGAACACCAGTGGCGAAGGCGACTTACTGGACTGTAACTGACGCTGAGGCACGAAAGCGTGGGGAGCAAACAG	0	0	0	0	0	0	1	0	0	0	0	0	0	0	0	0	0	0	0	0	0	0	0	0	0	0	0	0	0	0	0	0	0	0	0	0	0
Otu01048	121	Proteobacteria	100	Gammaproteobacteria	100	Enterobacteriales	100	Enterobacteriaceae	100	Enterobacteriaceae_unclassified	67	ACGTAGGGTGCAAGCGTTAATCGGAATTACTGGGCGTAAAGCGCACGCAGGCGGTCTGTCAAGTCGGATGTGAAATCCCCGGGCTCAACCTGGGAACTGCATTCGAAACTGGCAGGCTTGAGTCTCGTAGAGGGGGGTAGAATTCCAGGTGTAGCGGTGAAATGCGTAGAGATCTGGAGGAATACCGGTGGCGAAGGCGGCCCCCTGGACAAAGACTGACGCTCATGCACGAAAGCGTGGGGAGCAAACAG	0	2	0	0	0	0	0	1	0	0	0	0	0	1	0	0	0	0	1	0	0	0	0	0	0	0	0	0	0	0	0	0	0	6	0	0	0
Otu01050	120	Proteobacteria	100	Betaproteobacteria	100	Burkholderiales	100	Oxalobacteraceae	100	Herminiimonas	95	ACAGAGGGTGCGAGCGTTAATCGGAATTACTGGGCGTAAAGCGTGCGCAGGCGGTTATGTAAGTCAGATGTGAAATCCCCGGGCTCAACCTGGGAATGGCATTTGAGACTGCATGGCTAGAGTGTGTCAGAGGGGGGTAGAATTCCACGTGTAGCAGTGAAATGCGTAGAGATGTGGAGGAATACCGATGGCGAAGGCAGCCCCCTGGGATAACACTGACGCTCATGCACGAAAGCGTGGGGAGCAAACAG	0	0	1	0	0	0	0	0	0	0	0	0	0	6	0	1	0	0	0	0	0	0	0	2	2	0	0	0	0	0	0	0	0	0	0	0	0
Otu01053	119	Proteobacteria	100	Betaproteobacteria	100	Burkholderiales	100	Burkholderiales_unclassified	100	Burkholderiales_unclassified	100	ACGTAGGGTGCAAGCGTTAATCGGAATTACTGGGCGTAAAGCGTGCGCAGGCGGTTCGCTAAGACAGATGTGAAATCCCCGGGCTTAACCTGGGAACTGCATTTGTGACTGGCGGGCTAGAGTATGGCAGAGGGGGGTAGAATTCCACGTGTAGCAGTGAAATGCGTAGATATGCGGAGGAACACCGATGGCGAAGGCAATCCCCTGGGCCAATACTGACGCTCATGCACGAAAGCGTGGGGAGCAAACAG	0	5	0	0	5	0	0	0	3	0	0	0	0	0	0	0	0	0	0	0	0	0	0	0	1	0	0	0	0	0	0	0	0	0	0	0	0
Otu01055	119	Proteobacteria	100	Betaproteobacteria	100	Burkholderiales	100	Burkholderiales_incertae_sedis	89	Sphaerotilus	87	ACGTAGGGTGCAAGCGTTAATCGGAATTACTGGGCGTAAAGCGTGCGCAGGCGGTTCTATAAGACAGATGTGAAATCCCCTGGCTCAACCTGGGAACTGCATTTGTGACTGTAGAGCTGGAGTACGGTAGAGGGGGATGGAATTCCGCGTGTAGCAGTGAAATGCGTAGAGATGTGGAGGAATACCGATGGCGAAGGCAGCCCCCTGGGCCAATACTGACGCTCATGCACGAAAGCGTGGGGAGCAAACAG	0	0	0	0	0	0	0	0	0	0	0	0	0	0	0	0	0	0	0	0	0	0	0	0	0	0	0	0	0	0	0	0	0	0	0	0	0
Otu01058	119	Bacteroidetes	100	Sphingobacteriia	100	Sphingobacteriales	100	Sphingobacteriaceae	100	Pedobacter	95	ACGGAGGATCCAAGCGTTATCCGGATTTATTGGGTTTAAAGGGTGCGTAGGCGGCCTATTAAGTCAGGGGTGAAATACGGTGGCTCAACCATCGCAGTGCCTTTGATACTGATGGGCTTGAATACACTAGAGGTAGGCGGAATGTGACAAGTAGCGGTGAAATGCATAGATATGTCACAGAACACCGATTGCGAAGGCAGCTTACTATGGTCTTATTGACGCTGAGGCACGAAAGCGTGGGGATCAAACAG	0	0	0	0	3	0	0	0	0	0	0	0	0	0	0	0	0	0	0	0	0	0	0	0	0	0	0	0	0	0	0	0	0	0	0	0	0
Otu01059	119	Bacteroidetes	100	Bacteroidia	100	Bacteroidales	100	Porphyromonadaceae	100	Porphyromonadaceae_unclassified	83	ACGGAGGATGCGAGCGTTATCCGGATTTATTGGGTTTAAAGGGTGCGTAGGCGGTTTGTTAAGTCAGCGGTGAAATCTCAGAGCTCAACTCTGAAACTGCCGTTGAAACTGGCGAACTTGAGTGTAGATGAGGTAGGCGGAATTCGTGGTGTAGCGGTGAAATGCATAGATATCACGAGGAACTCCGATTGCGTAGGCAGCTTACTAGACTACAACTGACGCTGATGCACGAAAGCGTGGGTATCAAACAG	0	0	0	0	0	0	0	0	0	0	0	0	0	0	0	0	0	0	0	0	0	0	0	0	0	0	0	0	0	0	0	0	0	0	0	0	0
Otu01062	118	Bacteroidetes	100	Bacteroidia	100	Bacteroidales	100	Bacteroidaceae	100	Anaerorhabdus	100	ACGTAGGTGGCAAGCGTTATCCGGAATTATTGGGCGTAAAGGGTGCGTAGGCGGTTGATTAAGTTTTAGGTGAAAGCGTGGAGCTCAACTCCATACAGCCTAAGAAACTGGTCAACTAGAGTGCAGAAGAGGGTAGTGGAATTCCATGTGTAGCGGTAAAATGCGTAGATATATGGAGGAACACCAGTGGCGAAGGCGGCTACCTGGTCTGTAACTGACGCTCAAGCACGAAAGCGTGGGGAGCAAATAG	5	0	0	0	0	0	0	0	0	0	12	0	0	0	0	0	0	0	0	0	0	0	0	0	2	0	6	0	0	0	0	0	0	0	0	5	0
Otu01067	116	Proteobacteria	100	Betaproteobacteria	100	Burkholderiales	100	Burkholderiaceae	100	Burkholderia	100	ACGTAGGGTGCGAGCGTTAATCGGAATTACTGGGCGTAAAGCGTGCGCAGGCGGTCTGTTAAGACAGATGTGAAATCCCCGGGCTTAACCTGGGAACTGCATTTGTGACTGGCAGGCTAGAGTATGGCAGAGGGGGGTAGAATTCCACGTGTAGCAGTGAAATGCGTAGAGATGTGGAGGAATACCGATGGCGAAGGCAGCCCCCTGGGCCAATACTGACGCTCATGCACGAAAGCGTGGGGAGCAAACAG	0	0	4	0	0	0	0	0	0	0	5	0	0	0	0	0	0	0	0	0	0	0	0	2	3	0	0	0	0	0	0	0	0	0	0	10	0
Otu01068	116	Proteobacteria	100	Betaproteobacteria	100	Burkholderiales	100	Comamonadaceae	94	Comamonadaceae_unclassified	94	ACGTAGGGTGCAAGCGTTAATCGGAATTACTGGGCGTAAAGCGTGCGCAGGCGGTAATGTAAGACAGATGTGAAATCCCCGGGCTCAACCTGGGAACTGCATTTGTGACTGCATTGCTGGAGTGCGGCAGAGGGGGATGGAATTCCGCGTGTAGCAGTGAAATGCGTAGATATGCGGAGGAACACCGATGGCGAAGGCAATCCCCTGGGCCTGCACTGACGCTGAGGTACGAAAGCGTGGGGAGCAAACAG	0	0	1	0	1	0	0	1	0	0	1	0	0	1	1	1	0	0	1	0	0	0	0	0	0	0	0	0	0	0	0	0	0	0	0	0	0
Otu01071	115	Firmicutes	100	Bacilli	100	Bacillales	100	Bacillaceae_1	100	Aeribacillus	100	ACGTAGGTGGCAAGCGTTGTCCGGAATTATTGGGCGTAAAGCGCGCGCAGGCGGTTCCTTAAGTCTGATGTGAAATCTCGCGGCTCAACCGCGAGCGGCCATTGGAAACTGGGGAACTTGAGTGCAGGAGAGGGGAGCGGAATTCCACGTGTAGCGGTGAAATGCGTAGAGATGTGGAGGAACACCAGTGGCGAAGGCGGCTCTCTGGCCTGTAACTGACGCTGAGGCGCGAAAGCGTGGGGAGCGAACAG	0	0	0	0	0	0	0	0	0	0	0	0	0	0	0	0	0	0	0	1	4	0	0	0	0	0	0	1	0	0	0	0	0	0	0	0	0
Otu01072	115	Proteobacteria	100	Betaproteobacteria	100	Burkholderiales	100	Alcaligenaceae	100	Bordetella	78	ACGTAGGGTCCGAGCGTTGTCCGGAATTACTGGGCGTAAAGCGTGCGCAGGCGGTTCGGAAAGAAAGATGTGAAATCCCAGGGCTCAACCTTGGAACGGCATTTTTAACTACCGGACTAGAGTGTGTCAGAGGGAGGTGGAATTCCGCGTGTAGCAGTGAAATGCGTAGAGATGCGGAGGAACACCGATGGCGAAGGCAGCCTCCTGGGATAACACTGACGCTCATGCACGAAAGCGTGGGGAGCAAACAG	0	0	0	1	1	3	0	2	0	0	0	0	1	1	1	0	0	1	1	0	0	0	1	1	0	0	0	0	0	0	0	6	0	4	3	0	0
Otu01073	115	Proteobacteria	100	Gammaproteobacteria	100	Pseudomonadales	100	Moraxellaceae	100	Acinetobacter	80	ACAGAGGGTGCGAGCGTTAATCGGATTTACTGGGCGTAAAGCGTGCGTAGGCGGCTGAATAAGTCGGATGTGAAATCCCCGAGCTTAACTTGGGAATTGCATACGATACTGTTTAGCTAGAGTATGGGAGAGGATGGTAGAATTCCAGGTGTAGCGGTGAAATGCGCAGATATCAGGAGGAATACCGATGGCGAAGGCAGCCTTCTGGCCTAACACTGACGCTGAGGTGCGAAAGCATGGGGAGCAAACAG	0	0	0	2	9	0	0	0	0	0	0	0	0	0	0	2	0	0	0	0	0	0	0	0	0	0	0	0	0	0	0	1	0	0	0	2	0
Otu01074	115	Firmicutes	100	Bacilli	100	Lactobacillales	100	Streptococcaceae	100	Lactococcus	85	ACGTAGGTCCCGAGCGTTGTCCGGATTTATTGGGCGTAAAGCGAGCGCAGGTGGTTTATTAAGTCTGGTGTAAAAGGCAGTGGCTCAACCATTGTATGCATTGGAAACTGGTAGACTTGAGTGCAGGAGAGGAGAGTGGAATTCCATGTGTAGCGGTGAAATGCGTAGATATATTGAGGAACACCGGAGGCGAAAGCGGCTCACTGGGCTGTAACTGACACTGAGGCTCGAAAGCGTAGGTAGCAAACAG	0	0	0	0	0	0	0	0	1	0	0	0	0	0	0	0	0	0	5	0	0	0	2	0	0	0	0	0	0	0	0	0	0	0	0	0	0
Otu01076	115	Proteobacteria	100	Betaproteobacteria	100	Burkholderiales	100	Oxalobacteraceae	90	Duganella	84	ACGTAGGGTGCAAGCGTTAATCGGAATTACTGGGCGTAAAGCGTGCGCAGGCGGTTTTGTAAGACTGTCGTGAAATCCCCGGGCTCAACCTGGGAATGGCGATGGTGACTGCAAGGCTAGAGTGCGGCAGAGGGGGATGGAATTCCGCGTGTAGCAGTGAAATGCGTAGATATGTGGAGGAACACCGATGGCGAAGGCAGCCCCCTGGGTCAAAACTGACGCTCATGCACGAAAGCGTGGGGAGCAAACAG	0	0	0	0	11	0	0	0	0	0	0	0	0	0	0	0	0	0	0	0	0	0	0	0	2	0	12	0	1	0	0	1	0	0	0	0	0
Otu01078	114	Proteobacteria	100	Betaproteobacteria	100	Burkholderiales	100	Alcaligenaceae	100	Alcaligenaceae_unclassified	58	ACGTAGGGTGCAAGCGTTAATCGGAATTACTGGGCGTAAAGCGTGCGCAGGCGGTTCGGAAAGAAAGATGTGAAATCCCAGGGCTCAACCTTGGAACGGCATTTTTAACTACCGGACTAGAGTGTGTCAGAGGGGGGTAGAATTCCAGGTGTAGCGGTGAAATGCGTAGAGATGCGGAGGAACACCGATGGCGAAGGCAGCCTCCTGGGATAACACTGACGCTCATGCACGAAAGCGTGGGGAGCAAACAG	1	0	0	1	0	0	0	2	0	0	0	0	0	0	0	0	0	0	0	0	0	0	5	0	0	0	0	0	1	0	0	1	0	20	0	0	0
Otu01079	114	Actinobacteria	100	Actinobacteria	100	Actinomycetales	100	Dermacoccaceae	100	Dermacoccus	90	ACGTAGGGCGCGAGCGTTATCCGGAATTATTGGGCGTAAAGAGCTTGTAGGCGGTTTGTCGCGTCTGCTGTGAAAGACCGGGGCTTAACTCCGGTTCTGCAGTGGGTACGGGCAGACTAGAGTGTGGTAGGGGAGACTGGAATTCCTGGTGTAGCGGTGAAATGCGCAGATATCAGGAGGAACACCGATGGCGAAGGCAGGTCTCTGGGCCATTACTGACGCTGAGGCACGAAAGCGTGGGGATCAAACAG	2	1	1	0	0	0	0	3	0	3	2	0	0	0	0	0	0	2	1	1	0	0	1	0	7	0	0	0	0	0	0	0	0	0	1	1	1
Otu01080	114	Firmicutes	100	Bacilli	100	Bacillales	100	Planococcaceae	64	Planococcaceae_unclassified	62	ACAGAGGGTGCAAGCGTTAATCGGAATTACTGGGCGTAAAGCGCGCGCAGGCGGTTCCTTAAGTCTGATGTGAAAGCCCACGGCTCAACCGTGGAGGGTCATTGGAAACTGGGGAACTTGAGTGCAGAAGAGGAAAGTGGAATTCCACGTGTAGCGGTGAAATGCGTAGAGATGTGGAGGAACACCAGTGGCGAAGGCGACTTTCTGGGCTGTAACTGACGCTGAGGCGCGAAAGCGTGGGGAGCAAACAG	1	0	0	1	0	0	0	1	2	1	1	0	0	1	0	0	0	1	0	1	3	0	1	0	1	0	0	0	0	0	0	0	0	11	1	1	0
Otu01082	114	Proteobacteria	100	Gammaproteobacteria	100	Enterobacteriales	100	Enterobacteriaceae	100	Enterobacteriaceae_unclassified	100	ACGGAGGGTGCAAGCGTTAATCGGAATTACTGGGCGTAAAGCGCACGCAGGCGGTCTGTCAAGTCGGATGTGAAATCCCCGAGCTTAACTTGGGAATTGCATTCGATACTGGTGAGCTAGAGTATGGGAGAGGATGGTAGAATTCCAGGTGTAGCGGTGAAATGCGTAGAGATCTGGAGGAATACCGGTGGCGAAGGCGGCCCCCTGGACAAAGACTGACGCTCAGGTGCGAAAGCGTGGGGAGCAAACAG	0	0	0	0	0	0	0	0	1	0	0	0	6	0	0	0	0	0	2	0	0	0	0	1	0	0	0	0	0	0	0	0	0	7	1	3	0
Otu01087	113	Firmicutes	100	Clostridia	100	Clostridiales	100	Clostridiaceae_1	100	Clostridium_sensu_stricto	100	ACGTAGGTGGCGAGCGTTGTCCGGATTTACTGGGCGTAAAGGGAGCGTAGGCGGACTTTTAAGTGAGATGTGAAATACCCGGGCTCAACTTGGGTGCTGCATTTCAAACTGGAAGTCTAGAGTGCAGGAGAGGAGAATGGAATTCCTAGTGTAGCGGTGAAATGCGTAGAGATTAGGAAGAACACCAGTGGCGAAGGCGATTCTCTGGACTGTAACTGACGCTGAGGCTCGAAAGCGTGGGGAGCAAACAG	0	0	0	0	0	0	0	12	0	0	0	0	0	0	0	0	0	0	0	0	0	0	0	2	0	0	0	0	1	0	0	0	0	0	0	0	0
Otu01091	112	Actinobacteria	100	Actinobacteria	100	Actinomycetales	100	Microbacteriaceae	100	Microbacteriaceae_unclassified	100	ACGTAGGGTGCAAGCGTTGTCCGGAATTATTGGGCGTAAAGAGCTCGTAGGCGGCTTGTCGCGTCTGCTGTGAAAACTGGAGGCTCAACCTCCAGCCTGCAGTGGGTACGGGCAAGCTAGAGTGCGGTAGGGGAGATTGGAATTCCTGGTGTAGCGGTGGAATGCGCAGATATCAGGAGGAACACCGATGGCGAAGGCAGATCTCTGGGCCGTTACTGACGCTGAGGAGCGAAAGCATGGGGAGCGAACAG	0	0	0	3	0	0	0	0	0	0	0	0	0	6	0	0	0	0	0	0	0	0	0	0	12	0	0	0	0	0	0	0	0	0	0	0	0
Otu01093	111	Bacteroidetes	100	Bacteroidia	100	Bacteroidales	100	Bacteroidaceae	100	Bacteroides	100	ACGGAGGATCCGAGCGTTATCCGGATTTATTGGGTTTAAAGGGAGCGTAGGCGGATTATTAAGTCAGTTGTGAAAGTTTACGGCTCAACCGTGAAATTGCAGTTGATACTGGTAGTCTTGAGTGCAGTAGAGGTGAGCGGAATTCGTGGTGTAGCGGTGAAATGCTTAGATATCACGAAGAACTCCGATTGCGAAGGCAGCTTGCTGGACTGTAACTGACGCTGATGCTCGAAAGTGTGGGTATCAAACAG	0	0	0	0	0	0	0	0	0	0	2	0	0	0	0	0	0	0	0	0	2	0	0	0	0	0	0	0	0	0	0	0	0	0	0	0	0
Otu01095	111	Proteobacteria	100	Gammaproteobacteria	100	Enterobacteriales	100	Enterobacteriaceae	100	Yersinia	82	ACGGAGGGTGCAAGAGTTAATCGGAATTACTGGGCGTAAAGAGCACGCAGGCGGTTTGTTAAGTCAGATGTGAAATCCCCGCGCTTAACGTGGGAACTGCATTTGAAACTGGCAAACTGGAGTCTTGTAGAGGGGGGTAGAATTCCAGGTGTAGCGGTGAAATGCGTAGAGATCTGGAGGAATACCGGTGGCGAAGGCGGCCCCCTGGACAAAGACTGACGCTCAGGTGCGAAAGCGTGGGGAGCAAACAG	0	0	0	0	0	0	0	1	0	1	0	0	2	0	0	1	0	2	0	0	0	0	0	0	0	0	1	0	0	0	0	0	0	0	9	0	1
Otu01096	111	Proteobacteria	100	Betaproteobacteria	99	Burkholderiales	99	Comamonadaceae	93	Comamonadaceae_unclassified	82	ACGTAGGGTGCGAGCGTTAATCGGAATTACTGGGCGTAAAGCGTGCGCAGGCGGTTATGCAAGACAGATGTGAAATCCCCGGGCTCAACCTGGGAACTGCATTTGTGACTGCATGACTAGAGTACGGCAGAGGGAGATGGAATTCCGCGTGTAGCAGTGAAATGCGTAGATATGCGGAGGAACACCGATGGCGAAGGCAATCCCCTGGGCCTGCACTGACGCTCATGCACGAAAGCGTGGGGAGCAAACAG	0	0	0	0	0	0	0	0	0	0	0	0	0	0	0	1	0	0	0	0	0	0	0	0	1	0	1	0	0	0	0	0	0	0	0	0	0
Otu01097	111	Bacteroidetes	100	Flavobacteriia	100	Flavobacteriales	100	Flavobacteriaceae	100	Chryseobacterium	100	ACGGAGGATCCGAGCGTTATCCGGATTTATTGGGTTTAAAGGGTCCGTAGGCGGATCTGTAAGTCAGTGGTGAAATCTCACAGCTTAACTGTGAAACTGCCATTGATACTGCAGGTCTTGAGTGTTGTTGAAGTAGCTGGAATAAGTAGTGTAGCGGTGAAATGCATAGATATTACTTAGAACACCAATTGCGAAGGCAGGTTACTAAGCAACAACTGACGCTGATGGACGAAAGTGTGGGGATCAAACAG	0	0	1	0	3	0	0	0	6	0	0	0	0	0	0	1	0	0	0	0	0	0	0	0	0	0	0	0	0	0	0	0	0	0	2	2	0
Otu01101	110	Proteobacteria	100	Gammaproteobacteria	97	Enterobacteriales	97	Enterobacteriaceae	97	Enterobacteriaceae_unclassified	97	ACGGAGGGTGCAAGCGTTAATCGGAATTACTGGGCGTAAAGCGCACGCAGGCGGTCTGTCAAGTCGGATGTGAAATCCCCGGGCTTAACCTGGGAACTGCATTGGTGACTGGCGGGCTAGAGTATGGCAGAGGGGGGTAGAATTCCAGGTGTAGCGGTGAAATGCGTAGAGATCTGGAGGAATACCGGTGGCGAAGGCGGCCCCCTGGACAAAGACTGACGCTCAGGTGCGAAAGCGTGGGGAGCAAACAG	0	3	1	0	0	0	0	0	13	0	0	0	0	1	0	0	0	0	0	0	0	0	0	0	1	0	0	0	0	0	0	0	0	0	0	0	0
Otu01105	110	Proteobacteria	100	Betaproteobacteria	100	Neisseriales	77	Neisseriaceae	77	Neisseriaceae_unclassified	68	ACGTAGGGTGCAAGCGTTAATCGGAATTACTGGGCGTAAAGCGTGCGCAGGCGGCTTTGCAAGACAGATGTGAAATCCCCGGGCTCAACCTGGGAACTGCATTTGTGACTGCATGGCTAGAGTGCGTCAGAGGGGGGTAGAATTCCGCGTGTAGCAGTGAAATGCGTAGAGATGCGGAGGAATACCGATGGCGAAGGCAGCCCCCTGGGATGACACTGACGCTCATGCACGAAAGCGTGGGGAGCAAACAG	0	0	0	0	0	0	0	11	2	9	0	0	0	0	0	0	0	0	3	0	0	0	0	0	0	0	0	0	0	0	0	0	0	0	0	0	0
Otu01107	109	Firmicutes	100	Clostridia	100	Clostridiales	100	Lachnospiraceae	100	Clostridium_XlVa	97	ACGTAGGGGGCAAGCGTTATCCGGATTTACTGGGTGTAAAGGGAGCGTAGACGGCCATATAAGTCTGAAGTGAAAGCACGGGGCTCAACCCCGGGACTGCTTTGGAAACTGTATGGCTGGAGTGCAGGAGAGGTAAGTGGAATTCCTAGTGTAGCGGTGAAATGCGTAGATATTAGGAGGAACACCAGTGGCGAAGGCGGCTTACTGGACTGTAACTGACGTTGAGGCTCGAAAGCGTGGGGAGCAAACAG	0	0	0	0	0	0	0	0	0	0	0	0	0	0	0	0	0	0	0	0	0	0	0	0	0	0	0	0	0	0	0	0	0	0	0	0	0
Otu01108	109	Proteobacteria	100	Betaproteobacteria	100	Rhodocyclales	100	Rhodocyclaceae	100	Azospira	100	ACGTAGGGTGCGAGCGTTAATCGGAATTACTGGGCGTAAAGCGTGCGCAGGCGGTTTCGTAAGACAGACGTGAAATCCCCGGGCTCAACCTGGGAACTGCGTTTGTGACTGCGAGGCTAGAGTACGGCAGAGGGGGGTAGAATTCCACGTGTAGCAGTAAAATGCGTAGAGATGTGGAGGAATACCGATGGCGAAGGCAGCCCCCTGGGTTAGTACTGACGCTCATGCACGAAAGCGTGGGGAGCAAACAG	0	3	0	0	0	0	0	0	0	0	0	0	0	0	1	1	0	0	0	0	0	0	0	0	0	0	0	0	0	0	3	0	0	0	0	0	0
Otu01109	109	Actinobacteria	100	Actinobacteria	100	Actinomycetales	100	Micrococcaceae	96	Micrococcaceae_unclassified	52	ACGTAGGGTGCGAGCGTTGTCCGGATTTATTGGGCGTAAAGGGCTCGTAGGCGGTTTGTCGCGTCTGCTGTGAAAGCCCGGGGCTTAACCCCGGGTGTGCAGTGGGTACGGGCAGACTAGAGTGCAGTAGGGGAGACTGGAATTCCTGGTGTAGCGGTGAAATGCGCAGATATCAGGAGGAACACCGATGGCGAAGGCAGGTCTCTGGGCTGTTACTGACGCTGAGAAGCAAAAGCATGGGGAGCGAACAG	0	1	1	1	0	0	0	2	0	1	6	0	0	0	0	0	0	6	1	2	0	0	2	1	0	0	0	0	0	0	0	1	0	1	2	0	0
Otu01110	109	Proteobacteria	100	Betaproteobacteria	100	Burkholderiales	100	Comamonadaceae	100	Comamonas	88	ACAGAGGGTGCAAGCGTTAATCGGAATTACTGGGCGTAAAGCGTGCGCAGGCGGTTTTGTAAGACAGTGGTGAAATCCCCGGGCTCAACCTGGGAACTGCCATTGTGACTGCATGGCTAGAGTACGGTAGAGGGGGATGGAATTCCGCGTGTAGCAGTGAAATGCGTAGATATGCGGAGGAACACCGATGGCGAAGGCAATCCCCTGGACCTGTACTGACGCTCATGCACGAAAGCGTGGGGAGCAAACAG	0	0	0	1	3	0	0	1	0	0	0	0	0	1	0	0	0	1	0	0	0	0	0	0	1	0	0	0	0	0	0	1	0	0	1	0	0
Otu01111	109	Proteobacteria	100	Betaproteobacteria	100	Burkholderiales	100	Oxalobacteraceae	96	Duganella	91	ACCGAGGGTGCAAGCGTTAATCGGAATTACTGGGCGTAAAGCGTGCGCAGGCGGTTTTGTAAGACTGTCGTGAAATCCCCGGGCTTAACCTGGGAATGGCGATGGTGACTGCAAGGCTAGAGTTTGGCAGAGGGGGGTAGAATTCCACGTGTAGCAGTGAAATGCGTAGATATGCGGAGGAACACCGATGGCGAAGGCAATCCCCTGGGCCTGCACTGACGCTCATGCACGAAAGCGTGGGGAGCAAACAG	0	0	0	0	6	0	0	2	0	0	0	0	0	0	0	1	0	0	0	0	0	0	0	0	2	0	2	0	0	1	0	0	0	0	0	0	0
Otu01113	108	Proteobacteria	100	Betaproteobacteria	100	Burkholderiales	100	Comamonadaceae	99	Comamonadaceae_unclassified	77	ACGTAGGGTGCGAGCGTTAATCGGAATTACTGGGCGTAAAGCGTGCGCAGGCGGTTATGCAAGACAGATGTGAAATCCCCGGGCTCAACCTGGGAACTGCATTTGTGACTGCATGACTAGAGTACGGCAGAGGGAGATGGAATTCCGCGTGTATCAGTGAAATGCGTAGATATGCGGAGGAACACCGATGGCGAAGGCAATCCCCTGGGCCTGCACTGACGCTCATGCACGAAAGCGTGGGGAGCAAACAG	0	0	0	0	0	0	0	36	0	0	0	0	0	0	1	0	0	0	12	0	4	0	0	1	0	0	0	0	0	0	0	0	0	0	0	0	0
Otu01114	108	Bacteroidetes	100	Flavobacteriia	100	Flavobacteriales	100	Flavobacteriaceae	100	Flavobacterium	100	ACTGAGGATGCAAGCGTTATCCGGAATCATTGGGTTTAAAGGGTCCGTAGGCGGTTTAATAAGTCAGTTGTGAAAGCCCATCGCTCAACGATGGAACGGCCATTGATACTGTTAAACTTGAATTATTAGGAAGTAACTAGAATATGTAGTGTAGCGGTGAAATGCTTAGAGATTACATGGAATACCAATTGCGAAGGCAGGTTACTACTAATATATTGACGCTGATGGACGAAAGCGTGGGGAGCGAACAG	0	0	1	1	0	1	0	0	0	0	2	0	0	0	0	1	0	1	0	0	1	0	0	0	0	0	0	0	1	0	0	0	0	0	5	0	0
Otu01117	108	Proteobacteria	100	Betaproteobacteria	100	Burkholderiales	100	Comamonadaceae	92	Comamonadaceae_unclassified	67	ACGTAGGGGGCGAGCGTTGTCCGGAATTACTGGGCGTAAAGCGTGCGCAGGCGGTGATGTAAGACAGATGTGAAATCCCCGGGCTCAACCTGGGAACTGCATTTGTGACTGCATCGCTGGAGTGCGGCAGAGGGGGATGGAATTCCGCGTGTAGCAGTGAAATGCGTAGATATGCGGAGGAACACCGATGGCGAAGGCAATCCCCTGGGCCTGCACTGACGCTCATGCACGAAAGCGTGGGGAGCAAACAG	0	0	1	0	0	0	0	1	3	0	0	0	0	0	0	0	0	0	0	0	0	0	0	0	0	0	0	0	0	0	1	0	0	0	0	1	0
Otu01118	108	Proteobacteria	100	Gammaproteobacteria	100	Pseudomonadales	100	Pseudomonadaceae	100	Pseudomonas	100	ACAGAGGGTGCAAGCGTTAATCGGAATTACTGGGCGTAAAGCGCGCGTAGGTGGTTCGTTAAGTTGGATGTGAAATCCCCGGGCTCAACCTGGGAACTGCATTCAAAACTGACGAGCTAGAGTATGGTAGAGGGTGGTGGAATTTCCTGTGTAGCGGTGAAATGCGTAGATATAGGAAGGAACACCAGTGGCGAAGGCGACCACCTGGACTGATACTGACGCTCATGCACGAAAGCGTGGGGAGCAAACAG	0	0	0	0	0	0	0	0	0	0	0	0	3	9	0	21	0	0	0	0	0	0	0	0	1	0	3	0	0	0	0	0	0	0	0	0	1
Otu01120	108	Firmicutes	100	Clostridia	100	Clostridiales	100	Ruminococcaceae	100	Intestinimonas	100	ACGTAGGTGGCAAGCGTTATCCGGATTTACTGGGTGTAAAGGGCGTGTAGGCGGGATGGTAAGTCAGACGTGAAAACCATGGGCTCAACCCATGGCCTGCGTTTGAAACTATCGTTCTTGAGTGATGGAGAGGCAGGCGGAATTCCCTGTGTAGCGGTGAAATGCGTAGATATAGGGAGGAACACCAGTGGCGAAGGCGGCCTGCTGGACATTAACTGACGCTGAGGCGCGAAAGCGTGGGGAGCAAACAG	2	0	0	2	2	0	0	0	0	0	0	0	1	0	0	0	0	0	0	0	0	0	0	0	16	0	0	0	0	0	0	0	0	0	0	13	0
Otu01122	108	Actinobacteria	100	Actinobacteria	100	Actinomycetales	100	Actinomycetaceae	100	Actinomyces	100	ACGTAGGGCGCGAGCGTTATCCGGAATTATTGGGCGTAAAGAGCTCGTAGGCGGCTGGTCGCGTCTGTCGTGAAATCCTCTGGCTTAACTGGGGGCTTGCGGTGGGTACGGGCCGGCTTGAGTGCGGTAGGGGAGACTGGAACTCCTGGTGTAGCGGTGAAATGCGCAGATATCAGGAGGAACACCGATGGCGAAGGCAGGTCTCTGGGCTGTTACTGACGCTGAGGAGCGAAAGCGTGGGGAGCGAACAG	0	0	0	0	0	0	0	0	1	0	1	0	0	0	0	0	0	0	0	0	0	0	0	0	1	0	0	0	0	0	0	0	0	6	0	0	0
Otu01127	107	Acidobacteria	100	Acidobacteria_Gp6	100	Gp6	100	Gp6_unclassified	100	Gp6_unclassified	100	ACAGAGGTGGCAAGCGTTGTTCGGAATTACTGGGCGTAAAGGGCGCGTAGGCGGCCTTCTAAGTCGGACGTGAAAGCCCCAGGCTTAACCTGGGAACTGCGTCCGATACTGGGAGGCTTGGATTCGGGAGAGGGATGTGGAATTCCAGGTGTAGCGGTGAAATGCGTAGATATCTGGAGGAACACCGGTGGCGAAGGCGGCATCCTGGACCGAGATCGACGCTGAGGCGCGAAAGCTAGGGGAGCAAACGG	0	0	0	0	0	0	0	14	0	0	0	0	0	0	0	1	0	0	0	0	0	0	0	0	0	0	0	0	1	0	0	0	0	0	0	0	0
Otu01129	107	Proteobacteria	100	Betaproteobacteria	91	Burkholderiales	91	Comamonadaceae	88	Comamonadaceae_unclassified	68	ACGTAGGGTGCAAGCGTTAATCGGAATTACTGGGCGTAAAGCGTGCGCAGGCGGTCTTGTAAGACAGAGGTGAAATCCCCGGGCTCAACCTGGGAATTGCGTCTGTGACTGCATAGCTAGAGTACGGTAGAGGGGGATGGAATTCCGCGTGTAGCAGTGAAATGCGTAGATATGCGGAGGAACACCGATGGCGAAGGCAATCCCCTGGACCTGTACTGACGCTCATGCACGAAAGCGTGGGGAGCAAACAG	0	0	0	0	0	0	0	0	0	0	2	0	0	0	0	1	0	0	4	0	1	0	0	0	0	0	0	0	0	0	0	1	0	0	0	0	1
Otu01131	107	Actinobacteria	100	Actinobacteria	100	Actinomycetales	100	Micrococcaceae	100	Nesterenkonia	89	ACGTAGGGCGCGAGCGTTATCCGGAATTATTGGGCGTAAAGAGCTTGTAGGCGGTTTGTCGCGTCTGCTGTGAAAGCCCGGGGCTTAACCCCGGGTGTGCAGTGGGTACGGGCAGACTAGAGTGCAGTAGGGGAGACTGGAATTCCTGGTGTAGCGGTGAAATGCGCAGATATCAGGAGGAACACCGATGGCGAAGGCAGGTCTCTGGGCTGTTACTGACGCTGAGGCGCGAAAGCCAGGGGAGCGAACGG	0	0	0	0	0	0	0	0	2	1	0	0	0	0	0	0	0	0	1	3	1	0	0	0	1	0	2	0	0	0	0	0	0	0	2	0	0
Otu01135	106	Bacteroidetes	100	Sphingobacteriia	100	Sphingobacteriales	100	Sphingobacteriaceae	100	Sphingobacteriaceae_unclassified	100	ACGGAGGATCCAAGCGTTATCCGGATTTATTGGGTTTAAAGGGTGCGTAGGCGGCTTATTAAGTCAGGGGTGAAAGACGGTGGCTCAACCATCGCAGTGCCTTTGATACTGATGGGCTTGAATCCATTTGAAGTGGGCGGAATAAGACAAGTAGCGGTGAAATGCATAGATATGTCACAGAACACCGATTGCGAAGGCAGCTTACTATGGTGTCATTGACGCTGAGGCACGAAAGCGTGGGGATCAAACAG	0	0	0	0	5	0	0	0	0	0	0	0	0	0	0	0	0	0	0	0	0	0	0	0	0	0	0	0	0	0	0	1	0	0	1	0	0
Otu01136	106	Deinococcus-Thermus	100	Deinococci	100	Deinococcales	100	Deinococcaceae	100	Deinococcus	100	ACGGAGGGTGCAAGCGTTACCCGGAATCACTGGGCGTAAAGGGCGTGTAGGCGGGAAGCTAAGTCCGACTTTAAAGACCGGGGCTCAACCCCGGGAGTGGGTTGGAGACTGGCTTTCTAGACCTCTGGAGAGGCAACTGGAATTCCTGGTGTAGCGGTGGAATGCGTAGATACCAGGAGGAACACCAATGGCGAAGGCAGGTTGCTGGACAGAAGGTGACGCTGAGGCGCGAAAGTGTGGGGAGCGAACCG	1	0	0	0	0	0	0	0	0	0	0	0	0	0	0	0	0	0	0	0	0	0	0	0	0	0	0	0	0	0	0	0	0	0	0	2	0
Otu01137	106	Proteobacteria	100	Gammaproteobacteria	100	Pseudomonadales	100	Pseudomonadaceae	100	Pseudomonas	100	ACGTAGGGGGCGAGCGTTGTCCGGAATTACTGGGCGTAAAGCGCGCGTAGGTGGTTTGTTAAGTTGGATGTGAAATCCCCGGGCTCAACCTGGGAACTGCATTCAAAACTGACTGACTAGAGTATGGTAGAGGGTGGTGGAATTTCCTGTGTAGCGGTGAAATGCGTAGATATAGGAAGGAACACCAGTGGCGAAGGCGACCACCTGGACTAATACTGACACTGAGGTGCGAAAGCGTGGGGAGCAAACAG	0	0	3	0	4	0	0	0	0	1	0	0	0	0	0	1	0	0	1	1	0	3	0	13	4	0	6	0	0	0	0	1	0	0	0	0	1
Otu01143	105	Proteobacteria	100	Betaproteobacteria	94	Burkholderiales	81	Oxalobacteraceae	67	Oxalobacteraceae_unclassified	67	ACGTAGGGTGCAAGCGTTAATCGGAATTACTGGGCGTAAAGCGTGCGCAGGCGGTTTTGTAAGACAGTGGTGAAATCCCCGGGCTCAACCTGGGAACTGCATTCGAAACTGGCAGGCTAGAGTCTTGTAGAGGGGGGTAGAATTCCACGTGTAGCAGTGAAATGCGTAGAGATGTGGAGGAATACCGATGGCGAAGGCAGCCCCCTGGGCCAATACTGACGCTCATGCACGAAAGCGTGGGGAGCAAACAG	0	0	0	0	1	0	0	1	0	0	0	0	0	0	0	0	0	3	0	0	0	0	0	1	1	0	0	0	1	0	0	0	0	0	0	0	0
Otu01147	105	Proteobacteria	100	Gammaproteobacteria	100	Pseudomonadales	89	Pseudomonadaceae	89	Pseudomonadaceae_unclassified	65	ACAGAGGGTGCAAGCGTTAATCGGAATTACTGGGCGTAAAGCGCGCGTAGGTGGTTTGTTAAGTCGGATGTGAAATCCCCGGGCTTAACCTGGGAACTGCATTTGTGACTGGCGGGCTAGAGTATGGTAGAGGGTAGTGGAATTTCCTGTGTAGCGGTGAAATGCGTAGATATAGGAAGGAACACCAGTGGCGAAGGCGACTACCTGGACTGATACTGACACTGAGGTGCGAAAGCGTGGGGAGCAAACAG	0	0	1	0	1	0	0	0	1	0	0	0	0	1	0	0	0	0	0	0	0	0	0	0	3	0	0	0	0	0	0	0	0	0	0	0	0
Otu01152	104	Proteobacteria	100	Betaproteobacteria	100	Burkholderiales	100	Comamonadaceae	82	Comamonadaceae_unclassified	69	ACGTAGGGTGCGAGCGTTAATCGGAATTACTGGGCGTAAAGCGTGCGCAGGCGGCTTTGCAAGACAGAGGTGAAATCCCCGGGCTCAACCTGGGAACTGCATCCAAAACTGGCGAGCTAGAGTATGGTAGAGGGTGGTGGAATTTCCTGTGTAGCGGTGAAATGCGTAGATATGCGGAGGAACACCGATGGCGAAGGCAATCCCCTGGACCTGTACTGACGCTCATGCACGAAAGCGTGGGGAGCAAACAG	0	0	0	0	0	0	0	0	1	0	2	0	0	0	0	1	0	0	0	0	0	0	0	0	1	0	0	0	0	1	0	1	0	0	0	0	1
Otu01155	103	Proteobacteria	100	Betaproteobacteria	100	Burkholderiales	98	Burkholderiaceae	88	Burkholderia	87	ACGGAGGGTGCAAGCGTTAATCGGAATTACTGGGCGTAAAGCGTGCGCAGGCGGTTCGCTAAGACAGATGTGAAATCCCCGGGCTTAACCTGGTAACTGCATTTGTGACTGGCGGGCTAGAGTATGGCAGAGGGGGGTAGAATTCCACGTGTAGCAGTGAAATGCGTAGAGATGTGGAGTAATACCGATGGCGAAGGCAGCCCCCTGGGTCAAGACTGACGCTCATGCACGAAAGCGTGGGGAGCAAACAG	0	2	2	0	4	0	0	0	1	1	0	0	0	0	0	15	0	0	0	0	0	0	0	0	5	0	1	0	0	0	0	1	0	0	0	0	0
Otu01159	102	Proteobacteria	100	Betaproteobacteria	100	Burkholderiales	100	Comamonadaceae	100	Variovorax	98	ACGTAGGGTGCAAGCGTTAATCGGAATTACTGGGCGTAAAGCGTGCGCAGGCGGTAATGTAAGACAGTTGTGAAATCCCCGGGCTCAACCTGGGAACTGCATCTGTGACTGCATTGCTGGAGTACGGCAGAGGGGGATGGAATTCCGCGTGTAGCAGTGAAATGCGTAGATATGCGGAGGAACACCGATGGCGAAGGCAATCCCCTGGGCCTGTACTGACGCTGAGGTGCGAAAGCGTGGGGAGCAAACAG	1	0	4	0	1	0	0	0	3	1	0	0	0	0	1	7	0	0	0	1	2	0	0	0	0	0	0	0	0	1	0	2	0	0	0	3	1
Otu01161	102	Bacteroidetes	100	Bacteroidia	100	Bacteroidales	100	Bacteroidaceae	100	Bacteroides	100	ACGGAGGATCCGAGCGTTATCCGGATTTATTGGGTTTAAAGGGAGCGTAGGTGGATAGTTAAGTCAGTTGTGAAAGTTTGCGGCTCAACCGTAAAATTGCAGTTGATACTGTCAGTCTTGAGTGCAGTAGAGGTAAGCGGAATTCGTGGTGTAGCGGTGAAATGCTTAGATATCACGAAGAACTCCGATTGCGTAGGCAGCTCACTGGACTGCAACTGACACTGAGGCTCGAAAGTGTGGGTATCAAACAG	3	0	0	0	2	0	0	0	0	0	1	0	0	0	0	0	0	0	0	0	1	0	0	0	5	0	0	0	0	0	0	0	0	0	0	1	0
Otu01162	102	Proteobacteria	100	Gammaproteobacteria	100	Pseudomonadales	100	Moraxellaceae	100	Acinetobacter	96	ACAGAGGGTGCGAGCGTTAATCGGATTTACTGGGCGTAAAGCGTGCGTAGGCGGCTTTTTAAGTCGGATGTGAAATCCCCGGGCTCAACCTGGGAACTGCATCCGAAACTGGCAAGCTAGAGTATGGGAGAGGATGGTAGAATTCCAGGTGTAGCGGTGAAATGCGTAGAGATCTGGAGGAATACCGATGGCGAAGGCAGCCATCTGGCCTAATACTGACGCTGAGGTACGAAAGCATGGGGAGCAAACAG	7	0	0	0	1	0	0	0	0	4	0	0	1	0	0	0	0	0	0	0	0	0	0	0	0	0	0	0	0	0	0	0	0	0	0	0	0
Otu01163	102	Firmicutes	100	Bacilli	100	Bacillales	100	Staphylococcaceae	100	Jeotgalicoccus	100	ACGTAGGTGGCAAGCGTTATCCGGAATTATTGGGCGTAAAGCGCGCGTAGGCGGTAAAATAAGTCTGATGTGAAAGCCCCCGGCTCAACCGGGGAGGGTCATTGGAAACTGTTTTACTTGAGTACAGAAGAGGAGAGTGGAATTCCATGTGTAGCGGTGAAATGCGCAGAGATATGGAGGAACACCAGTGGCGAAGGCGGCTCTCTGGTCTGTAACTGACGCTGAGGTGCGAAAGCGTGGGGATCAAACAG	0	0	0	0	0	0	0	0	0	0	0	0	1	0	0	0	0	0	0	1	0	0	0	0	0	0	0	0	0	0	3	13	0	0	3	0	0
Otu01164	102	Firmicutes	100	Bacilli	100	Bacillales	100	Bacillaceae_1	96	Bacillus	76	ACGTAGGTGGCAAGCGTTGTCCGGAATTATTGGGCGTAAAGCGCGCGCAGGCGGTCTTTTAAGTCTGATGTGAAAGCCCCCGGCTCAACCGGGGAGGGTCATTGGAAACTGGGGAACTTGAGTACAGAAGAGGAGAGCGGAATTCCACGTGTAGCGGTGAAATGCGTAGAGATGTGGAGGAACACCAGTGGCGAAGGCGGCTCTCTGGTCTGTAACTGACGCTGAGGCGCGAAAGCGTGGGGAGCGAACAG	1	1	2	0	0	0	0	0	0	1	1	0	0	0	0	0	0	0	1	1	0	0	1	0	1	0	0	0	0	0	0	0	0	0	4	2	0
Otu01166	102	Firmicutes	100	Bacilli	100	Bacillales	100	Bacillaceae_1	93	Bacillaceae_1_unclassified	93	ACGTAGGGGGCGAGCGTTGTCCGGAATCACTGGGCGTAAAGCGCGCGCAGGCGGTCCCTTAAGTCTGATGTGAAAGCCCACGGCTCAACCGTGGAGGGTCATTGGAAACTGGGGGACTTGAGTGCAGAAGAGGAGAGCGGAATTCCACGTGTAGCGGTGAAATGCGTAGAGATGTGGAGGAACACCAGTGGCGAAGGCGGCTTCCTGGCCTGTAACTGACGCTGAGGCGCGAAAGCGTGGGGAGCAAACAG	0	1	0	0	0	0	0	3	0	1	0	0	0	0	0	0	0	0	1	0	0	0	0	0	1	0	0	0	0	0	0	0	0	0	0	1	0
Otu01171	101	Proteobacteria	100	Gammaproteobacteria	100	Pseudomonadales	100	Pseudomonadaceae	100	Pseudomonas	79	ACGAAGGGGGCTAGCGTTGCTCGGAATTACTGGGCGTAAAGCGCGCGTAGGTGGTTCGTTAAGTTGGATGTGAAATCCCCGGGCTCAACCTGGGAACTGCATCCGAAACTGGCAAGCTAGAGTATGGTAGAGGGTAGTGGAATTTCCTGTGTAGCGGTGAAATGCGTAGATATAGGAAGGAACACCAGTGGCGAAGGCGACCACCTGGACTGATACTGACACTGAGGTGCGAAAGCGTGGGGAGCAAACAG	0	0	0	0	3	0	0	0	0	0	0	1	1	1	0	2	0	1	1	1	0	0	1	0	1	0	2	0	0	0	0	0	0	2	0	0	0
Otu01173	100	Bacteroidetes	100	Sphingobacteriia	100	Sphingobacteriales	100	Sphingobacteriaceae	100	Mucilaginibacter	87	ACGGAGGATCCAAGCGTTATCCGGATTTATTGGGTTTAAAGGGTGCGTAGGCGGCCTATTAAGTCAGGGGTGAAAGACGGTAGCTTAACTATCGCAGTGCCTTTGATACTGCCGGGCTTGAATGAACTAGAGGTAGGCGGAATGTGACAAGTAGCGGTGAAATGCATAGATATGTCACAGAACACCGATTGCGAAGGCAGCTTACTATGGTGTCATTGACGCTGAGGCACGAAAGCGTGGGGATCAAACAG	0	0	0	0	0	0	0	0	0	0	0	0	0	0	0	0	0	0	0	0	0	0	0	0	0	0	0	0	0	0	0	0	0	0	0	0	0
Otu01174	100	Proteobacteria	100	Betaproteobacteria	100	Burkholderiales	100	Burkholderiales_unclassified	100	Burkholderiales_unclassified	100	ACGTAGGGTGCGAGCGTTAATCGGAATTACTGGGCGTAAAGCGTGCGCAGGCGGCTTTGCAAGACAGAGGTGAAATCCCCGGGCTCAACCTGGGAACTGCATTGGAGACTGTAAGGCTAGAGTGTGTCAGAGGGGGGTAGAATTCCACGTGTAGCAGTGAAATGCGTAGATATGCGGAGGAACACCAATGGCGAAGGCAATCCCCTGGGCCTGTACTGACGCTCATGCACGAAAGCGTGGGGAGCAAACAG	0	0	0	0	1	0	0	0	0	0	2	0	0	0	0	0	0	0	0	0	2	0	0	0	0	0	0	0	0	0	2	0	0	0	0	1	0
Otu01176	99	Proteobacteria	100	Gammaproteobacteria	100	Enterobacteriales	100	Enterobacteriaceae	100	Enterobacteriaceae_unclassified	99	ACGGAGGGTGCAAGCGTTAATCGGAATTACTGGGCGTAAAGCGCACGCAGGCGGTCTGTCAAGTCGGATGTGAAATCCCCGGGCTTAACCTGGGAACTGCATTTAAGACTGGCAGGCTAGAGTCTTGTAGAGGGGGGTAGAATTCCATGTGTAGCGGTGAAATGCGTAGAGATGTGGAGGAATACCGGTGGCGAAGGCGGCCCCCTGGACAAAGACTGACGCTCAGGTGCGAAAGCGTGGGGAGCAAACAG	0	0	0	0	0	0	0	0	1	0	0	0	0	0	0	0	0	0	0	0	0	0	0	0	0	0	0	0	0	0	0	0	0	0	0	2	0
Otu01178	99	Actinobacteria	100	Actinobacteria	100	Actinomycetales	100	Bogoriellaceae	90	Georgenia	83	ACGTAGGGCGCAAGCGTTGTCCGGAATTATTGGGCGTAAAGAGCTCGTAGGCGGTTTGTCGCGTCTGCTGTGAAAACGCAAGGCTTAACCTTGCGCCTGCAGTGGGTACGGGCAGACTAGAGTGCAGTAGGGGAGACTGGAATTCCTGGTGTAGCGGTGGAATGCGCAGATATCAGGAGGAACACCGATGGCGAAGGCAGGTCTCTGGGCTGTTACTGACGCTGAGGAGCGAAAGCATGGGGAGCGAACAG	0	0	0	0	0	0	0	0	0	0	0	0	0	0	0	0	0	0	0	0	0	0	0	0	0	0	0	0	0	0	0	0	0	0	0	0	0
Otu01180	99	Proteobacteria	100	Betaproteobacteria	100	Burkholderiales	100	Burkholderiales_unclassified	65	Burkholderiales_unclassified	65	ACGTAGGGTGCAAGCGTTAATCGGAATTACTGGGCGTAAAGCGTGCGCAGGCGGTTTTGCAAGTCTGATGTGAAAGCCCCGGGCTCAACCTGGGAACTGCATTTGTGACTGCACAGCTGGAGTGCGGCAGAGGGGGATGGAATTCCGCGTGTAGCAGTGAAATGCGTAGATATGCGGAGGAACACCGATGGCGAAGGCAATCCCCTGGGCCTGCACTGACGCTCATGCACGAAAGCGTGGGGAGCAAACAG	0	0	0	0	0	0	0	0	0	0	0	0	0	0	0	0	0	0	0	0	0	0	2	1	0	0	0	0	0	0	0	0	0	0	0	0	0
Otu01181	98	Proteobacteria	100	Gammaproteobacteria	100	Pseudomonadales	57	Moraxellaceae	57	Moraxellaceae_unclassified	57	ACAGAGGGTGCGAGCGTTAATCGGATTTACTGGGCGTAAAGCGTGCGTAGGCGGCTTATTAAGTCGGATGTGAAATCCCCGGGCTCAACCTGGGAACTGCATTCGAAACTGGCAGGCTGGAGTCTTGTAGAGGGGGGTAGAATTCCAGGTGTAGCGGTGAAATGCGTAGAGATCTGGAGGAATACCGATGGCGAAGGCAGCCATCTGGCCTAATACTGACGCTGAGGTACGAAAGCATGGGGAGCAAACAG	0	0	0	0	0	0	0	0	0	0	0	0	2	0	0	0	0	0	0	0	0	0	0	0	0	0	1	0	0	0	0	0	0	3	0	3	0
Otu01182	98	Proteobacteria	100	Alphaproteobacteria	100	Caulobacterales	100	Caulobacteraceae	100	Caulobacter	100	ACGAAGGGGGCTAGCGTTGCTCGGAATTACTGGGCGTAAAGGGAGCGTAGGCGGACTGTTTAGTCAGAGGTGAAAGCCCAGGGCTCAACCTTGGAATTGCCTTTGATACTGGCAGTCTTGAGTACGGAAGAGGTATGTGGAACTCCGAGTGTAGAGGTGAAATTCGTAGATATTCGGAGGAACACCAGTGGCGAAGGCGGCTCACTGGACCATTACTGACGCTGAGGCTCGAAAGCGTGGGGAGCAAACAG	0	0	0	0	0	0	0	0	0	0	0	0	0	0	0	1	0	0	0	0	0	0	0	0	0	0	10	0	0	0	0	0	0	0	0	0	0
Otu01186	98	Actinobacteria	100	Actinobacteria	100	Actinomycetales	100	Micrococcaceae	100	Nesterenkonia	97	ACGTAGGGCGCGAGCGTTATCCGGAATTATTGGGCGTAAAGAGCTCGTAGGCGGTTTGCCGCGTCTGCTGTGAAAGCCCGGGGCTTAACTCCGGGTGTGCAGTGGGTACGGGCAGACTGGAGTGCAGTAGGGGAGACTGGAATTCCTGGTGTAGCGGTGGAATGCGCAGATATCAGGAGGAACACCGATGGCGAAGGCAGGTCTCTGGTCTGTAACTGACGCTGAGGCGCGAAAGCGTGGGGAGCGAACAG	0	0	3	0	0	0	0	1	2	0	1	0	0	0	0	0	0	1	0	1	2	0	1	0	0	0	0	0	0	0	0	1	0	0	0	2	0
Otu01187	98	Proteobacteria	100	Betaproteobacteria	100	Burkholderiales	100	Oxalobacteraceae	100	Undibacterium	100	ACGTAGGGTGCAAGCGTTAATCGGAATTACTGGGCGTAAAGCGTGCGCAGGCGGTTTTATAAGTCTGATGTGAAATCCCCGGGCTCAACCTGGGAACTGCATTGGAGACTGTAAGGCTAGAGTGTGTCAGAGGGGGGTAGAATTCCACGTGTAGCAGTGAAATGCGTAGATATGTGGAGGAATACCGATGGCGAAGGCAGCCCCCTGGGATAACACTGACGCTCATGCACGAAAGTGTGGGTATCAAACAG	0	1	0	0	2	0	0	1	0	1	0	0	0	0	0	0	0	0	0	0	4	0	0	0	0	0	0	0	0	0	3	0	0	4	0	6	1
Otu01189	98	Proteobacteria	100	Betaproteobacteria	100	Burkholderiales	100	Oxalobacteraceae	100	Massilia	82	ACGTAGGGTGCAAGCGTTAATCGGAATTACTGGGCGTAAAGCGTGCGCAGGCGGTTTTGTAAGACTGTCGTGAAATCCCCGGGCTCAACCTGGGAATGGCGATGGTGACTGCAAGGCTTGAATCTGGCAGAGGGGGGTAGAATTCCACGTGTAGCAGTGAAATGCGTAGAGATGTGGAGGAACACCGATGGCGAAGGCAGCCCCCTGGGTCAAGATTGACGCTCATGCACGAAAGCGTGGGGAGCAAACAG	0	0	0	0	1	0	0	0	0	0	0	0	0	0	0	0	0	2	1	0	0	0	0	0	5	0	12	0	0	0	0	0	0	0	0	0	0
Otu01195	97	Proteobacteria	100	Gammaproteobacteria	86	Pseudomonadales	58	Pseudomonadaceae	58	Pseudomonadaceae_unclassified	58	ACGAAGGGTGCAAGCGTTAATCGGAATTACTGGGCGTAAAGCGCGCGTAGGTGGTTCGTTAAGTTGGATGTGAAAGCCCCGGGCTCAACCTGGGAACTGCATTTGTGACTGCATGGCTAGAGTACGGTAGAGGGGGATGGAATTCCGCGTGTAGCAGTGAAATGCGTAGATATAGGAAGGAACACCAGTGGCGAAGGCGACCACCTGGACTGATACTGACACTGAGGTGCGAAAGCGTGGGGAGCAAACAG	1	1	1	0	0	0	0	0	2	1	0	0	0	0	0	1	0	2	3	1	0	0	0	1	1	0	0	0	1	0	0	3	0	0	0	0	0
Otu01197	97	Proteobacteria	100	Gammaproteobacteria	100	Enterobacteriales	100	Enterobacteriaceae	100	Enterobacteriaceae_unclassified	99	ACGGAGGGTGCAAGCGTTAATCGGAATTACTGGGCGTAAAGCGCACGCAGGCGGTCTGTCAAGTCGGATGTGAAATCCCCGGGCTCAACCTGGGAACTGCATTCGATACTGGTTGGCTAGAGTGTGGGAGAGGATGGTAGAATTCCAGGTGTAGCGGTGAAATGCGTAGAGATCTGGAGGAATACCGGTGGCGAAGGCGGCCCCCTGGACAAAGACTGACGCTCAGGTGCGAAAGCGTGGGGAGCAAACAG	1	0	0	0	0	0	0	0	0	0	0	0	0	0	0	0	0	1	1	0	0	0	0	1	0	0	0	0	0	0	0	0	0	2	0	1	0
Otu01199	96	Actinobacteria	100	Actinobacteria	100	Actinomycetales	100	Micromonosporaceae	100	Micromonosporaceae_unclassified	100	ACGTAGGGCGCGAGCGTTGTCCGGATTTATTGGGCGTAAAGAGCTCGTAGGCGGCTTGTCGCGTCGACTGTGAAAGCCCGCGGCTCAACCGCGGGTCTGCAGTCGATACGGGCAGGCTAGAGTTCGGTAGGGGAGACTGGAATTCCTGGTGTAGCGGTGAAATGCGCAGATATCAGGAGGAACACCGATGGCGAAGGCAGGTCTCTGGGCCGATACTGACGCTGAGGAGCGAAAGCGTGGGGAGCGAACAG	0	0	0	1	0	0	0	0	0	0	0	0	0	0	0	0	0	0	0	0	0	0	0	0	0	0	0	0	0	0	0	0	0	0	0	9	0
Otu01201	96	Bacteroidetes	100	Sphingobacteriia	100	Sphingobacteriales	100	Sphingobacteriaceae	100	Sphingobacteriaceae_unclassified	100	ACGGAGGATCCGAGCGTTATCCGGATTTATTGGGTTTAAAGGGTGCGTAGGCGGCCTATTAAGTCAGGGGTGAAATACGGTGGCTCAACCATCGCAGTGCCCTTGATACTGATGGGCTTGAATGTACTAGAGGTAGGCGGAATGTGACAAGTAGCGGTGAAATGCATAGATATGTCACAGAACACCAATTGCGAAGGCAGCTCACTAAGCTGGTATTGACGCTGATGCACGAAAGCGTGGGGATCGAACAG	0	0	0	0	8	0	0	0	0	0	0	0	0	0	0	0	0	0	0	0	0	0	0	0	0	0	0	0	0	0	0	2	0	0	1	0	0
Otu01203	96	Proteobacteria	100	Betaproteobacteria	100	Burkholderiales	71	Burkholderiales_unclassified	71	Burkholderiales_unclassified	71	ACGTAGGGTGCAAGCGTTAATCGGAATTACTGGGCGTAAAGCGTGCGCAGGCGGTGATGTAAGACAGATGTGAAATCCCCGGGCTTAACCTGGGAACTGCATTGGAGACTGCACAGCTAGAGTGCGTCAGAGGGGGGTAGAATTCCGCGTGTAGCAGTGAAATGCGTAGAGATGCGGAGGAATACCGATGGCGAAGGCAATCCCCTGGGCCTGCACTGACGCTCATGCACGAAAGCGTGGGGAGCAAACAG	0	0	1	0	0	0	0	0	0	0	0	0	0	0	0	0	0	0	1	0	0	0	0	0	0	0	0	0	0	0	0	1	0	0	0	0	0
Otu01204	95	Bacteroidetes	100	Bacteroidia	100	Bacteroidales	100	Bacteroidaceae	100	Bacteroides	100	ACGTAGGTGGCGAGCGTTGTCCGGATTTATTGGGTTTAAAGGGAGCGTAGGTGGATAGTTAAGTCAGTTGTGAAAGTTTGCGGCTCAACCGTAAAATTGCAGTTGATACTGGCTATCTTGAGTACAGTAGAGGTGGGCGGAATTCGTGGTGTAGCGGTGAAATGCTTAGATATCACGAAGAACTCCGATTGCGTAGGCAGCTCACTGGACTGCAACTGACACTGAGGCTCGAAAGTGTGGGTATCAAACAG	1	0	0	2	2	0	0	0	0	0	0	0	0	0	0	0	0	0	0	0	1	0	2	0	5	0	0	0	0	0	0	0	0	0	1	3	0
Otu01207	95	Firmicutes	100	Bacilli	100	Bacillales	100	Paenibacillaceae_1	100	Paenibacillus	80	ACGTAGGGGGCAAGCGTTGTCCGGAATTATTGGGCGTAAAGCGCGCGCAGGCGGTTCGTTAAGTTGGGTGTTTAAGCCCGGGGCTCAACCCCGGTTCGCATCCAAAACTGGCGAACTTGAGTGTAGGAGAGGAAAGTGGAATTCCACGTGTAGCGGTGAAATGCGTAGAGATGTGGAGGAACACCAGTGGCGAAGGCGACTTTCTGGCCTATAACTGACGCTGAGGCGCGAAAGCGTGGGGAGCAAACAG	0	4	0	0	0	0	0	0	0	0	0	0	0	4	0	0	0	0	0	0	0	0	0	0	0	0	0	0	0	0	0	0	0	0	0	0	0
Otu01208	95	Bacteroidetes	100	Cytophagia	100	Cytophagales	100	Cytophagaceae	100	Flectobacillus	100	ACGGAGGGTGCGAGCGTTGTCCGGATTTATTGGGTTTAAAGGGTGCGTAGGCGGTTTATTAAGTCAGTGGTGAAAGACGGTCGCTCAACGATTGCAGTGCCATTGATACTGGTAGACTTGAGTTCGTATGAGGTAGCTGGAATGGATAGTGTAGCGGTGAAATGCATAGATATTACTTAGAACACCAATTGCGAAGGCAGGTTACTAATACGATACTGACGCTGATGCACGAAAGTGTGGGGATCAAACAG	0	0	0	0	3	0	0	0	0	0	0	0	0	1	0	0	0	0	0	0	0	0	0	0	1	0	0	0	0	0	1	0	0	0	1	0	0
Otu01211	95	Bacteroidetes	100	Sphingobacteriia	100	Sphingobacteriales	100	Sphingobacteriaceae	100	Sphingobacteriaceae_unclassified	51	ACGGAGGGTGCAAGCGTTATCCGGATTCACTGGGTTTAAAGGGTGCGTAGGCGGCCTATTAAGTCAGGGGTGAAATACGGTGGCTCAACCATCGCAGTGCCTTTGATACTGATGGGCTTGAATCCATTTGAAGTGGGCGGAATAAGACAAGTAGCGGTGAAATGCATAGATATGTCACAGAACACCGATTGCGAAGGCAGCTTACTATGGTGTCATTGACGCTGAGGCACGAAAGCGTGGGGATCAAACAG	0	0	0	0	2	0	0	0	0	0	0	0	0	0	0	0	0	0	0	0	0	0	0	0	0	0	0	0	0	0	0	1	0	0	1	0	0
Otu01219	94	Actinobacteria	100	Actinobacteria	100	Actinomycetales	100	Actinomycetales_unclassified	93	Actinomycetales_unclassified	93	ACGTAGGGTGCGAGCGTTGTCCGGAATTATTGGGCGTAAAGAGCTTGTAGGCGGTTTGTCGCGTCTGCGGTGAAATTTCGGGGCTTAACCCCGGACGTGCCGTGGGTACGGGCAGGCTAGAGTGTGGTAGGGGAGACTGGAATTCCTGGTGTAGCGGTGAAATGCGCAGATATCAGGAGGAACACCGATGGCGAAGGCAGGTCTCTGGGCCATAACTGACGCTGAGAAGCGAAAGCATGGGGAGCGAACAG	0	0	0	0	0	0	0	41	0	0	0	0	0	0	0	0	0	0	0	0	0	0	0	0	0	0	0	0	0	0	0	0	0	0	0	0	0
Otu01223	94	Proteobacteria	100	Betaproteobacteria	100	Burkholderiales	100	Oxalobacteraceae	100	Massilia	87	ACAGAGGGTGCAAGCGTTAATCGGAATTACTGGGCGTAAAGCGTGCGCAGGCGGTTTTGTAAGTCTGACGTGAAATCCCCGGGCTCAACCTGGGAATTGCGTTGGAGACTGCAAGGCTGGAGTCTGGCAGAGGGGGGTAGAATTCCACGTGTAGCAGTGAAATGCGTAGAGATGTGGAGGAACACCGATGGCGAAGGCAGCCCCCTGGGATAACACTGACGCTCATGCACGAAAGCGTGGGGAGCAAACAG	0	0	3	2	1	0	0	0	0	0	0	0	1	0	0	0	0	1	0	0	1	0	4	2	2	0	2	0	0	1	0	0	0	0	0	0	0
Otu01228	93	Bacteria_unclassified	100	Bacteria_unclassified	100	Bacteria_unclassified	100	Bacteria_unclassified	100	Bacteria_unclassified	100	ACATGTGGGGCAAGCGTTGTTCGGAATCACTGGGCATAAAGGGTGCGTAGGCGGCGAGACACGTCTTGGGTGAAATCCTGCGGCCTAACCGTGGGACTGCCTGGGATACGGTCTTGCTTGAGTGCGTGAGGGGTGACTGGAACGCGTGGTGTAGCGGTGAAATGCGTAGATATCACGCGGAAGGCCAACGGCGAAGGCAAGTCACTGGTACGCAACTGACGCTGAGTGCACGAAAGCGTTGGGAGCAAACAG	0	0	27	0	0	0	0	0	0	0	0	0	0	0	0	0	0	0	0	0	0	0	15	9	0	0	0	0	0	0	0	0	0	0	0	0	0
Otu01232	93	Actinobacteria	100	Actinobacteria	100	Actinomycetales	100	Actinomycetales_unclassified	85	Actinomycetales_unclassified	85	ACGTAGGGTGCAAGCGTTGTCCGGAATTATTGGGCGTAAAGAGCTCGTAGGCGGTCTGTCGCGTCGGCTGTGAAAACTTGGGGCTCAACCCCAAGCCTGCAGTCGATACGGGCAGACTAGAGTGCGGTAGGGGAGACTGGAATTCCTGGTGTAGCGGTGAAATGCGCAGATATCAGGAGGAACACCGGTGGCGAAGGCGGGTCTCTGGGCCGTAACTGACGCTGAGGAGCGAAAGCGTGGGGAGCAAACAG	0	0	0	0	0	0	0	0	0	0	0	0	0	0	0	0	0	0	0	0	0	0	0	0	0	0	0	0	0	0	0	0	0	0	0	0	0
Otu01233	93	Firmicutes	100	Bacilli	100	Bacillales	98	Bacillales_unclassified	98	Bacillales_unclassified	98	ACGTAGGTGGCAAGCGTTGTCCGGAATTATTGGGCGTAAAGCGCGCGCAGGCGGTCTCTTAAGTCTGATGTGAAAGCCCACGGCTCAACCGTGGAGGGTCATTGGAAACTGGAAAACTTGAGTGCAGAAGAGGAAAGTGGAATTCCATGTGTAGCGGTGAAATGCGCAGAGATATGGAGGAACACCAGTGGCGAAGGCGACTTTCTGGTCTGTAACTGACGCTGAGGCGCGAAAGCGTGGGGAGCAAACAG	0	1	1	0	0	0	0	0	0	1	2	0	0	0	0	0	0	1	1	1	2	0	0	0	0	0	0	0	0	0	0	0	0	1	0	0	0
Otu01235	93	Proteobacteria	100	Gammaproteobacteria	100	Pseudomonadales	100	Pseudomonadaceae	100	Pseudomonas	100	ACAGAGGGTGCAAGCGTTAATCGGAATTACTGGGCGTAAAGCGCGCGTAGGTGGTTCGTTAAGTTGGATGTGAAATCCCCGGGCTCAACCTGGGAACTGCATTCAAAACTGACGAGCTAGAGTATGGTAGAGGGTGGTGGAATTTCCTGTGTAGCGGTGAAATGCGTAGATATCTGGAGGAATACCGATGGCGAAGGCGACCACCTGGACTGATACTGACACTGAGGTGCGAAAGCGTGGGGAGCAAACAG	0	0	0	0	0	0	0	0	0	0	0	0	0	1	0	9	0	0	0	0	0	0	1	0	0	0	1	0	0	0	0	5	0	2	2	0	0
Otu01237	93	Proteobacteria	100	Betaproteobacteria	100	Burkholderiales	98	Comamonadaceae	91	Comamonas	56	ACGTAGGGTGCAAGCGTTAATCGGAATTACTGGGCGTAAAGCGTGCGCAGGCGGTCTTGTAAGACAGAGGTGAAATCCCCGGGCTCAACCTGGGAACGGCCTTTGTGACTGCAAGGCTGGAGTGCGGCAGAGGGGGATGGAATTCCGCGTGTAGCAGTGAAATGCGTAGAGATGTGGAGGAACACCGATGGCGAAGGCAGCCCCCTGGGCCTGTACTGACGCTCATGCACGAAAGCGTGGGGAGCAAACAG	0	0	0	0	1	0	0	1	0	0	0	0	0	0	0	1	0	0	0	0	0	0	0	0	0	0	1	0	0	0	1	0	0	0	0	0	0
Otu01238	92	Proteobacteria	100	Betaproteobacteria	100	Burkholderiales	100	Alcaligenaceae	100	Bordetella	65	ACGTAGGGTGCAAGCGTTAATCGGAATTACTGGGCGTAAAGCGTGCGCAGGCGGTTCGGAAAGAAAGATGTGAAATCCCAGGGCTCAACCTTGGAACGGCATTTTTAACTACCGGACTAGAGTGTGTCAGAGGGAGGTGGAATTCCAGGTGTAGCGGTGAAATGCGTAGAGATCTGGAGGAACACCGATGGCGAAGGCAGCCTCCTGGGATAACACTGACGCTCATGCACGAAAGCGTGGGGAGCAAACAG	0	0	0	1	0	0	0	2	0	0	0	0	0	0	0	0	0	0	0	0	0	0	7	0	0	0	0	0	0	0	0	0	0	13	0	0	0
Otu01239	92	Actinobacteria	100	Actinobacteria	100	Actinomycetales	100	Propionibacteriaceae	100	Propionibacterium	100	ACGTAGGGTGCGAGCGTTGTCCGGATTTATTGGGCGTAAAGGGCTCGTAGGTGGTTGATCGCGTCGGAAGTGTAATCTTGGGGCTTAACCCTGAGCGTGCTTTCGATACGGGTTGACTTGAGGAAGGTAGGGGAGACTGGAATTCCTGGTGTAGCGGTGAAATGCGCAGATATCAGGAGGAACACCGATGGCGAAGGCAGGTCTCTGGGCCTTTCCTGACGCTGAGGAGCGAAAGCGTGGGGAGCGAACAG	0	0	0	0	1	0	0	4	0	0	0	1	0	0	0	0	0	0	1	1	1	0	0	0	0	0	0	0	0	0	1	0	0	1	0	0	0
Otu01247	91	Proteobacteria	100	Gammaproteobacteria	100	Legionellales	100	Coxiellaceae	100	Diplorickettsia	100	ACAGAGGGTGCAAGCGTTAATCAGAATGACTGGGCGTAAAGGGCGTGTAGGTGGTTGACTAGGTTTGATGTGAAATCCCCGGGCTTAACCTGGGAATTGCGTCGAAAACGGGTCGACTCGAGTGAGATAGAGGGTTGTGGAATTTCCGGTGTAGCGGTGAAATGCGTAGATATCGGAAAGAACATCAGTGGCGAAGGCGGCAACCTGGATCTTAACTGACACTGAGGCGCGAAGGCGTGGGGAGCAAACAG	0	0	0	3	0	0	0	0	0	0	0	0	0	0	0	0	1	0	0	0	0	0	0	0	0	0	0	0	0	2	0	0	0	0	0	0	3
Otu01250	91	Proteobacteria	100	Betaproteobacteria	100	Burkholderiales	100	Comamonadaceae	97	Comamonas	82	ACAGAGGGTGCTAGCGTTAATCGGAATTACTGGGCGTAAAGCGTGCGCAGGCGGTTTTGTAAGACAGTGGTGAAATCCCCGGGCTCAACCTGGGAACTGCCATTGTGACTGCAAGGCTAGAGTACGGTAGAGGGGGATGGAATTCCGCGTGTAGCAGTGAAATGCGTAGATATGCGGAGGAACACCGATGGCGAAGGCAATCCCCTGGACCTGTACTGACGCTCATGCACGAAAGCGTGGGGAGCAAACAG	0	0	0	1	3	0	0	0	0	0	0	1	0	0	0	0	0	0	0	0	0	0	0	0	3	0	0	0	0	0	1	0	0	0	0	0	2
Otu01252	91	Proteobacteria	100	Gammaproteobacteria	100	Pseudomonadales	100	Moraxellaceae	100	Acinetobacter	99	ACAGAGGGTGCGAGCGTTAATCGGATTTACTGGGCGTAAAGCGTGCGTAGGCGGCTTTTTAAGTCGGATGTGAAATCCCCGAGCTTAACTTGGGAATTGCATTCGATACTGGGAAGCTAGAGTATGGGAGAGGGTAGTGGAATTTCCTGTGTAGCGGTGAAATGCGTAGAGATCTGGAGGAATACCGATGGCGAAGGCAGCCATCTGGCCTAATACTGACGCTGAGGTACGAAAGCATGGGGAGCAAACAG	0	0	0	0	0	0	0	1	0	0	0	0	0	0	0	0	0	1	0	0	0	0	0	1	0	0	0	0	0	0	0	4	0	2	1	0	0
Otu01256	90	Proteobacteria	100	Betaproteobacteria	100	Burkholderiales	99	Comamonadaceae	83	Comamonadaceae_unclassified	80	ACGTAGGGTGCAAGCGTTAATCGGAATTACTGGGCGTAAAGCGTGCGCAGGCGGTAATGTAAGACAGTTGTGAAATCCCCGGGCTCAACCTGGGAATTGCGTTGGAGACTGCAAGGCTGGAGTCTGGCAGAGGGGGATGGAATTCCGCGTGTAGCAGTGAAATGCGTAGATATGCGGAGGAACACCGATGGCGAAGGCAATCCCCTGGGCCTGCACTGACGCTCATGCACGAAAGCGTGGGGAGCAAACAG	0	0	0	0	0	0	0	0	0	0	0	0	0	0	0	0	0	0	0	0	0	0	0	0	1	0	1	0	0	0	0	0	0	0	0	0	0
Otu01257	90	Proteobacteria	100	Betaproteobacteria	100	Burkholderiales	100	Comamonadaceae	100	Comamonas	56	ACGTAGGGTGCGAGCGTTAATCGGAATTACTGGGCGTAAAGCGTGCGCAGGCGGTTATGTAAGACAGAGGTGAAATCCCCGGGCTCAACCTGGGAACTGCCTTTGTGACTGCATGGCTAGAGTGCGGCAGAGGGGGATGGAATTCCGCGTGTAGCAGTGAAATGCGTAGATATGCGGAGGAACACCGATGGCGAAGGCAATCCCCTGGGCCAATACTGACGCTCATGCACGAAAGCGTGGGGAGCAAACAG	0	0	0	1	4	0	0	0	0	0	0	0	0	1	0	5	0	0	0	0	0	0	0	0	0	0	0	0	0	0	0	0	0	0	0	1	0
Otu01258	90	Proteobacteria	100	Betaproteobacteria	100	Burkholderiales	94	Alcaligenaceae	93	Alcaligenaceae_unclassified	93	ACGTAGGGTGCAAGCGTTAATCGGAATTACTGGGCGTAAAGCGTGCGCAGGCGGTTGTGTAAGTCAGATGTGAAATCCCAGGGCTCAACCTTGGAACGGCATTTTTAACTACCGGACTAGAGTGTGTCAGAGGGAGGTGGAATTCCGCGTGTAGCAGTGAAATGCGTAGAGATGCGGAGGAACACCGATGGCGAAGGCAGCCCCCTGGGTCAAGACTGACGCTCATGCACGAAAGCGTGGGGAGCAAACAG	1	0	0	1	1	0	0	0	1	0	0	0	0	0	0	0	0	1	0	0	0	0	0	0	3	0	5	0	0	0	0	0	0	0	0	0	0
Otu01263	90	Proteobacteria	100	Gammaproteobacteria	100	Enterobacteriales	100	Enterobacteriaceae	100	Enterobacteriaceae_unclassified	100	ACGGAGGGTGCAAGCGTTAATCGGAATTACTGGGCGTAAAGCGCACGCAGGCGGTCTGTCAAGTCGGATGTGAAATCCCCGGGCTCAACCTGGGAATTGCATTTGAGACTGCACGGCTAGAGTGTGTCAGAGGGGGGTAGAATTCCAGGTGTAGCGGTGAAATGCGTAGAGATCTGGAGGAATACCGGTGGCGAAGGCGGCCCCCTGGACAAAGACTGACGCTCAGGTGCGAAAGCGTGGGGAGCAAACAG	0	0	0	0	0	0	0	0	4	0	0	0	0	0	0	0	0	0	1	0	0	0	0	1	0	0	0	0	0	0	0	0	0	2	0	0	0
Otu01264	90	Proteobacteria	100	Betaproteobacteria	100	Burkholderiales	100	Burkholderiaceae	100	Burkholderia	98	ACGTAGGGTGCAAGCGTTAATCGGAATTACTGGGCGTAAAGCGTGCGCAGGCGGTTCGCTAAGACAGATGTGAAATCCCCGGGCTTAACCTGGGAACTGCATTTGTGACTGGCGGGCTAGAGTATGGCAGAGGGGGGTAGAATTCCACGTGTAGCAGTGAAATGCGTAGAGATGTGGAGGAATACCGATGGCGAAGGCAGCCCCCTGGGCCAATACTGACACTGAGGTGCGAAAGCGTGGGGAGCAAACAG	0	1	11	0	0	0	0	0	0	0	0	0	0	0	0	1	0	0	0	0	0	0	0	0	0	0	0	0	0	1	1	0	0	0	0	0	2
Otu01266	89	Proteobacteria	100	Betaproteobacteria	100	Burkholderiales	94	Burkholderiales_unclassified	94	Burkholderiales_unclassified	94	ACGTAGGGTGCAAGCGTTAATCGGAATTACTGGGCGTAAAGCGTGCGCAGGCGGTTTTGTAAGTCTGACGTGAAATCCCCGGGCTCAACCTGGGAACTGCCATTGTGACTGCAAGGCTAGAGTGCGGCAGAGGGGGGTAGAATTCCACGTGTAGCAGTGAAATGCGTAGAGATGTGGAGGAACACCGATGGCGAAGGCAGCCCCCTGGGTCAAGACTGACGCTCATGCACGAAAGCGTGGGGAGCAAACAG	0	0	0	0	2	0	0	0	0	0	0	0	0	0	0	1	0	0	0	1	0	0	0	0	1	0	6	0	0	0	0	0	0	0	0	0	0
Otu01273	88	Proteobacteria	100	Betaproteobacteria	100	Burkholderiales	96	Comamonadaceae	88	Comamonadaceae_unclassified	62	ACGTAGGGTGCAAGCGTTAATCGGAATTACTGGGCGTAAAGCGTGCGCAGGCGGTTTTGTAAGACAGTGGTGAAATCCCCGGGCTCAACCTGGGAACTGCGCTTGTGACTGCAAAGCTAGAGTACGGCAGAGGGGGGTGGAATTCCGCGTGTAGCAGTGAAATGCGTAGATATGCGGAGGAACACCGATGGCGAAGGCAATCCCCTGGACCTGTACTGACGCTCATGCACGAAAGCGTGGGGAGCAAACAG	0	0	0	0	3	0	0	0	0	0	1	0	0	0	0	1	0	0	0	0	0	0	0	0	0	0	0	0	0	0	3	0	0	0	0	1	0
Otu01274	88	Bacteroidetes	100	Flavobacteriia	100	Flavobacteriales	100	Flavobacteriaceae	100	Flavobacterium	100	ACGTAGGGGGCGAGCGTTGTCCGGAATCATTGGGTTTAAAGGGTCCGTAGGCGGTTTAGTAAGTCAGTGGTGAAAGCCCATCGCTCAACGGTGGAACGGCCATTGATACTGCTGAACTTGAATTATTAGGAAGTAACTAGAATATGTAGTGTAGCGGTGAAATGCTTAGAGATTACATGGAATACCAATTGCGAAGGCAGGTTACTACTAATTGATTGACGCTGATGGACGAAAGCGTGGGGAGCGAACAG	0	4	1	0	1	0	0	1	1	0	0	1	0	1	0	0	0	0	0	0	0	0	0	1	0	0	4	0	0	0	0	1	0	0	1	1	0
Otu01276	88	Proteobacteria	100	Betaproteobacteria	100	Burkholderiales	100	Comamonadaceae	94	Comamonas	81	ACGTAGGGTGCGAGCGTTAATCGGAATTACTGGGCGTAAAGCGTGCGCAGGCGGTTTTGTAAGTCTGACGTGAAATCCCCGGGCTCAACCTGGGAACTGCCATTGTGACTGCAAGGCTAGAGTGCGGCAGAGGGGGATGGAATTCCGCGTGTAGCAGTGAAATGCGTAGATATGCGGAGGAACACCAATGGCGAAGGCAATCCCCTGGGCCTGTACTGACGCTCATGCACGAAAGCGTGGGGAGCAAACAG	0	1	0	1	0	0	0	0	0	0	0	0	0	0	0	1	0	0	0	1	0	0	0	0	0	0	1	0	0	1	0	0	0	0	0	3	0
Otu01277	88	Firmicutes	100	Bacilli	100	Bacillales	100	Bacillales_unclassified	66	Bacillales_unclassified	66	ACGTAGGTGGCAAGCGTTGTCCGGAATTATTGGGCGTAAAGCGCGCGCAGGCGGCTTCTTAAGTCTGGTGTGAAAGCCCACGGCTCAACCGTGGAGATGCACTGGAAACTGGGGAGCTTGAGTGCAGGAGAGGGAAGCGGAATTCCACGTGTAGCGGTGAAATGCGTAGAGATGTGGAGGAACACCAGTGGCGAAGGCGGCTCTCTGGTCTGTAACTGACGCTGAGGCGCGAAAGCGTGGGGAGCGAACAG	0	0	0	0	0	0	0	1	0	0	0	0	0	0	0	0	0	1	2	0	0	0	0	0	0	0	0	0	0	0	0	0	0	0	2	0	0
Otu01278	88	Actinobacteria	100	Actinobacteria	100	Actinomycetales	100	Nocardioidaceae	100	Nocardioides	100	ACGTAGGGTGCGAGCGTTGTCCGGAATTATTGGGCGTAAAGGGCTCGTAGGCGGTTTGTCGCGTCGGGAGTGAAAACACTGGGCTTAACCGAGTGCTTGCTTTCGATACGGGCAGACTTGAGGCATTGAGGGGAGAACGGAATTCCTGGTGTAGCGGTGAAATGCGCAGATATCAGGAGGAACACCGGTGGCGAAGGCGGTTCTCTGGCAATGTTCTGACGCTGAGGAGCGAAAGTGTGGGGAGCGAACAG	0	0	0	0	0	0	0	0	0	0	0	0	0	0	0	0	0	0	0	0	0	0	0	0	1	0	0	0	0	0	0	0	0	0	0	0	0
Otu01280	88	Proteobacteria	100	Alphaproteobacteria	100	Caulobacterales	100	Caulobacteraceae	100	Caulobacter	77	ACGAAGGGGGCTAGCGTTGCTCGGAATTACTGGGCGTAAAGGGAGCGTAGGCGGATAGTTCAGTCAGAGGTGAAAGCCCAGGGCTCAACCTTGGAATTGCCTTTGATACTGGCTGTCTTGAGTATGGGAGAGGTTAGCGGAACTCCGAGTGTAGAGGTGAAATTCGTAGATATTCGGAAGAACACCAGTGGCGAAGGCGACTCACTGGCCCGTTACTGACGCTGAGGCGCGAAAGCGTGGGGAGCAAACAG	0	0	0	1	0	0	0	0	0	0	0	0	0	1	0	2	0	0	0	0	0	0	0	0	0	0	0	0	0	0	1	0	0	0	0	0	0
Otu01283	88	Proteobacteria	100	Betaproteobacteria	100	Burkholderiales	100	Comamonadaceae	99	Comamonas	69	ACGAAGGGGGCTAGCGTTGCTCGGAATTACTGGGCGTAAAGCGTGCGCAGGCGGTTTTGTAAGACAGTGGTGAAATCCCCGGGCTCAACCTGGGAACTGCCATTGTGACTGCAAGGCTAGAGTGCGGCAGAGGGGGATGGAATTCCGCGTGTAGCAGTGAAATGCGTAGATATGCGGAGGAACACCGATGGCGAAGGCAATCCCCTGGACCTGTACTGACGCTCATGCACGAAAGCGTGGGGAGCAAACAG	1	0	0	0	3	0	0	0	1	0	0	1	0	0	0	0	0	0	0	0	0	0	0	0	1	0	0	0	0	0	2	0	0	0	0	2	0
Otu01284	88	Actinobacteria	100	Actinobacteria	100	Actinomycetales	100	Corynebacteriaceae	83	Corynebacterium	80	ACGTAGGGCGCGAGCGTTATCCGGAATTATTGGGCGTAAAGAGCTCGTAGGTGGTTTGTCGCGTCGTCTGTGAAATTCCGGGGCTTAACTCCGGGCGTGCAGGCGATACGGGCATAACTTGAGTACTGTAGGGGAGACTGGAATTCCTGGTGTAGCGGTGAAATGCGCAGATATCAGGAGGAACACCGATGGCGAAGGCAGGTCTCTGGGCTGTTACTGACGCTGAGAAGCGAAAGCATGGGGAGCGAACAG	0	2	0	0	0	0	0	1	6	0	0	0	0	0	0	0	0	0	0	3	0	0	1	0	0	0	0	0	0	0	0	0	0	0	2	0	0
Otu01287	87	Firmicutes	100	Clostridia	100	Clostridiales	100	Ruminococcaceae	100	Ruminococcaceae_unclassified	76	ACGTAGGTGGCGAGCGTTGTCCGGAATTACTGGGTGTAAAGGGAGCGCAGGCGGGGAATTAAGTTGGATGTGAAATACCCAGGCTCAACCTGGGGGCTGCATCCAAAACTGGTTCTCTTGAGTGAAGTAGAGGTAGGCGGAATTCCTAGTGTAGCGGTGAAATGCGTAGATATTAGGAGGAACACCAGTGGCGAAGGCGGCCTACTGGGCTTTAACTGACGCTGAGGCTCGAAAGCGTGGGGAGCAAACAG	0	0	0	0	0	0	0	0	0	0	0	0	0	0	0	0	0	0	0	0	0	0	0	0	0	0	0	0	0	0	0	0	0	0	0	0	0
Otu01290	87	Proteobacteria	100	Betaproteobacteria	100	Burkholderiales	100	Comamonadaceae	92	Comamonadaceae_unclassified	60	ACGTAGGGTGCGAGCGTTAATCGGAATTACTGGGCGTAAAGCGTGCGCAGGCGGTTATGTAAGACAGATGTGAAATCCCCGGGCTCAACCTGGGAACTGCATTTGTGACTGCATGGCTAGAGTTTGGCAGAGGGGGGTAGAATTCCACGTGTAGCAGTGAAATGCGTAGATATGCGGAGGAACACCGATGGCGAAGGCAATCCCCTGGGCCTGCACTGACGCTCATGCACGAAAGCGTGGGGAGCAAACAG	0	0	1	0	2	0	0	0	1	0	0	0	0	0	0	0	0	0	1	0	0	0	0	0	0	0	1	0	0	0	0	0	0	0	0	0	0
Otu01292	87	Proteobacteria	100	Betaproteobacteria	100	Burkholderiales	100	Burkholderiales_unclassified	100	Burkholderiales_unclassified	100	ACGTAGGGTGCAAGCGTTAATCGGAATTACTGGGCGTAAAGCGTGCGCAGGCGGTTGTGCAAGACAGATGTGAAATCCCCGGGCTTAACCTGGGAACTGCATTTGTGACTGCACGGCTAGAGTGTGTCAGAGGGGGGTAGAATTCCACGTGTAGCAGTGAAATGCGTAGATATGCGGAGGAACACCGATGGCGAAGGCAATCCCCTGGGCCTGCACTGACGCTCATGCACGAAAGCGTGGGGAGCAAACAG	0	0	0	0	0	0	0	0	1	7	0	0	1	0	0	0	0	0	4	0	1	0	0	2	0	0	0	0	0	0	0	0	0	0	0	0	0
Otu01293	87	Bacteroidetes	100	Bacteroidia	100	Bacteroidales	100	Bacteroidaceae	100	Bacteroides	100	ACGGAGGATCCGAGCGTTATCCGGATTTATTGGGTTTAAAGGGAGCGTAGGCGGATTGATAAGTCAGTTGTGAAAGTTTGCGGCTCAACCGTAAAATTGCAGTTGATACTGTATATCTTGAGTACAGTAGAGGTGGGCGGAATTCGTGGTGTAGCGGTGAAATGCTTAGATATCACGAAGAACTCCAATTGCGAAGGCAGCTTGCTGGACTGTAACTGACGCTGATGCTCGAAAGTGTGGGTATCAAACAG	0	0	0	1	8	0	0	0	0	0	0	0	0	0	0	0	0	0	0	0	0	0	0	0	0	0	0	0	0	0	0	0	0	0	0	0	0
Otu01294	87	Proteobacteria	100	Gammaproteobacteria	100	Enterobacteriales	100	Enterobacteriaceae	100	Enterobacteriaceae_unclassified	98	ACGGAGGGTGCGAGCGTTAATCGGAATAACTGGGCGTAAAGGGCACGCAGGCGGTTAAATAAGTTAGATGTGAAATCACCGGGCTTAACCTGGGAATGGCATTTAAAACTGTTTAGCTGGAGTTTCATAGAGGGGGGTAGAATTCCACGTGTAGCGGTGAAATGCGTAGAGATGTGGAGGAATACCGGTGGCGAAGGCGGCCCCCTGGATGATAACTGACGCTGAGGTGCGAAAGCGTGGGTAGCAAACAG	0	0	0	0	0	1	0	0	0	0	1	0	0	0	0	0	0	0	0	0	0	0	0	0	0	0	0	0	0	0	0	0	3	0	0	0	0
Otu01295	87	Proteobacteria	100	Gammaproteobacteria	100	Enterobacteriales	100	Enterobacteriaceae	100	Enterobacteriaceae_unclassified	97	ACGGAGGGTGCAAGCGTTAATCGGAATTACTGGGCGTAAAGCGCACGCAGGCGGTCTGTCAAGTCGGATGTGAAATCCCCGAGCTTAACTTGGGAATTGCATACGATACTGTTTAGCTAGAGTATGGGAGAGGATGGTAGAATTCCAGGTGTAGCGGTGAAATGCGTAGAGATCTGGAGGAATACCGGTGGCGAAGGCGGCCCCCTGGACAAAGACTGACGCTCAGGTGCGAAAGCGTGGGGAGCAAACAG	0	0	0	0	0	0	0	0	3	0	0	0	1	0	0	0	0	0	1	0	0	0	0	0	0	0	0	0	0	0	0	0	0	0	1	4	0
Otu01296	87	Actinobacteria	100	Actinobacteria	100	Actinomycetales	100	Microbacteriaceae	61	Microbacteriaceae_unclassified	53	ACGTAGGGTGCAAGCGTTAATCGGAATTACTGGGCGTAAAGAGCTCGTAGGCGGTTTGTCGCGTCTGCTGTGAAATCCCGAGGCTCAACCTCGGGCTTGCAGTGGGTACGGGCAGACTAGAGTGCGGTAGGGGAGATTGGAATTCCTGGTGTAGCGGTGGAATGCGCAGATATCAGGAGGAACACCGATGGCGAAGGCAGGTCTCTGGGCTGTTACTGACGCTGAGAAGCGAAAGCATGGGGAGCGAACAG	0	0	0	0	1	0	0	0	0	0	0	0	0	0	0	0	0	3	0	1	0	0	0	0	1	0	1	0	0	0	0	1	0	1	1	1	0
Otu01297	87	Proteobacteria	100	Betaproteobacteria	100	Rhodocyclales	100	Rhodocyclaceae	100	Methyloversatilis	91	ACGTAGGGTGCGAGCGTTAATCGGAATTACTGGGCGTAAAGCGTGCGCAGGCGGTTGTGTAAGACAGGTGTGAAATCCCCGGGCTTAACCTGGGAACTGCGCTTGTGACTGCACGGCTAGAGTATGGCAGAGGGGGGTGGAATTCCACGTGTAGCAGTGAAATGCGTAGAGATGTGGAGGAACACCGATGGCGAAGGCAGCCCCCTGGGCCAATACTGACGCTCATGCACGAAAGCGTGGGGAGCAAACAG	0	0	0	0	0	0	0	13	0	0	2	0	0	0	0	1	0	0	0	0	0	0	0	0	0	0	0	0	0	0	0	0	0	0	0	0	0
Otu01300	87	Bacteroidetes	100	Sphingobacteriia	100	Sphingobacteriales	100	Sphingobacteriaceae	100	Pedobacter	71	ACGGAGGATCCAAGCGTTATCCGGATTTATTGGGTTTAAAGGGTGCGTAGGCGGCCTATTAAGTCAGGGGTGAAAGACGGTAGCTCAACTATCGCAGTGCCCTTGATACTGATGGGCTTGAATACACTAGAGGTAGGCGGAATATGTCATGTAGCGGTGAAATGCTTAGATATGACATAGAACACCGATTGCGAAGGCAGCTTACTATGGTGTCATTGACGCTGAGGCACGAAAGCGTGGGGATCAAACAG	0	0	0	0	2	0	0	0	0	0	0	0	0	0	0	0	0	0	0	0	0	0	0	0	0	0	0	0	0	0	0	0	0	0	0	0	0
Otu01303	86	Proteobacteria	100	Betaproteobacteria	100	Rhodocyclales	100	Rhodocyclaceae	100	Uliginosibacterium	91	ACGTAGGGTGCGAGCGTTAATCGGAATTACTGGGCGTAAAGCGTGCGCAGGCGGTTGCATAAGACAGATGTGAAATCCCCGGGCTCAACCTGGGAACTGCGTTTGTGACTGTGCGACTGGAGTACGGTAGAGGGGGGTGGAATTCCTGGTGTAGCAGTGAAATGCGTAGATATCAGGAGGAACATCGATGGCGAAGGCAGCCCCCTGGACCTGTACTGACGCTCATGCACGAAAGCGTGGGGAGCAAACAG	0	0	4	0	0	0	0	0	0	5	0	0	0	0	0	0	0	9	0	0	0	0	3	0	0	0	0	0	8	0	0	0	0	0	0	0	0
Otu01304	86	Proteobacteria	100	Betaproteobacteria	100	Burkholderiales	100	Comamonadaceae	64	Comamonadaceae_unclassified	64	ACGAAGGGGGCTAGCGTTGTTCGGAATTACTGGGCGTAAAGCGTGCGCAGGCGGTTATGCAAGACAGATGTGAAATCCCCGGGCTCAACCTGGGAACTGCATTTGTGACTGCATAGCTTGAGTGCGGCAGAGGGGGATGGAATTCCGCGTGTAGCAGTGAAATGCGTAGATATGCGGAGGAACACCGATGGCGAAGGCAATCCCCTGGGCCTGCACTGACGCTCATGCACGAAAGCGTGGGGAGCAAACAG	0	0	0	0	0	0	0	0	1	0	1	0	0	1	0	0	0	0	0	0	0	0	0	0	0	0	0	0	0	0	1	0	0	0	0	0	0
Otu01306	86	Proteobacteria	100	Gammaproteobacteria	100	Pseudomonadales	100	Moraxellaceae	100	Acinetobacter	100	ACGTAGGGCGCGAGCGTTATCCGGATTTACTGGGCGTAAAGCGCGCGTAGGCGGCCAATTAAGTCAAATGTGAAATCCCCGAGCTTAACTTGGGAATTGCATTCGATACTGGTTGGCTAGAGTGTGGGAGAGGATGGTAGAATTCCAGGTGTAGCGGTGAAATGCGTAGAGATCTGGAGGAATACCGATGGCGAAGGCAGCCATCTGGCCTAACACTGACGCTGAGGTGCGAAAGCATGGGGAGCAAACAG	0	0	0	0	0	0	0	0	0	0	0	0	0	0	0	0	0	0	0	0	0	0	0	0	0	0	1	0	0	0	0	1	0	4	2	0	0
Otu01309	86	Proteobacteria	100	Betaproteobacteria	100	Burkholderiales	100	Alcaligenaceae	100	Alcaligenaceae_unclassified	92	ACGTAGGGTGCAAGCGTTAATCGGAATTACTGGGCGTAAAGCGTGCGCAGGCGGTTCGGAAAGAAAGATGTGAAATCCCAGGGCTCAACCTTGGAACGGCATTTTTAACTACCGGACTAGAGTGTGTCAGAGGGAGGTGGAATTCCAGGTGTAGCGGTGAAATGCGTAGAGATCTGGAGGAATACCGATGGCGAAGGCAGCCTCCTGGGATAACACTGACGCTCATGCACGAAAGCGTGGGGAGCAAACAG	0	0	0	0	0	0	0	0	0	0	0	0	0	0	0	0	0	0	1	0	0	0	3	0	0	0	0	0	1	0	0	0	0	4	2	0	0
Otu01310	86	Proteobacteria	100	Betaproteobacteria	100	Burkholderiales	100	Alcaligenaceae	100	Alcaligenaceae_unclassified	89	ACGTAGGGTGCAAGCGTTAATCGGAATTACTGGGCGTAAAGCGTGCGCAGGCGGTTCGGAAAGAAAGATGTGAAATCCCAGGGCTCAACCTTGGAACGGCATTTTTAACTACCGGACTAGAGTGTGTCAGAGGGAGGTGGAATTCCGCGTGTAGCAGTGAAATGCGTAGATATGCGGAGGAACACCGATGGCGAAGGCAGCCCCCTGGGTCGATACTGACGCTCATGCACGAAAGCGTGGGTAGCAAACAG	0	0	0	11	0	0	0	0	0	0	0	0	0	0	0	0	0	0	1	0	0	0	0	0	0	0	3	0	6	0	0	0	0	1	0	0	0
Otu01311	86	Firmicutes	100	Bacilli	100	Bacillales	100	Bacillaceae_1	54	Bacillaceae_1_unclassified	54	ACGTAGGGGGCGAGCGTTGTCCGGAATTATTGGGCGTAAAGCGCGCGCAGGCGGTCCCTTAAGTCTGATGTGAAAGCCCACGGCTCAACCGTGGAGGGGCATTGGAAACTGGGAGACTTGAGTACAGAAGAGGAGAGTGGAATTCCACGTGTAGCGGTGAAATGCGTAGAGATGTGGAGGAACACCAGTGGCGAAGGCGACTCTCTGGTCTGTAACTGACGCTGAGGCGCGAAAGCGTGGGGAGCAAACAG	0	0	1	0	0	0	0	3	1	0	1	0	0	0	0	0	0	1	2	1	0	0	0	0	1	0	0	0	0	0	1	0	0	0	0	0	0
Otu01315	85	Proteobacteria	100	Betaproteobacteria	100	Burkholderiales	100	Alcaligenaceae	100	Bordetella	56	ACGTAGGGTGCAAGCGTTAATCGGAATTACTGGGCGTAAAGCGTGCGCAGGCGGTTCGGAAAGAAAGATGTGAAATCCCAGGGCTCAACCTTGGAACGGCATTTTTAACTACCGGACTAGAGTGTGTCAGAGGGAGGTGGAATTCCGCGTGTAGCAGTGAAATGCGTAGATATAGGAAGGAACACCAGTGGCGAAGGCAGCCTCCTGGGATAACACTGACGCTCATGCACGAAAGCGTGGGGAGCAAACAG	0	0	0	0	0	0	0	1	0	0	0	0	1	0	0	0	0	1	0	0	0	0	7	0	0	0	0	0	0	0	0	0	0	15	1	0	0
Otu01316	85	Actinobacteria	100	Actinobacteria	100	Actinomycetales	100	Pseudonocardiaceae	100	Pseudonocardia	100	ACGTAGGGTGCGAGCGTTGTCCGGAATTATTGGGCGTAAAGAGCTCGTAGGCGGTCTGTCGCGTCGGTCGTGAAAACTTGGGGCTTAACCCTGAGCTTGCGGTCGATACGGGCATGACTGGAGTTCGGCAGGGGAGACTGGAATTCCTGGTGTAGCGGTGAAATGCGCAGATATCAGGAGGAACACCGGTGGCGAAGGCGGGTCTCTGGGCCGATACTGACGCTGAGGAGCGAAAGCGTGGGGAGCGAACAG	0	0	0	0	0	0	0	0	0	0	0	0	0	0	0	2	0	0	0	0	0	0	0	0	0	0	0	0	0	0	12	0	0	0	0	0	0
Otu01317	85	Actinobacteria	100	Actinobacteria	100	Actinomycetales	100	Streptomycetaceae	100	Streptomyces	100	ACGTAGGGCGCAAGCGTTGTCCGGAATTATTGGGCGTAAAGAGCTCGTAGGCGGCTTGTCACGTCGGTTGTGAAAGCCCGGGGCTTAACCCCGGGTCTGCAGTCGATACGGGCAGGCTAGAGTTCGGTAGGGGAGATCGGAATTCCTGGTGTAGCGGTGAAATGCGCAGATATCAGGAGGAACACCGGTGGCGAAGGCGGATCTCTGGGCCGATACTGACGCTGAGGAGCGAAAGCGTGGGGAGCGAACAG	0	0	0	0	0	0	0	0	0	0	0	0	0	0	0	0	0	14	0	0	0	0	0	0	0	0	0	0	0	0	0	0	0	0	0	0	0
Otu01319	85	Proteobacteria	100	Gammaproteobacteria	100	Pseudomonadales	100	Moraxellaceae	100	Acinetobacter	100	ACGTAGGGTGCGAGCGTTAATCGGAATTACTGGGCGTAAAGCGCGCGTAGGCGGCCAATTAAGTCAAATGTGAAATCCCCGAGCTTAACTTGGGAATTGCATTCGATACTGGTTGGCTAGAGTGTGGGAGAGGATGGTAGAATTCCAGGTGTAGCGGTGAAATGCGTAGATATCTGGAGGAATACCGATGGCGAAGGCAGCCTTCTGGCCTAACACTGACGCTGAGGTGCGAAAGCATGGGGAGCAAACAG	0	0	0	0	0	0	0	0	0	0	0	0	0	0	0	0	0	0	2	0	0	0	0	0	0	0	0	0	0	0	0	1	0	11	0	1	0
Otu01327	84	Proteobacteria	100	Gammaproteobacteria	100	Pseudomonadales	100	Pseudomonadaceae	100	Pseudomonas	92	ACAGAGGGTGCAAGCGTTAATCGGAATTACTGGGCGTAAAGCGCGCGTAGGTGGTTTGTTAAGTCGGATGTGAAATCCCCGGGCTCAACCTGGGAACTGCATCCGAAACTGGCAAGCTAGAGTATGGTAGAGGGTGGTGGAATTTCCTGTGTAGCGGTGAAATGCGTAGATATAGGAAGGAACACCAGTGGCGAAGGCGACCACCTGGACTGATACTGACGCTGAGGTACGAAAGCATGGGGAGCAAACAG	0	0	0	0	1	0	0	2	0	0	0	0	6	0	0	0	0	0	0	0	0	0	0	3	2	0	1	0	0	0	0	0	0	0	0	0	0
Otu01328	84	Proteobacteria	100	Gammaproteobacteria	100	Enterobacteriales	74	Enterobacteriaceae	74	Enterobacteriaceae_unclassified	73	ACGGAGGGTGCAAGCGTTAATCGGAATTACTGGGCGTAAAGCGCACGCAGGCGGTTGGATAAGTTAGATGTGAAAGCCCCGGGCTCAACCTGGGAACTGCATTTGAAACTGGCAAGCTTGAGTCTCGTAGAGGGGGGTAGAATTCCAGGTGTAGCGGTGAAATGCGTAGAGATCTGGAGGAATACCGGTGGCGAAGGCGGCCCCCTGGACAAAGACTGACGCTCAGGTGCGAAAGCGTGGGGAGCAAACAG	0	0	0	0	3	0	0	1	1	0	0	0	0	0	0	0	0	0	1	1	1	0	0	0	0	0	0	0	0	0	0	0	0	1	0	0	0
Otu01331	84	Bacteroidetes	100	Sphingobacteriia	100	Sphingobacteriales	100	Sphingobacteriaceae	100	Pedobacter	99	ACGGAGGATCCGAGCGTTATCCGGATTTATTGGGTTTAAAGGGTGCGTAGGCGGCCTATTAAGTCAGGGGTGAAATACGGTGGCTCAACCATCGCAGTGCCCTTGATACTGATGGGCTTGAATGGACTAGAGGTAGGCGGAATGAGACAAGTAGCGGTGAAATGCATAGATATGTCTCAGAACACCGATTGCGAAGGCAGCTTACTATGGTGTCATTGACGCTGAGGCACGAAAGCGTGGGGATCAAACAG	0	0	0	0	3	0	0	0	0	0	0	0	0	0	0	0	0	0	0	0	0	0	0	0	0	0	1	0	0	0	0	0	0	0	0	0	0
Otu01334	83	Proteobacteria	100	Betaproteobacteria	100	Burkholderiales	100	Comamonadaceae	96	Comamonadaceae_unclassified	58	ACGAAGGGGGCTAGCGTTGCTCGGAATTACTGGGCGTAAAGCGTGCGCAGGCGGTTATGTAAGACAGAGGTGAAATCCCCGGGCTCAACCTGGGAACTGCCTTTGTGACTGCAAGGCTAGAGTACGGCAGAGGGGGATGGAATTCCGCGTGTAGCAGTGAAATGCGTAGATATGCGGAGGAACACCAATGGCGAAGGCAATCCCCTGGGCCTGTACTGACGCTCATGCACGAAAGCGTGGGGAGCAAACAG	0	0	0	0	0	0	0	0	0	0	2	0	0	0	0	0	0	0	0	0	0	0	0	0	0	0	0	0	0	0	0	0	0	0	0	1	0
Otu01335	83	Proteobacteria	100	Betaproteobacteria	93	Burkholderiales	92	Alcaligenaceae	85	Alcaligenaceae_unclassified	85	ACGTAGGGTGCAAGCGTTAATCGGAATTACTGGGCGTAAAGCGTGCGCAGGCGGTTCGGAAAGAAAGATGTGAAATCCCAGGGCTCAACCTGGGAACTGCATTCGAAACTGGCAGGCTGGAGTCTTGTAGAGGGGGGTAGAATTCCAGGTGTAGCGGTGAAATGCGTAGAGATGCGGAGGAACACCGATGGCGAAGGCAGCCTCCTGGGATAACACTGACGCTCATGCACGAAAGCGTGGGGAGCAAACAG	0	0	0	0	0	1	0	3	0	0	0	0	4	0	0	0	0	0	0	0	0	0	0	0	0	0	0	0	0	0	0	0	0	28	0	0	0
Otu01336	83	Proteobacteria	100	Betaproteobacteria	100	Burkholderiales	100	Comamonadaceae	98	Comamonas	82	ACAGAGGGTGCAAGCGTTAATCGGAATTACTGGGCGTAAAGCGTGCGCAGGCGGTCTTGTAAGACAGAGGTGAAATCCCCGGGCTCAACCTGGGAACTGCCTTTGTGACTGCAAGGCTGGAGTGCGGCAGAGGGGGATGGAATTCCGCGTGTAGCAGTGAAATGCGTAGATATGCGGAGGAACACCGATGGCGAAGGCAATCCCCTGGGCCTGCACTGACGCTCAGGTGCGAAAGCGTGGGGAGCAAACAG	0	0	0	0	0	0	0	0	0	1	2	0	0	0	0	1	0	0	1	0	0	0	0	0	1	0	1	0	0	0	1	1	0	0	0	1	0
Otu01337	83	Proteobacteria	100	Betaproteobacteria	100	Burkholderiales	100	Comamonadaceae	98	Comamonadaceae_unclassified	51	ACGTAGGGTGCGAGCGTTAATCGGAATTACTGGGCGTAAAGCGTGCGCAGGCGGTTATGTAAGACAGATGTGAAATCCCCGGGCTCAACCTGGGAACGGCCTTTGTGACTGCAAGGCTAGAGTGCGGCAGAGGGGGATGGAATTCCGCGTGTAGCAGTGAAATGCGTAGATATGCGGAGGAACACCGATGGCGAAGGCAATCCCCTGGGCCTGCACTGACGCTCATGCACGAAAGCGTGGGGAGCAAACAG	0	0	0	0	0	0	0	0	1	0	0	0	0	1	0	2	0	1	1	0	0	0	0	0	0	0	0	0	0	0	0	0	0	0	0	1	0
Otu01340	83	Firmicutes	100	Bacilli	100	Lactobacillales	100	Streptococcaceae	100	Streptococcus	100	ACGTAGGTCCCGAGCGTTGTCCGGATTTATTGGGCGTAAAGCGAGCGCAGGCGGTTTGATAAGTCTGAAGTTAAAGGCTGTGGCTCAACCATAGTTCGCTTTGGAAACTGTTTAACTTGAGTGCAAGAGGGGAGAGTGGAATTCCATGTGTAGCGGTGAAATGCGTAGATATATGGAGGAACACCGGTGGCGAAAGCGGCTCTCTGGCTTGTAACTGACGCTGAGGCTCGAAAGCGTGGGGAGCAAACAG	0	0	0	0	0	0	0	2	2	0	0	0	2	0	0	0	0	0	1	1	0	0	0	0	0	0	0	0	0	0	0	0	0	0	0	0	0
Otu01348	82	Firmicutes	100	Bacilli	100	Bacillales	100	Bacillaceae_1	100	Anoxybacillus	54	ACGTAGGTGGCAAGCGTTGTCCGGAATTATTGGGCGTAAAGCGCGCGCAGGCGGTTCCTTAAGTCTGATGTGAAAGCCCACGGCTCAACCGTGGAGGGTCATTGGAAACTGGGGGACTTGAGTGCAGAAGAGGAGAGCGGAATTCCACGTGTAGCGGTGAAATGCGTAGAGATGTGGAGGAACACCAGTGGCGAAGGCGGCTCTCTGGCCTGCACCTGACGCTGAGGCGCGAAAGCGTGGGGAGCAAACAG	0	0	0	0	0	0	0	2	0	0	0	0	0	0	0	0	0	0	6	0	1	0	0	3	0	0	0	0	0	0	0	0	0	0	1	1	0
Otu01349	82	Bacteroidetes	100	Sphingobacteriia	100	Sphingobacteriales	100	Sphingobacteriaceae	100	Pedobacter	83	ACGGAGGGTGCAAGCGTTATCCGGATTCACTGGGTTTAAAGGGTGTGTAGGCGGCCTATTAAGTCAGGGGTGAAATACGGTGGCTCAACCATCGCAGTGCCCTTGATACTGATGGGCTTGAATACACTAGAGGTAGGCGGAATGTGACAAGTAGCGGTGAAATGCATAGATATGTCACAGAACACCGATTGCGAAGGCAGCTTACTATGGTGTCATTGACGCTGAGGCACGAAAGCGTGGGGATCAAACAG	0	0	0	0	1	0	0	0	0	0	0	0	0	0	0	0	0	0	0	0	0	0	0	0	0	0	0	0	0	0	0	4	0	0	0	1	0
Otu01353	82	Firmicutes	100	Bacilli	100	Lactobacillales	97	Lactobacillales_unclassified	80	Lactobacillales_unclassified	80	ACGTAGGTGGCAAGCGTTGTCCGGAATTATTGGGCGTAAAGCGCGCGCAGGCGGTCTCTTAAGTCTGATGTGAAAGCCCCCGGCTCAACCGGGGAGGGTCATTGGAAACTGGGGAACTTGAGTGCAGAAGAGGAGAGTGGAATTCCATGTGTAGCGGTGAAATGCGTAGATATATGGAGGAACACCAGTGGCGAAGGCGACTCTCTGGTCTGTAACTGACGCTGAGGCTCGAAAGCGTGGGTAGCAAACAG	0	0	1	0	0	0	0	3	1	0	0	0	0	0	0	0	0	0	0	0	0	0	0	0	0	0	0	0	0	0	0	0	0	0	0	0	0
Otu01354	82	Actinobacteria	100	Actinobacteria	100	Actinomycetales	100	Micrococcaceae	100	Nesterenkonia	88	ACGTAGGGCGCGAGCGTTATCCGGAATTATTGGGCGTAAAGAGCTTGTAGGCGGTTTGTCGCGTCTGCTGTGAAAGCCCGGGGCTTAACCCCGGGTGTGCAGTGGGTACGGGCAGACTAGAGTGCAGTAGGGGAGACTGGAATTCCAGGTGTAGCGGTGAAATGCGTAGAGATCTGGAGGAATACCGATGGCGAAGGCAGGTCTCTGGGCTGTTACTGACGCTGAGAAGCGAAAGCATGGGGAGCGAACAG	0	1	1	0	0	0	0	2	1	0	0	0	0	0	0	0	0	1	1	1	0	0	0	0	0	0	0	0	0	0	0	0	0	3	0	0	0
Otu01356	81	Firmicutes	100	Bacilli	100	Lactobacillales	100	Streptococcaceae	100	Lactococcus	100	ACGTAGGGTGCAAGCGTTATCCGGAATTATTGGGCGTAAAGCGAGCGCAGGTGGTTTATTAAGTCTGGTGTAAAAGGCAGTGGCTCAACCATTGTATGCATTGGAAACTGGTAGACTTGAGTGCAGGAGAGGAGAGTGGAATTCCATGTGTAGCGGTGAAATGCGTAGATATATGGAGGAACACCGGTGGCGAAAGCGGCTCTCTGGTCTGTAACTGACGCTGAGGCTCGAAAGCGTGGGGAGCGAACAG	0	0	0	0	0	0	0	1	2	1	1	0	0	0	0	0	0	3	3	0	0	1	1	0	0	0	0	0	0	0	0	0	0	0	0	0	0
Otu01358	81	Firmicutes	100	Bacilli	100	Bacillales	99	Staphylococcaceae	91	Staphylococcus	70	ACGTAGGGTGCAAGCGTTAATCGGAATTATTGGGCGTAAAGCGCGCGCAGGTGGTTTCTTAAGTCTGATGTGAAAGCCCACGGCTCAACCGTGGAGGGTCATTGGAAACTGGAAAACTTGAGTGCAGAAGAGGAAAGTGGAATTCCATGTGTAGCGGTGAAATGCGCAGAGATATGGAGGAACACCAGTGGCGAAGGCGACTTTCTGGTCTGTAACTGACGCTGATGTGCGAAAGCGTGGGGATCAAACAG	0	2	1	0	1	0	0	0	0	0	2	0	0	0	0	0	0	0	0	1	2	0	0	0	1	0	1	0	0	0	0	2	0	3	0	1	0
Otu01363	81	Firmicutes	100	Bacilli	100	Bacillales	100	Bacillales_incertae_sedis	100	Caldalkalibacillus	100	ACGTAGGGTGCAAGCGTTAATCGGAATCACTGGGCGTAAAGCGCGCGCAGGCGGCCTCTTAAGTCTGGTGTGAAAGCCCGCGGCTCAACCGTGGAGACGCACTGGAAACTGGGAGGCTTGAGTGCAGGAGAGGGAAGCGGAATTCCACGTGTAGCGGTGAAATGCGTAGAGATGTGGAGGAACACCAGTGGCGAAGGCGGCTTCCTGGCCTGTAACTGACGCTGAGGCGCGAAAGCGTGGGGAGCGAACAG	0	0	0	0	0	0	0	0	0	0	2	0	0	0	0	0	0	0	1	1	0	0	0	1	2	0	0	0	0	0	0	1	0	1	6	0	0
Otu01364	80	Actinobacteria	100	Actinobacteria	100	Actinomycetales	100	Actinomycetaceae	100	Actinomyces	100	ACGTAGGGCGCGAGCGTTGTCCGGAATTATTGGGCGTGAAGGGCTTGTAGGCGGCCGGTCGCGTCCGCCGTGAAATTCTCCGGCTCAACCGGGGGCTTGCGGTGGGTACGGGCCGGCTGGAGTGCGGTAGGGGAGGCTGGAACTCCTGGTGTAGCGGTGGAATGCGCAGATATCAGGAGGAACACCGGTGGCGAAGGCGGGTCTCTGGGCCGTTACTGACGCTGAGGAGCGAAAGCGTGGGGAGCGAACAG	0	0	0	0	0	0	0	0	0	0	0	0	0	0	0	0	0	16	0	0	0	0	0	0	0	0	0	0	0	0	0	0	0	0	4	0	0
Otu01369	80	Bacteroidetes	100	Sphingobacteriia	100	Sphingobacteriales	100	Sphingobacteriaceae	100	Sphingobacteriaceae_unclassified	100	ACGGAGGATCCAAGCGTTATCCGGATTTATTGGGTTTAAAGGGTGCGTAGGCGGCCTATTAAGTCAGGGGTGAAAGACGGTAGCTCAACTATCGCAGTGCCCTTGATACTGATGGGCTTGAATGGACTAGAGGTAGGCGGAATGAGACAAGTAGCGGTGAAATGCATAGATATGTCTTAGAACTCCGATTGCGAAGGCAGCTCACTAAGCTGGTATTGACGCTGAGGCACGAAAGCGTGGGGATCAAACAG	0	1	0	0	3	0	0	0	0	0	0	0	0	0	0	0	0	0	0	0	0	0	0	0	0	0	0	0	0	0	0	0	0	0	2	0	0
Otu01370	80	Proteobacteria	100	Gammaproteobacteria	100	Pseudomonadales	100	Moraxellaceae	100	Moraxellaceae_unclassified	100	ACAGAGGGTGCAAGCGTTAATCGGAATTACTGGGCGTAAAGCGCGCGTAGGCGGTTGTATAAGTTGGGTGTGAAATCCCCGGGCTCAACCTGGGAATTGCATTCGATACTGGGAAGCTAGAGTATGGGAGAGGATGGTAGAATTCCAGGTGTAGCGGTGAAATGCGTAGATATCTGGAGGAATACCGATGGCGAAGGCAGCCTTCTGGCCTAACACTGACGCTGAGGTGCGAAAGCATGGGGAGCAAACAG	0	0	0	0	3	0	0	0	0	2	0	0	0	0	0	0	0	0	0	0	0	0	0	0	0	0	1	0	0	0	0	2	0	0	0	0	0
Otu01372	80	Proteobacteria	100	Betaproteobacteria	100	Burkholderiales	100	Comamonadaceae	83	Comamonas	63	ACGTAGGGTGCAAGCGTTAATCGGAATTACTGGGCGTAAAGCGTGCGCAGGCGGTTTTGTAAGACAGTGGTGAAATCCCCGGGCTCAACCTGGGAACTGCCATTGTGACTGCAAGGCTAGAGTGCGGCAGAGGGGGATGGAATTCCGCGTGTAGCAGTGAAATGCGTAGATATGTGGAGGAACACCGATGGCGAAGGCAGCCCCCTGGGTCAAAACTGACGCTCAGGTGCGAAAGCGTGGGGAGCAAACAG	0	0	0	0	2	0	0	0	0	0	0	0	2	0	0	0	0	3	0	0	0	0	0	0	1	0	6	0	2	0	0	1	0	0	0	0	0
Otu01374	80	Bacteroidetes	100	Flavobacteriia	100	Flavobacteriales	100	Flavobacteriaceae	100	Flavobacterium	100	ACGGAGGATCCAAGCGTTATCCGGAATCATTGGGTTTAAAGGGTCCGTAGGCGGTTTTATAAGTCAGTGGTGAAATCCGGCAGCTCAACTGTCGAACGGCCATTGATACTGTAGAACTTGAATTATTGTGAAGTAACTAGAATATGTAGTGTAGCGGTGAAATGCTTAGATATTACATGGAATACCGATTGCGAAGGCAGGTTACTAACAATATATTGACGCTGATGGACGAAAGCGTGGGGAGCGAACAG	0	0	0	0	0	0	0	0	0	2	0	0	0	2	0	0	0	0	0	0	0	0	0	0	0	0	0	0	0	0	0	0	0	4	0	0	0
Otu01378	79	Proteobacteria	100	Betaproteobacteria	100	Burkholderiales	100	Burkholderiales_incertae_sedis	92	Sphaerotilus	89	ACGTAGGGTGCAAGCGTTAATCGGAATTACTGGGCGTAAAGCGTGCGCAGGCGGTCCCATAAGACAGATGTGAAATCCCCGGGCTCAACCTGGGAACTGCATTTGTGACTGTGGGGCTAGAGTACGGTAGAGGGGGATGGAATTCCGCGTGTAGCAGTGAAATGCGTAGATATGCGGAGGAACACCGATGGCGAAGGCAATCCCCTGGACCTGTACTGACGCTCATGCACGAAAGCGTGGGGAGCAAACAG	0	0	0	0	0	6	0	0	3	0	0	0	0	0	0	0	0	0	0	0	0	0	0	3	0	0	0	0	0	0	0	0	0	0	0	0	0
Otu01379	79	Proteobacteria	100	Gammaproteobacteria	100	Pseudomonadales	100	Moraxellaceae	100	Moraxellaceae_unclassified	100	ACGAAGGGGGCTAGCGTTGTTCGGATTTACTGGGCGTAAAGCGCGCGTAGGCGGTTGTATAAGTTGGGTGTGAAATCCCCGGGCTCAACCTGGGAATTGCACTCAAAACTGTACGGCTAGAGTGTGGGAGAGGAAGGTAGAATTCCAGGTGTAGCGGTGAAATGCGTAGAGATCTGGAGGAATACCGATGGCGAAGGCAGCCTTCTGGCCTAACACTGACGCTGAGGTGCGAAAGCATGGGGAGCAAACAG	0	0	0	0	3	0	0	0	0	0	0	0	0	0	0	0	0	0	0	0	0	0	0	0	0	0	0	0	0	0	0	0	0	0	0	0	0
Otu01380	79	Proteobacteria	100	Gammaproteobacteria	73	Enterobacteriales	73	Enterobacteriaceae	73	Enterobacteriaceae_unclassified	71	ACGGAGGGTGCAAGCGTTAATCGGAATTACTGGGCGTAAAGCGCACGCAGGCGGTTTGTTAAGTCAGATGTGAAATCCCCGAGCTCAACTTGGGAACTGCGTTTGAAACTGCCAGACTAGAATATGTCAGAGGGGGGTAGAATTCCAGGTGTAGCGGTGAAATGCGTAGAGATCTGGAGGAATACCGGTGGCGAAGGCGGCCCCCTGGACAAAGACTGACGCTCAGGTGCGAAAGCGTGGGGAGCAAACAG	0	0	0	0	1	0	0	3	3	0	0	0	0	0	0	0	0	0	0	0	0	0	0	0	0	0	0	0	0	0	0	0	0	0	1	0	0
Otu01381	79	Actinobacteria	100	Actinobacteria	100	Actinomycetales	100	Actinomycetales_unclassified	87	Actinomycetales_unclassified	87	ACGTAGGGCGCAAGCGTTATCCGGAATTATTGGGCGTAAAGAGCTCGTAGGCGGTTTGTCGCGTCTGCTGTGAAATCCCGAGGCTCAACCTCGGGTCTGCAGTGGGTACGGGCAGACTAGAGTGCGGTAGGGGAGACTGGAATTCCTGGTGTAGCGGTGAAATGCGCAGATATCAGGAGGAACACCGATGGCGAAGGCAGGTCTCTGGGCATTAACTGACGCTGAGGAGCGAAAGCATGGGGAGCGAACAG	0	0	0	0	0	0	0	0	0	0	0	0	0	0	0	0	0	1	0	0	1	0	0	0	0	0	0	0	0	0	0	0	0	0	0	0	0
Otu01384	79	Proteobacteria	100	Betaproteobacteria	100	Burkholderiales	100	Oxalobacteraceae	100	Duganella	83	ACAGAGGGTGCAAGCGTTAATCGGAATTACTGGGCGTAAAGCGTGCGCAGGCGGTTTTGTAAGACTGTCGTGAAATCCCCGGGCTCAACCTGGGAATGGCGATGGTGACTGCAAGGCTAGAGTTTGGCAGAGGGGGGTAGAATTCCACGTGTAGCAGTGAAATGCGTAGATATGTGGAGGAATACCGATGGCGAAGGCAGCCCCCTGGGCCAATACTGACGCTCATGCACGAAAGCGTGGGGAGCAAACAG	0	0	1	0	2	0	0	0	0	0	0	0	0	0	0	0	0	1	0	0	0	0	0	0	1	0	5	0	2	0	0	1	0	0	0	0	0
Otu01385	78	Proteobacteria	100	Betaproteobacteria	100	Burkholderiales	100	Burkholderiales_unclassified	58	Burkholderiales_unclassified	58	ACGTAGGGTGCGAGCGTTAATCGGAATTACTGGGCGTAAAGCGTGCGCAGGCGGTGATGTAAGACAGATGTGAAATGCCCGGGCTCAACCTGGGAACTGCACTTGTGACTGCACGGCTTGAGTGCGGCAGAGGGGGATGGAATTCCGCGTGTAGCAGTGAAATGCGTAGATATGCGGAGGAACACCGATGGCGAAGGCAATCCCCTGGACCTGTACTGACGCTCATGCACGAAAGCGTGGGGAGCAAACAG	0	0	0	0	0	0	0	0	0	0	2	0	0	0	0	0	0	1	0	0	1	0	0	0	0	0	0	0	0	0	0	0	0	0	0	0	0
Otu01389	78	Proteobacteria	100	Betaproteobacteria	100	Burkholderiales	100	Alcaligenaceae	100	Alcaligenaceae_unclassified	97	ACGTAGGGTGCAAGCGTTAATCGGAATTACTGGGCGTAAAGCGTGCGCAGGCGGTTCGGAAAGAAAGATGTGAAATCCCAGGGCTCAACCTTGGAACGGCATTTTTAACTACCGGACTAGAGTGTGTCAGAGGGAGGTGGAATTCCACGTGTAGCAGTGAAATGCGTAGAGATGTGGAGGAATACCAATGGCGAAGGCAATCCCCTGGGCCTGCACTGACGCTCATGCACGAAAGCGTGGGGAGCAAACAG	0	2	0	14	0	0	0	0	0	0	0	0	0	0	0	0	0	0	0	0	0	0	2	0	1	0	1	0	0	0	0	0	0	1	0	1	0
Otu01390	78	Firmicutes	100	Bacilli	100	Bacillales	100	Bacillales_unclassified	74	Bacillales_unclassified	74	ACGTAGGGGGCGAGCGTTGTCCGGAATCACTGGGCGTAAAGCGCGCGCAGGCGGCCTCTTAAGTCTGGTGTGAAAGCCCCCGGCTCAACCGGGGAGGGTCATTGGAAACTGGGAGACTTGAGTACAGAAGAGGAGAGTGGAATTCCACGTGTAGCGGTGAAATGCGTAGAGATGTGGAGGAACACCAGTGGCGAAGGCGGCTCTCTGGTCTGTAACTGACGCTGAGGCGCGAAAGCGTGGGGAGCGAACAG	0	0	0	0	0	0	0	2	0	0	0	0	0	0	0	0	0	0	0	0	0	0	0	0	1	0	0	0	0	0	0	1	0	0	0	0	0
Otu01392	78	Proteobacteria	100	Betaproteobacteria	100	Burkholderiales	100	Oxalobacteraceae	100	Herminiimonas	74	ACGTAGGGTGCAAGCGTTAATCGGAATTACTGGGCGTAAAGCGTGCGCAGGCGGTTTTGTAAGTCTGACGTGAAATCCCCGGGCTCAACCTGGGAATGGCATTTGAGACTGCATGGCTAGAGTGTGTCAGAGGGGGGTAGAATTCCACGTGTAGCAGTGAAATGCGTAGAGATGTGGAGGAACACCGATGGCGAAGGCAGCCCCCTGGGTCAAGACTGACGCTCATGCACGAAAGCGTGGGGAGCAAACAG	0	1	0	0	2	0	0	0	0	0	0	0	0	0	0	1	0	0	0	0	0	0	0	0	3	0	0	0	0	1	0	0	0	0	0	0	0
Otu01394	78	Firmicutes	100	Bacilli	100	Lactobacillales	100	Streptococcaceae	100	Streptococcus	100	ACGTAGGGGGCGAGCGTTATCCGGAATTATTGGGCGTAAAGCGAGCGCAGGCGGTTTGATAAGTCTGAAGTTAAAGGCTGTGGCTCAACCATAGTTCGCTTTGGAAACTGTCAAACTTGAGTGCAGAAGGGGAGAGTGGAATTCCATGTGTAGCGGTGAAATGCGTAGATATATGGAGGAACACCGGTGGCGAAAGCGGCTCTCTGGTCTGTAACTGACGCTGAGGCTCGAAAGCGTGGGGAGCGAACAG	0	0	0	0	0	0	0	0	2	0	0	0	0	1	0	0	0	0	0	0	0	0	0	0	0	0	0	0	0	0	0	0	0	0	0	0	0
Otu01401	77	Proteobacteria	100	Betaproteobacteria	100	Burkholderiales	100	Comamonadaceae	94	Comamonas	52	ACAGAGGGTGCGAGCGTTAATCGGATTTACTGGGCGTAAAGCGTGCGTAGGCGGTTATGTAAGACAGATGTGAAATCCCCGGGCTCAACCTGGGAACGGCCTTTGTGACTGCAAGGCTGGAGTGCGGCAGAGGGGGATGGAATTCCGCGTGTAGCAGTGAAATGCGTAGATATGCGGAGGAACACCGATGGCGAAGGCAATCCCCTGGGCCTGCACTGACGCTCATGCACGAAAGCGTGGGGAGCAAACAG	0	0	0	0	0	0	0	1	0	0	4	0	0	0	0	0	0	0	0	0	0	0	0	0	0	0	0	0	0	0	0	0	0	0	0	0	1
Otu01404	77	Proteobacteria	100	Gammaproteobacteria	100	Pseudomonadales	100	Pseudomonadaceae	100	Pseudomonadaceae_unclassified	89	ACAGAGGGTGCAAGCGTTAATCGGAATTACTGGGCGTAAAGCGCGCGTAGGTGGTTTGTTAAGTCGGATGTGAAATCCCCGAGCTTAACTTGGGAATTGCATTCGATACTGGTGAGCTAGAGTATGGTAGAGGGTAGTGGAATTTCCTGTGTAGCGGTGAAATGCGTAGATATAGGAAGGAACACCAGTGGCGAAGGCGACTACCTGGACTGATACTGACACTGAGGTGCGAAAGCGTGGGGAGCAAACAG	4	1	0	0	0	0	0	0	1	1	0	0	0	0	0	0	0	0	0	0	0	0	0	0	0	0	1	0	0	0	0	0	0	1	0	0	0
Otu01405	77	Proteobacteria	100	Gammaproteobacteria	100	Enterobacteriales	100	Enterobacteriaceae	100	Enterobacteriaceae_unclassified	81	ACGGAGGGTGCAAGCGTTAATCGGAATTACTGGGCGTAAAGCGCACGCAGGCGGTCTGTCAAGTCGGATGTGAAATCCCCGGGCTCAACCTGGGAACTGCATCCGAAACTGGCAGGCTAGAGTCTTGTAGAGGGGGGTAGAATTCCAGGTGTAGCGGTGAAATGCGTAGATATCGGGAGGAACACCAGTGGCGAAGGCGGCCCCCTGGACAAAGACTGACGCTCAGGTGCGAAAGCGTGGGGAGCAAACAG	0	0	0	0	1	0	0	3	0	1	0	0	0	0	0	0	0	0	0	0	0	0	0	0	0	0	0	0	0	0	0	0	0	2	0	1	0
Otu01406	77	Proteobacteria	100	Betaproteobacteria	100	Burkholderiales	99	Oxalobacteraceae	98	Herbaspirillum	63	ACGTAGGGTGCAAGCGTTAATCGGAATTACTGGGCGTAAAGCGTGCGCAGGCGGTTGTGTAAGTCAGATGTGAAATCCCCGGGCTCAACCTGGGAATTGCATTTGAGACTGCACGGCTAGAGTGTGTCAGAGGGGGGTAGAATTCCACGTGTAGCAGTGAAATGCGTAGATATGTGGAGGAATACCGATGGCGAAGGCGGCCCCCTGGGTCAAGACTGACGCTCATGCACGAAAGCGTGGGGAGCAAACAG	0	0	2	0	0	0	0	0	0	0	0	0	0	0	0	0	0	0	0	0	0	0	0	0	1	0	5	0	2	1	0	0	0	0	0	0	0
Otu01410	77	Firmicutes	100	Bacilli	100	Lactobacillales	100	Streptococcaceae	100	Streptococcus	100	ACGGAGGATCCGAGCGTTGTCCGGATTTATTGGGCGTAAAGCGAGCGCAGGCGGTTAGATAAGTCTGAAGTTAAAGGCTGTGGCTTAACCATAGTACGCTTTGGAAACTGTTTAACTTGAGTGCAAGAGGGGAGAGTGGAATTCCATGTGTAGCGGTGAAATGCGTAGATATATGGAGGAACACCGGTGGCGAAAGCGGCTCTCTGGCTTGTAACTGACGCTGAGGCTCGAAAGCGTGGGGAGCAAACAG	0	1	4	0	0	0	0	0	3	0	1	0	0	2	0	0	0	0	1	0	0	1	0	0	0	0	0	0	0	0	2	0	0	0	0	0	0
Otu01411	77	Proteobacteria	100	Betaproteobacteria	100	Rhodocyclales	99	Rhodocyclaceae	99	Zoogloea	99	ACGTAGGGTGCAAGCGTTAATCGGAATTACTGGGCGTAAAGCGTGCGCAGGCGGTGATGTAAGACAGATGTGAAATCCCCGGGCTCAACCTGGGAACTGCGTTTGTGACTGCATCACTCGAGTACGGCAGAGGGAGGTGGAATTCCGCGTGTAGCAGTGAAATGCGTAGATATGCGGAGGAACACCGATGGCGAAGGCAGCCTCCTGGGCCAGTACTGACGCTCATGCACGAAAGCGTGGGGAGCAAACAG	0	0	1	4	1	0	0	0	0	0	0	0	0	1	0	1	0	8	0	0	0	0	1	0	0	0	0	0	0	0	0	0	0	0	0	0	0
Otu01414	76	Firmicutes	100	Bacilli	100	Bacillales	100	Bacillaceae_2	69	Bacillaceae_2_unclassified	66	ACGGAGGGTGCAAGCGTTAATCGGAATTACTGGGCGTAAAGCGCGCGCAGGCGGTTCCTTAAGTCTGATGTGAAAGCCCACGGCTCAACCGTGGAGGGTCATTGGAAACTGGGGAACTTGAGTACAGAAGAGGAGAGCGGAATTCCACGTGTAGCGGTGAAATGCGTAGAGATGTGGAGGAACACCAGTGGCGAAGGCGACTCTCTGGTCTGTAACTGACGCTGAGGCGCGAAAGCGTGGGGAGCAAACAG	0	0	0	0	0	0	0	0	2	1	0	0	0	0	0	0	0	1	0	0	0	0	0	0	0	0	0	0	0	0	0	1	0	1	1	0	0
Otu01415	76	Bacteroidetes	100	Flavobacteriia	100	Flavobacteriales	100	Flavobacteriaceae	100	Flavobacterium	100	ACGGAGGATCCAAGCGTTATCCGGAATCATTGGGTTTAAAGGGTCCGTAGGCGGTTTAATAAGTCAGTGGTGAAAGCCCATCGCTCAACGGTGGAACGGCCATTGATACTGTTAAACTTGAATTATTAGGAAGTAACTAGAATATGTAGTGTAGCGGTGAAATGCTTAGAGATTACATGGAATACCAATTGCGAAGGCAGGTTACTACTAATGGATTGACACTGAGATTCGAAAGCGTGGGTAGCAAACAG	0	0	0	0	1	0	0	1	0	0	2	0	0	0	0	0	0	3	1	0	0	0	0	1	1	0	0	0	0	0	0	0	0	0	1	0	2
Otu01421	76	Proteobacteria	100	Alphaproteobacteria	100	Sphingomonadales	100	Sphingomonadaceae	100	Sphingomonas	89	ACGGAGGGAGCTAGCGTTGTTCGGAATTACTGGGCGTAAAGCGCACGTAGGCGGCTTTGTAAGTTAGAGGTGAAAGCCCGGGGCTCAACCCCGGAACTGCCTTTAAGACTGCATCGCTCGAATCCAGGAGAGGTGAGTGGAATTCCTAGTGTAGAGGTGAAATTCGTAGATATTCGGAAGAACACCAGTGGCGAAGGCGGCTCACTGGACTGGTATTGACGCTGAGGTGCGAAAGCGTGGGGAGCAAACAG	0	0	0	0	0	0	0	0	0	0	0	0	0	0	0	0	0	0	0	0	0	0	7	0	0	0	0	0	0	0	0	0	0	0	0	0	0
Otu01422	76	Actinobacteria	100	Actinobacteria	100	Actinomycetales	100	Micrococcaceae	100	Micrococcus	90	ACGTAGGGTGCGAGCGTTGTCCGGATTTATTGGGCGTAAAGGGCTCGTAGGCGGTTTGTCGCGTCTGTCGTGAAAGTCCGGGGCTTAACCCCGGATCTGCGGTGGGTACGGGCAGACTAGAGTGCAGTAGGGGAGACTGGAATTCCTGGTGTAGCGGTGAAATGCGCAGATATCAGGAGGAACACCGATGGCGAAGGCAGGTCTCTGGGCCATTACTGACGCTGAGAAGCGAAAGCATGGGGAGCGAACAG	0	0	0	0	0	0	0	1	0	0	2	0	0	0	0	0	0	1	0	0	0	0	0	1	0	0	0	0	0	0	0	1	0	0	0	0	0
Otu01433	75	Proteobacteria	100	Gammaproteobacteria	100	Enterobacteriales	100	Enterobacteriaceae	100	Enterobacteriaceae_unclassified	95	ACGGAGGGTGCAAGCGTTAATCGGAATTACTGGGCGTAAAGCGCACGCAGGCGGTCTGTCAAGTCGGATGTGAAATCCCCGGGCTCAACCTGGGAACTGCATCCAAAACTGGCGAGCTAGAGTATGGTAGAGGGGGGTAGAATTCCAGGTGTAGCGGTGAAATGCGTAGAGATCTGGAGGAATACCGGTGGCGAAGGCGGCCCCCTGGACAAAGACTGACGCTCAGGTGCGAAAGCGTGGGGAGCAAACAG	0	0	1	0	0	0	0	4	0	0	0	0	5	0	0	0	0	1	0	1	0	0	0	0	0	0	0	0	0	0	0	0	0	1	2	3	0
Otu01434	75	Bacteroidetes	100	Sphingobacteriia	100	Sphingobacteriales	100	Sphingobacteriaceae	100	Pedobacter	52	ACGGAGGATCCAAGCGTTATCCGGATTTATTGGGTTTAAAGGGTGCGTAGGCGGCCTGTTAAGTCAGGGGTGAAAGACGGTAGCTCAACTATCGCAGTGCCCTTGATACTGATGGGCTTGAATGGACTAGAGGTAGGCGGAATGAGACAAGTAGCGGTGAAATGCATAGATATTACTTAGAACACCAATTGCGAAGGCAGCTTACTATGGTGTCATTGACGCTGAGGCACGAAAGCGTGGGGATCAAACAG	0	0	0	0	1	0	0	0	0	0	0	0	0	0	0	0	0	0	0	0	0	0	0	0	0	0	1	0	0	0	0	0	0	0	2	0	0
Otu01436	74	Proteobacteria	100	Betaproteobacteria	100	Burkholderiales	100	Comamonadaceae	100	Comamonas	98	ACGTAGGGTGCAAGCGTTAATCGGAATTACTGGGCGTAAAGCGTGCGCAGGCGGTTTTGTAAGACAGTGGTGAAATCCCCGGGCTCAACCTGGGAACTGCCATTGTGACTGCAAGGCTAGAGTGCGGCAGAGGGGGATGGAATTCCGCGTGTAGCAGTGAAATGCGTAGAGATCTGGAGGAATACCGGTGGCGAAGGCAATCCCCTGGGCCTGCACTGACGCTCATGCACGAAAGCGTGGGGAGCAAACAG	0	0	0	0	1	0	0	1	0	1	0	0	2	0	0	2	0	0	0	0	0	0	0	0	0	0	0	0	0	0	0	0	0	1	1	0	0
Otu01438	74	Bacteroidetes	100	Bacteroidia	100	Bacteroidales	100	Bacteroidaceae	100	Bacteroides	100	ACGTAGGGTGCAAGCGTTATCCGGATTTATTGGGTTTAAAGGGAGCGTAGGTGGATATATAAGTCAGTTGTGAAAGTTTGCGGCTCAACCGTAAAATTGCAGTTGATACTGTATGTCTTGAGTACAGTAGAGGTGGGCGGAATTCGTGGTGTAGCGGTGAAATGCTTAGATATCACGAAGAACTCCGATTGCGAAGGCAGCTCACTAGACTGTAACTGACACTGAGGCTCGAAAGTGTGGGTATCAAACAG	3	0	0	0	2	0	0	0	0	0	0	0	0	0	0	0	0	0	0	0	1	0	2	0	3	0	0	0	0	0	1	0	0	0	3	1	0
Otu01440	74	Bacteroidetes	100	Sphingobacteriia	100	Sphingobacteriales	100	Chitinophagaceae	98	Chitinophagaceae_unclassified	94	ACGGAGGGTGCAAGCGTTATCCGGATTCACTGGGTTTAAAGGGTGTGTAGGCGGGTATTTAAGTCAGTGGTGAAATCTCCAGGCTCAACCTGGAAACTGCCATTGATACTATTTATCTTGAATATTGTTGAGGTAGGCGGAATGTGACAAGTAGCGGTGAAATGCATAGATATGTCACAGAACACCGATTGCGAAGGCAGCTTGCTAAACAATTATTGACGCTGAGGCACGAAAGCGTGGGGATCAAACAG	0	0	0	1	3	0	0	0	0	0	0	0	0	0	0	0	0	0	0	0	0	0	0	0	0	0	0	0	0	0	3	0	0	0	0	0	0
Otu01441	74	Proteobacteria	100	Gammaproteobacteria	100	Gammaproteobacteria_unclassified	60	Gammaproteobacteria_unclassified	60	Gammaproteobacteria_unclassified	60	ACGTAGGGTGCGAGCGTTAATCGGAATTACTGGGCGTAAAGCGCACGCAGGCGGTCTGTCAAGTCGGATGTGAAATCCCCGGGCTCAACCTGGGAACTGCATCCGAAACTGGCAAGCTAGAGTATGGTAGAGGGTAGTGGAATTTCCTGTGTAGCGGTGAAATGCGTAGATATAGGAAGGAACACCAGTGGCGAAGGCGACCACCTGGACTGATACTGACACTGAGGTGCGAAAGCGTGGGGAGCAAACAG	0	0	0	0	0	0	0	0	0	0	0	0	0	0	0	0	0	0	1	0	0	0	0	0	0	0	2	0	2	0	0	0	0	0	4	0	0
Otu01443	74	Proteobacteria	100	Gammaproteobacteria	100	Pseudomonadales	100	Moraxellaceae	100	Acinetobacter	96	ACAGAGGGTGCGAGCGTTAATCGGATTTACTGGGCGTAAAGCGTGCGTAGGCGGCTGAATAAGTCGGATGTGAAATCCCCGAGCTTAACTTGGGAATTGCATACGATACTGTTTAGCTAGAGTATGGGAGAGGATGGTAGAATTCCAGGTGTAGCGGTGAAATGCGTAGATATCTGGAGGAATACCGATGGCGAAGGCAGCCTTCTGGCCTAACACTGACGCTGATGGACGAAAGCGTGGGGAGCGAACAG	0	0	0	0	3	0	0	0	0	0	1	0	0	0	0	0	0	0	0	0	1	0	0	0	0	0	0	0	0	0	0	0	0	0	0	0	0
Otu01444	74	Proteobacteria	100	Betaproteobacteria	100	Burkholderiales	100	Alcaligenaceae	100	Bordetella	82	ACAGAGGGTGCAAGCGTTAATCGGAATTACTGGGCGTAAAGCGTGCGCAGGCGGTTCGGAAAGAAAGATGTGAAATCCCAGGGCTCAACCTTGGAACTGCATTTTTAACTACCGAGCTAGAGTGTGTCAGAGGGAGGTGGAATTCCGCGTGTAGCAGTGAAATGCGTAGATATGCGGAGGAACACCGATGGCGAAGGCAGCCTCCTGGGATAACACTGACGCTCATGCACGAAAGCGTGGGGAGCAAACAG	0	0	0	1	1	0	0	0	0	0	0	0	0	0	0	0	0	0	0	0	0	0	0	0	1	0	0	0	0	0	0	1	0	1	1	0	1
Otu01446	73	Bacteroidetes	100	Sphingobacteriia	100	Sphingobacteriales	100	Sphingobacteriaceae	100	Pedobacter	70	ACGGAGGATCCAAGCGTTATCCGGATTTATTGGGTTTAAAGGGTGCGTAGGCGGCCTATTAAGTCAGGGGTGAAAGACGGTAGCTCAACTATCGCAGTGCCCTTGATACTGATGGGCTTGAATACACTAGAGGTAGGCGGAATGTGACAAGTAGCGGTGAAATGCATAGATATGTCACAGAACACCGATTGCGAAGGCAGCTTACTATGGTCTTATTGACGCTGAGGTGCGAAAGCATGGGGAGCAAACAG	0	0	0	0	3	0	0	0	0	0	0	0	0	0	0	1	0	0	0	0	0	0	0	0	0	0	1	0	0	0	0	3	0	0	1	0	0
Otu01449	73	Proteobacteria	100	Betaproteobacteria	100	Methylophilales	100	Methylophilaceae	100	Methylophilus	100	ACAGAGGGTGCAAGCGTTAATCGGAATTACTGGGCGTAAAGCGTGCGCAGGCGGTTTGGCAAGTCAGATGTGAAATCCCCGAGCTCAACTTGGGAACTGCGTTTGAAACTGCCAGACTAGAATATGTCAGAGGGGGGTAGAATTCCACGTGTAGCAGTGAAATGCGTAGAGATGTGGAGGAATACCGATGGCGAAGGCAGCCCCCTGGGCCAATACTGACGCTCATGCACGAAAGCGTGGGGAGCAAACAG	0	0	3	1	1	0	0	0	0	0	0	0	0	1	0	3	0	1	0	0	0	0	0	0	0	0	1	0	0	0	0	0	0	0	0	0	0
Otu01450	73	Firmicutes	100	Bacilli	100	Bacillales	100	Bacillales_incertae_sedis	100	Caldalkalibacillus	100	ACGTAGGGGGCGAGCGTTGTCCGGAATCACTGGGCGTAAAGCGCGCGCAGGCGGCCTCTTAAGTCTGGTGTGAAAGCCCGCGGCTCAACCGTGGAGACGCACTGGAAACTGGGAGGCTTGAGTGCAGGAGAGGGAAGCGGAATTCCCGGTGTAGCGGTGAAATGCGTAGAGATCTGGAGGAATACCGATGGCGAAGGCAGCTTCCTGGCCTGTAACTGACGCTGAGGCGCGAAAGCGTGGGGAGCAAACAG	0	0	1	1	0	0	0	4	0	0	0	0	0	0	0	0	0	1	1	0	0	0	0	0	1	0	0	0	0	0	1	0	0	3	0	2	0
Otu01452	73	Proteobacteria	100	Gammaproteobacteria	100	Pseudomonadales	100	Moraxellaceae	100	Acinetobacter	100	ACGTAGGGTGCAAGCGTTAATCGGAATTACTGGGCGTAAAGCGTGCGTAGGCGGCTAATTAAGTCAAATGTGAAATCCCCGAGCTTAACTTGGGAATTGCATTCGATACTGGTTAGCTAGAGTATGGGAGAGGATGGTAGAATTCCAGGTGTAGCGGTGAAATGCGTAGAGATCTGGAGGAATACCGATGGCGAAGGCAGCCATCTGGCCTAATACTGACGCTGAGGTACGAAAGCATGGGGAGCAAACAG	0	0	0	0	2	0	0	0	2	0	0	0	0	0	0	0	0	0	0	3	0	0	1	0	1	0	1	0	0	0	0	0	0	4	0	1	0
Otu01458	73	Proteobacteria	100	Betaproteobacteria	100	Burkholderiales	96	Burkholderiales_unclassified	79	Burkholderiales_unclassified	79	ACAGAGGGTGCAAGCGTTAATCGGAATTACTGGGCGTAAAGCGCGCGTAGGTGGTTTGTTAAGTTGAATGTGAAATCCCCGGGCTCAACCTGGGAACTGCCATTGTGACTGCAAGGCTAGAGTGCGGCAGAGGGGGATGGAATTCCGCGTGTAGCAGTGAAATGCGTAGAGATGCGGAGGAACACCGATGGCGAAGGCAGCCTCCTGGGATAACACTGACGCTCATGCACGAAAGCGTGGGGAGCAAACAG	0	0	1	0	0	0	0	0	0	0	0	0	0	0	0	0	0	0	0	0	0	0	0	0	0	0	0	0	0	0	0	0	0	48	7	0	0
Otu01459	72	Proteobacteria	100	Betaproteobacteria	100	Burkholderiales	100	Burkholderiaceae	100	Burkholderia	98	ACGAAGGGGGCTAGCGTTGTTCGGAATTACTGGGCGTAAAGCGCGCGCAGGCGGTTCGTTAAGACAGATGTGAAATCCCCGGGCTTAACCTGGGAACTGCATTTGTGACTGGCGGGCTAGAGTATGGCAGAGGGGGGTAGAATTCCACGTGTAGCAGTGAAATGCGTAGAGATGTGGAGGAACACCGATGGCGAAGGCAGCCCCCTGGGCCAATACTGACGCTCATGCACGAAAGCGTGGGGAGCAAACAG	0	0	0	0	0	0	0	0	0	0	0	0	0	0	0	18	0	0	0	0	0	0	0	0	0	0	0	0	0	0	0	0	0	0	0	0	0
Otu01460	72	Actinobacteria	100	Actinobacteria	100	Acidimicrobiales	100	Acidimicrobiaceae	100	Ilumatobacter	100	ACGTAGGCACCAAGCGTTGTCCGGATTTATTGGGCGTAAAGAGCTCGTAGGCGGTTCGGTAAGTCGGGTGTGAAAACTCTGGGCTCAACCCAGAGCCGCCACTCGATACTGCTGTGACTCGAGTGCGGTAGGGGAGCGGGGAATTCCTGGTGTAGCGGTGAAATGCGCAGATATCAGGAGGAACACCAGTGGCGAAGGCGCCGCTCTGGGCCGTGACTGACGCTGAGGAGCGAAAGCGTGGGTAGCAAACAG	0	0	0	1	0	0	0	0	0	0	0	0	0	0	0	0	0	0	0	0	0	0	0	0	0	0	0	0	0	0	0	0	0	0	0	0	0
Otu01461	72	Actinobacteria	100	Actinobacteria	100	Actinomycetales	100	Dermabacteraceae	100	Brachybacterium	100	ACGTAGGGCGCAAGCGTTGTCCGGAATTATTGGGCGTAAAGAGCTTGTAGGTGGCTTGTCGCGTCTGCCGTGAAAACCCGAGGCTCAACCTCGGGCGTGCGGTGGGTACGGGCAGGCTAGAGTGTGGTAGGGGAGACTGGAACTCCTGGTGTAGCGGTGAAATGCGCAGATATCAGGAAGAACACCGATGGCGAAGGCAGGTCTCTGGGCCATTACTGACACTGAGAAGCGAAAGCATGGGGAGCGAACAG	0	0	0	0	0	0	0	0	0	1	4	0	0	0	0	1	4	0	0	0	0	0	6	0	0	0	0	0	0	0	0	0	0	0	0	0	0
Otu01462	72	Firmicutes	100	Bacilli	100	Bacillales	100	Bacillales_unclassified	100	Bacillales_unclassified	100	ACGTAGGGTGCAAGCGTTAATCGGAATTATTGGGCGTAAAGCGCGCGCAGGCGGTTCCTTAAGTCTGATGTGAAAGCCCACGGCTCAACCGTGGAGGGTCATTGGAAACTGGGGGACTTGAGTGCAGAAGAGGAGAGCGGAATTCCACGTGTAGCGGTGAAATGCGTAGAGATGTGGAGGAACACCAGTGGCGAAGGCGGCTTCCTGGCCTGTAACTGACGCTGAGGCGCGAAAGCGTGGGGAGCGAACAG	0	0	1	0	0	0	0	0	0	0	0	0	0	0	0	0	0	2	0	1	0	0	0	0	1	0	0	0	0	0	1	1	0	1	0	0	0
Otu01465	72	Proteobacteria	100	Gammaproteobacteria	100	Enterobacteriales	100	Enterobacteriaceae	100	Enterobacteriaceae_unclassified	91	ACGAAGGGTGCAAGCGTTACTCGGAATTACTGGGCGTAAAGCGCACGCAGGCGGTCTGTCAAGTCGGATGTGAAATCCCCGGGCTCAACCTGGGAACTGCATTCGAAACTGGCAGGCTGGAGTCTTGTAGAGGGGGGTAGAATTCCAGGTGTAGCGGTGAAATGCGTAGAGATCTGGAGGAATACCGATGGCGAAGGCAGCCATCTGGCCTAATACTGACGCTGAGTTACGAAAGCATGGGGAGCAAACAG	1	0	0	0	1	0	0	8	0	0	0	0	0	0	0	0	0	0	0	0	0	0	0	0	0	0	0	0	0	0	0	0	0	2	0	0	0
Otu01466	72	Firmicutes	100	Bacilli	100	Bacillales	100	Bacillales_incertae_sedis	100	Caldalkalibacillus	100	ACGTAGGGAGCAAGCGTTGTCCGGATTTACTGGGCGTAAAGCGCGCGCAGGCGGCCTCTTAAGTCTGGTGTGAAAGCCCGCGGCTCAACCGTGGAGACGCACTGGAAACTGGGAGGCTTGAGTGCAGGAGAGGGAAGCGGAATTCTCGGTGTAGCGGTGAAATGCGTAGATATCGGGAGGAACACCAGTGGCGAAGGCGGCTTCCTGGCCTGTAACTGACGCTGAGGCGCGAAAGCGTGGGGAGCAAACAG	1	0	0	0	0	0	0	0	1	0	2	0	0	0	0	0	0	0	0	1	0	0	1	0	0	0	0	0	0	0	1	0	0	0	0	0	0
Otu01469	72	Proteobacteria	100	Betaproteobacteria	100	Burkholderiales	99	Burkholderiales_unclassified	99	Burkholderiales_unclassified	99	ACGTAGGGTGCAAGCGTTAATCGGAATTACTGGGCGTAAAGCGTGCGCAGGCGGTTTTGTAAGTCTGACGTGAAATCCCCGGGCTCAACCTGGGAACGGCCTTTGTGACTGCATAGCTAGAGTACGGTAGAGGGGGATGGAATTCCGCGTGTAGCAGTGAAATGCGTAGAGATGTGGAGGAACACCGATGGCGAAGGCAGCCCCCTGGGTCAAGACTGACGCTCATGCACGAAAGCGTGGGGAGCAAACAG	0	0	0	0	10	0	0	0	0	0	0	0	0	0	0	2	0	0	0	0	0	0	0	0	0	0	3	0	1	0	0	0	0	0	0	0	0
Otu01471	72	Actinobacteria	100	Actinobacteria	100	Actinomycetales	100	Micrococcaceae	95	Micrococcaceae_unclassified	56	ACGTATGTCACAAGCGTTATCCGGATTTATTGGGCGTAAAGAGCTTGTAGGCGGTTTGTCGCGTCTGCTGTGAAAGCCCGGGGCTTAACCCCGGGTGTGCAGTGGGTACGGGCAGACTAGAGTGCAGTAGGGGAGACTGGAATTCCTGGTGTAGCGGTGAAATGCGCAGATATCAGGAGGAACACCGATGGCGAAGGCAGGTCTCTGGGCTGTTACTGACGCTGAGAAGCGAAAGCATGGGGAGCGAACAG	0	0	1	0	0	0	0	0	1	3	0	0	0	0	0	0	0	4	2	0	0	0	0	0	0	0	0	0	1	0	0	0	0	0	1	0	0
Otu01472	72	Proteobacteria	100	Gammaproteobacteria	100	Pseudomonadales	89	Moraxellaceae	89	Moraxellaceae_unclassified	52	ACAGAGGGTGCAAGCGTTAATCGGAATTACTGGGCGTAAAGCGCGCGTAGGCGGTTGTATAAGTTGGGTGTGAAATCCCCGGGCTCAACCTGGGAATTGCATTTAAAACTGTCCAGCTAGAGTCTTGTAGAGGGGGGTAGAATTCCAGGTGTAGCGGTGAAATGCGTAGAGATCTGGAGGAATACCGATGGCGAAGGCAGCCTTCTGGCCTAACACTGACGCTGAGGTGCGAAAGCATGGGGAGCAAACAG	0	0	0	0	7	0	0	0	0	0	0	0	0	0	0	0	0	0	0	0	0	0	0	0	0	0	3	0	0	0	0	0	0	0	0	0	0
Otu01475	72	Actinobacteria	100	Actinobacteria	100	Actinomycetales	100	Propionibacteriaceae	95	Propionibacterium	91	ACGTAGGGTGCGAGCGTTGTCCGGATTTATTGGGCGTAAAGGGCTCGTAGGTGGTTGATCGCGTCGGAAGTGTAATCTTGGGGCTTAACCCCGGGTGTGCAGTGGGTACGGGCAGACTAGAGTGCAGTAGGGGAGACTGGAATTCCTGGTGTAGCGGTGAAATGCGCAGATATCAGGAGGAACACCAGTGGCGAAGGCGGTTCTCTGGGCCTTTCCTGACGCTGAGGAGCGAAAGCGTGGGGAGCGAACAG	0	0	0	0	0	0	0	1	1	0	0	0	0	0	0	0	0	3	0	0	1	0	0	0	0	0	0	0	0	0	0	1	0	0	1	0	0
Otu01476	72	Proteobacteria	100	Betaproteobacteria	100	Burkholderiales	100	Comamonadaceae	89	Comamonadaceae_unclassified	80	ACGTAGGGTGCAAGCGTTAATCGGAATTACTGGGCGTAAAGCGTGCGCAGGCGGTTTTGTAAGACAGTGGTGAAATCCCCGGGCTCAACCTGGGAATTGCGTTGGAGACTGCAAGGCTGGAGTCTGGCAGAGGGGGATGGAATTCCGCGTGTAGCAGTGAAATGCGTAGATATGCGGAGGAACACCGATGGCGAAGGCAATCCCCTGGGCCTGCACTGACGCTCATGCACGAAAGCGTGGGGAGCAAACAG	0	0	0	0	0	0	0	0	0	0	0	0	1	0	0	1	0	0	0	0	0	0	0	0	0	0	0	0	0	0	0	1	0	2	1	0	0
Otu01478	71	Firmicutes	100	Bacilli	100	Lactobacillales	100	Streptococcaceae	100	Lactovum	95	ACGTAGGTCCCGAGCGTTGTCCGGATTTATTGGGCGTAAAGCGAGCGCAGGTGGTTCATTAAGTCTGATGTAAAAGGCAGTGGCTCAACCATTGTACGCATTGGAAACTGGTGGACTTGAGTGCAGTAGAGGAGAGTGGAATTCCATGTGTAGCGGTGAAATGCGTAGATATATGGAGGAACACCGGAGGCGAAAGCGGCTCACTGGGCTGTAACTGACACTGAGGCTCGAAAGCGTAGGTAGCAAACAG	0	0	1	0	0	0	0	0	0	0	0	0	0	0	0	0	0	0	1	0	0	0	0	0	0	0	0	0	0	0	0	0	0	0	0	0	0
Otu01479	71	Proteobacteria	100	Gammaproteobacteria	100	Pseudomonadales	100	Moraxellaceae	100	Acinetobacter	100	ACAGAGGGTGCGAGCGTTAATCGGATTTACTGGGCGTAAAGCGTGCGTAGGCGGCTTTTTAAGTCGGATGTGAAATCCCCGAGCTTAACTTGGGAATTGCATTCGATACTGGGAAGCTAGAGTATGGGAGAGGATGGTAGAATTCCAGGTGTAGCGGTGAAATGCGTAGATATAGGAAGGAACACCAGTGGCGAAGGCAGCCATCTGGCCTAATACTGACGCTGAGGTACGAAAGCATGGGGAGCAAACAG	1	0	0	0	1	0	0	2	0	1	1	0	0	0	0	0	0	0	0	0	0	0	0	0	0	0	2	0	0	0	0	1	0	1	0	1	0
Otu01480	71	Firmicutes	100	Bacilli	100	Bacillales	99	Bacillales_unclassified	61	Bacillales_unclassified	61	ACGTAGGGTGCAAGCGTTAATCGGAATTATTGGGCGTAAAGCGCGCGCAGGCGGTCTCTTAAGTCTGATGTGAAAGCCCCCGGCTCAACCGGGGAGGGTCATTGGAAACTGGGAGACTTGAGTACAGAAGAGGAGAGTGGAATTCCACGTGTAGCGGTGAAATGCGTAGAGATGTGGAGGAACACCAGTGGCGAAGGCGACTCTCTGGTCTGTAACTGACGCTGATGTGCGAAAGCGTGGGGATCAAACAG	0	0	0	0	0	0	0	2	2	0	0	0	0	0	0	0	0	0	2	0	0	0	1	0	1	0	0	0	0	0	1	2	0	0	0	0	0
Otu01482	71	Bacteroidetes	100	Sphingobacteriia	100	Sphingobacteriales	100	Sphingobacteriaceae	100	Sphingobacterium	100	ACGAAGGGGGCTAGCGTTATCCGGATTTATTGGGTTTAAAGGGTGCGTAGGCGGCCTATTAAGTCAGGGGTGAAATACGGTGGCTCAACCATCGCAGTGCCTTTGATACTGATGGGCTTGAATCCATTTGAAGTGGGCGGAATAAGACAAGTAGCGGTGAAATGCATAGATATGTCTTAGAACTCCGATTGCGAAGGCAGCTCACTAAGCTGGTATTGACGCTGATGCACGAAAGCGTGGGGATCGAACAG	0	0	0	0	4	0	0	0	0	1	0	0	0	1	0	0	0	0	0	0	0	0	0	1	0	0	0	0	0	0	0	0	0	0	3	0	0
Otu01483	71	Bacteroidetes	100	Sphingobacteriia	100	Sphingobacteriales	100	Sphingobacteriaceae	100	Mucilaginibacter	100	ACGGAGGATCCGAGCGTTATCCGGATTTATTGGGTTTAAAGGGTGCGTAGGCGGCCTGTTAAGTCAGGGGTGAAAGACGGTAGCTCAACTATCGCAGTGCCCTTGATACTGATGGGCTTGAATGTACTAGAGGTAGGCGGAATGTGACAAGTAGCGGTGAAATGCATAGATATGTCACAGAACACCAATTGCGAAGGCAGCTTACTATGGTATGATTGACGCTGAGGCACGAGAGCATGGGTAGCGAACAG	0	1	1	0	2	0	0	0	4	0	0	0	0	0	0	0	0	0	1	0	0	0	0	2	1	0	0	0	0	0	0	0	0	0	0	1	0
Otu01484	71	Actinobacteria	100	Actinobacteria	100	Actinomycetales	100	Nocardioidaceae	100	Nocardioides	100	ACGTAGGGTGCGAGCGTTGTCCGGAATTATTGGGCGTAAAGGGCTCGTAGGCGGTTTGTCGCGTCGGGAGTGAAAACGCCGTGCTTAACACGGCGCTTGCTTTCGATACGGGCAGACTAGAGGTATGCAGGGGAGAACGGAATTCCTGGTGTAGCGGTGAAATGCGCAGATATCAGGAGGAACACCGGTGGCGAAGGCGGTTCTCTGGGCATTACCTGACGCTGAGGAGCGAAAGTGTGGGGAGCGAACAG	0	0	0	0	0	0	0	0	0	0	0	0	0	0	0	0	0	0	0	0	0	0	0	0	0	0	0	0	0	0	0	0	0	0	0	6	0
Otu01485	71	Proteobacteria	100	Betaproteobacteria	100	Burkholderiales	100	Comamonadaceae	100	Variovorax	96	ACGTAGGGGGCGAGCGTTGTCCGGAATCACTGGGCGTAAAGCGCGCGCAGGCGGTAATGTAAGACAGTTGTGAAATCCCCGGGCTCAACCTGGGAACTGCATCTGTGACTGCATTGCTGGAGTACGGCAGAGGGGGATGGAATTCCGCGTGTAGCAGTGAAATGCGTAGATATGCGGAGGAACACCGATGGCGAAGGCAATCCCCTGGACCTGTACTGACGCTCATGCACGAAAGCGTGGGGAGCAAACAG	0	0	1	0	0	0	0	0	3	0	0	0	0	1	0	1	0	0	0	0	2	0	0	0	0	0	0	0	0	0	0	0	0	0	1	2	0
Otu01488	70	Proteobacteria	100	Betaproteobacteria	100	Burkholderiales	100	Oxalobacteraceae	100	Duganella	99	ACGTAGGGGGCGAGCGTTGTCCGGAATTACTGGGCGTAAAGCGTGCGCAGGCGGTTTTGTAAGACTGTCGTGAAATCCCCGGGCTCAACCTGGGAATGGCGATGGTGACTGCAAGGCTAGAGTTTGGCAGAGGGGGGTAGAATTCCACGTGTAGCAGTGAAATGCGTAGATATGTGGAGGAACACCGATGGCGAAGGCAGCCCCCTGGGTCAAAACTGACGCTCATGCACGAAAGCGTGGGGAGCAAACAG	0	0	1	0	2	0	0	0	0	0	0	0	0	0	0	0	0	0	6	2	0	0	0	0	1	0	11	0	1	0	0	1	0	0	0	0	0
Otu01493	70	Actinobacteria	100	Actinobacteria	100	Actinomycetales	100	Actinomycetales_unclassified	53	Actinomycetales_unclassified	53	ACGTAGGGTGCAAGCGTTGTCCGGAATTATTGGGCGTAAAGAGCTCGTAGGCGGTCTGTCGCGTCGGCTGTGAAAACTCGGGGCTCAACCCCGAGCCTGCAGTCGATACGGGCAGACTAGAGTGCTGTAGGGGAGACTGGAATTCCTGGTGTAGCGGTGAAATGCGCAGATATCAGGAGGAACACCGGTGGCGAAGGCGGGTCTCTGGGCAGTAACTGACGCTGAGGAGCGAAAGCGTGGGGAGCGAACAG	0	0	0	0	0	0	0	0	0	0	0	0	0	0	0	0	0	0	0	0	0	0	7	0	0	0	0	0	0	0	0	0	0	0	0	0	0
Otu01494	70	Bacteroidetes	100	Bacteroidia	100	Bacteroidales	100	Bacteroidaceae	100	Bacteroides	100	ACGGAGGATCCGAGCGTTATCCGGATTTATTGGGTTTAAAGGGAGCGTAGGCGGATGTTTAAGTCAGTTGTGAAAGTTTGCGGCTCAACCGTAAAATTGCAGTTGATACTGGACATCTTGAGTGCAGTAAAGGTGGGCGGAATTCGTGGTGTAGCGGTGAAATGCTTAGATATCACGAAGAACTCCGATTGCGTAGGCAGCTCACTGGACTGCAACTGACACTGAGGCTCGAAAGTGTGGGTATCAAACAG	2	0	0	0	0	0	0	0	0	0	0	0	0	0	0	0	0	0	0	0	0	0	0	0	4	0	0	0	0	0	0	0	0	0	0	0	0
Otu01495	70	Firmicutes	100	Bacilli	100	Bacillales	100	Bacillales_incertae_sedis	56	Caldalkalibacillus	56	ACGTAGGGGGCGAGCGTTGTCCGGAATCACTGGGCGTAAAGCGCGCGCAGGCGGCCTCTTAAGTCTGATGTGAAAGCCCACGGCTCAACCGTGGAGGGTCATTGGAAACTGGGGAACTTGAGTACAGAAGAGGAGAGCGGAATTCCACGTGTAGCGGTGAAATGCGTAGATATCGGGAGGAACACCAGTGGCGAAGGCGGCTTCCTGGCCTGTAACTGACGCTGAGGCGCGAAAGCGTGGGGAGCAAACAG	0	0	2	0	0	0	0	0	1	0	0	0	0	0	0	0	0	0	0	0	0	0	0	0	1	0	0	0	0	0	0	0	0	0	1	0	0
Otu01496	70	Bacteroidetes	100	Sphingobacteriia	100	Sphingobacteriales	100	Sphingobacteriaceae	100	Mucilaginibacter	80	ACGGAGGATCCGAGCGTTATCCGGATTTATTGGGTTTAAAGGGTGCGTAGGCGGCCTGTTAAGTCAGGGGTGAAAGACGGTAGCTCAACTATCGCAGTGCCCTTGATACTGATGGGCTTGAATGTACTAGAGGTAGGCGGAATGTGACAAGTAGCGGTGAAATGCATAGATATGTCACAGAACACCAATTGCGAAGGCAGCTTACTATGGTATGATTGACGCTGAGGAGCGAAAGCATGGGGAGCGAACAG	0	0	0	0	0	0	0	0	3	0	0	0	0	0	0	0	0	0	1	0	0	0	0	0	2	0	0	0	0	0	0	2	0	1	0	1	0
Otu01497	70	Actinobacteria	100	Actinobacteria	100	Actinomycetales	100	Dermacoccaceae	63	Dermacoccus	55	ACAGAGGGTGCAAGCGTTAATCGGAATTATTGGGCGTAAAGAGCTTGTAGGCGGTTTGTCGCGTCTGCTGTGAAAGACCGGGGCTTAACTCCGGTTCTGCAGTGGGTACGGGCAGACTAGAGTGTGGTAGGGGAGACTGGAATTCCTGGTGTAGCGGTGGAATGCGCAGATATCAGGAGGAACACCGATGGCGAAGGCAGGTCTCTGGGCTGTAACTGACGCTGAGGAGCGAAAGCATGGGGAGCGAACAG	1	0	0	0	0	0	0	2	0	0	0	0	0	0	0	0	0	4	2	0	0	0	1	0	0	0	0	0	9	0	0	0	0	1	0	0	0
Otu01506	69	Proteobacteria	100	Betaproteobacteria	100	Burkholderiales	100	Burkholderiales_unclassified	100	Burkholderiales_unclassified	100	ACGTAGGGTGCAAGCGTTAATCGGAATTACTGGGCGTAAAGCGTGCGCAGGCGGTTTTGTAAGACTGTCGTGAAATCCCCGGGCTCAACCTGGGAATTGCATTTGAGACTGCACGGCTAGAGTGTGTCAGAGGGGGGTAGAATTCCACGTGTAGCAGTGAAATGCGTAGATATGCGGAGGAACACCGATGGCGAAGGCAATCCCCTGGGCCTGCACTGACGCTCATGCACGAAAGCGTGGGGAGCAAACAG	0	0	0	0	0	0	0	1	1	0	0	0	0	0	0	0	0	0	0	0	0	0	0	0	0	0	0	0	0	1	0	1	0	0	0	0	0
Otu01507	69	Actinobacteria	100	Actinobacteria	100	Actinomycetales	100	Actinomycetales_unclassified	100	Actinomycetales_unclassified	100	ACGTAGGGCGCGAGCGTTATCCGGAATTATTGGGCGTAAAGAGCTCGTAGGCGGTTTGTCGCGTCTGCTGTGAAAATCCGAGGCTCAACCTCGGACCTGCAGTGGGTACGGGCAAACTAGAGTGCGGTAGGGGAGATGGGAATTCCTGGTGTAGCGGTGGAATGCGCAGATATCAGGAGGAACACCGATGGCGAAGGCAGGTCTCTGGGCTGTTACTGACGCTGAGAAGCGAAAGCATGGGGAGCGAACAG	0	0	0	1	0	0	0	1	2	0	0	0	0	0	0	0	0	0	0	0	1	0	0	0	0	0	0	0	0	0	0	0	0	0	7	1	0
Otu01509	69	Proteobacteria	100	Betaproteobacteria	100	Burkholderiales	100	Oxalobacteraceae	93	Undibacterium	73	ACGTAGGGTGCAAGAGTTAATCGGAATTACTGGGCGTAAAGCGTGCGCAGGCGGTTATATAAGACAGTCGTGAAATCCCCGGGCTCAACCTGGGAACTGCGATTGTGACTGTATGGCTAGAGTGTGTCAGAGGGGGGTAGAATTCCACGTGTAGCAGTGAAATGCGTAGATATGTGGAGGAATACCGATGGCGAAGGCAGCCCCCTGGGATAACACTGACGCTCATGCACGAAAGCGTGGGGAGCAAACAG	0	0	0	0	0	0	0	0	0	0	4	0	0	0	1	3	0	0	0	0	0	0	0	0	0	0	0	0	0	0	0	0	0	0	0	0	3
Otu01511	69	Proteobacteria	100	Betaproteobacteria	100	Burkholderiales	99	Oxalobacteraceae	99	Undibacterium	63	ACGTAGGGTGCAAGCGTTAATCGGAATTACTGGGCGTAAAGCGTGCGCAGGCGGTTTTGTAAGTCTGTCGTGAAAGCCCCGGGCTCAACCTGGGAACTGCATTTGTGACTGCATGGCTAGAGTGTGTCAGAGGGGGGTAGAATTCCACGTGTAGCAGTGAAATGCGTAGATATGTGGAGGAATACCGATGGCGAAGGCAGACCCCTGGGATAACACTGACGCTCATGCACGAAAGCGTGGGGAGCAAACAG	0	0	0	0	1	0	0	0	0	0	0	0	0	0	0	0	0	0	0	0	0	0	0	0	0	0	0	0	0	0	0	0	0	0	0	0	0
Otu01515	69	Proteobacteria	100	Alphaproteobacteria	100	Caulobacterales	100	Caulobacteraceae	100	Phenylobacterium	64	ACGAAGGGGGCTAGCGTTGCTCGGAATTACTGGGCGTAAAGGGAGCGTAGGCGGACTGTTAAGTTAGAGGTGAAAGCCCAGGGCTCAACCTTGGAATTGCCTTTGATACTGGCTGTCTTGAGTATGGGAGAGGTGAGTGGAACTCCGAGTGTAGAGGTGAAATTCGTAGATATTCGGAAGAACACCAGTGGCGAAGGCGACTCACTGGCCCATTACTGACGCTGAGGCTCGAAAGCGTGGGGAGCAAACAG	0	0	0	2	1	0	0	0	1	0	0	0	0	0	0	0	0	0	0	0	0	0	0	0	0	0	0	0	0	0	0	0	0	0	0	0	0
Otu01516	69	Actinobacteria	100	Actinobacteria	100	Actinomycetales	100	Micrococcaceae	89	Micrococcaceae_unclassified	89	ACGTAGGGGGCGAGCGTTGTCCGGAATCACTGGGCGTAAAGAGCTTGTAGGCGGTTTGTCGCGTCTGCTGTGAAAGCCCGGGGCTTAACCCCGGGTGTGCAGTGGGTACGGGCAGACTAGAGTGTGGTAGGGGAGACTGGAATTCCTGGTGTAGCGGTGAAATGCGCAGATATCAGGAGGAACACCGATGGCGAAGGCAGGTCTCTGGGCTGTTACTGACGCTGAGAAGCGAAAGCATGGGGAGCGAACAG	1	1	1	1	0	0	0	1	1	0	0	0	0	0	0	0	0	1	0	1	0	0	2	0	0	0	0	0	0	0	1	1	0	0	0	0	0
Otu01520	68	Proteobacteria	100	Gammaproteobacteria	100	Enterobacteriales	86	Enterobacteriaceae	86	Enterobacteriaceae_unclassified	86	ACAGAGGGTGCAAGCGTTAATCGGAATTACTGGGCGTAAAGCGCGCGTAGGTGGTTTGTTAAGTTGAATGTGAAATCCCCGGGCTCAACCTGGGAACTGCATCCGAAACTGGCAGGCTAGAGTCTTGTAGAGGGGGGTAGAATTCCAGGTGTAGCGGTGAAATGCGTAGAGATCTGGAGGAATACCGATGGCGAAGGCAGCCATCTGGCCTAACACTGACGCTGAGGTGCGAAAGCATGGGGAGCAAACAG	0	0	0	0	1	0	0	1	0	0	0	0	0	0	0	1	0	0	1	0	0	0	0	0	0	0	5	0	0	0	0	1	0	15	2	2	0
Otu01524	68	Firmicutes	100	Bacilli	100	Lactobacillales	100	Streptococcaceae	100	Streptococcus	100	ACAGAGGGTGCGAGCGTTAATCGGATTTATTGGGCGTAAAGCGAGCGCAGGCGGTTAGATAAGTCTGAAGTTAAAGGCTGTGGCTTAACCATAGTATGCTTTGGAAACTGTTTAACTTGAGTGCAGAAGGGGAGAGTGGAATTCCATGTGTAGCGGTGAAATGCGTAGATATATGGAGGAACACCGGTGGCGAAAGCGGCTCTCTGGTCTGTAACTGACGCTGAGGCTCGAAAGCGTGGGGAGCAAACAG	0	0	1	0	0	0	0	0	0	0	1	0	1	0	0	0	0	2	0	0	0	1	1	0	0	0	0	0	1	0	1	1	0	0	0	0	0
Otu01525	68	Bacteroidetes	100	Flavobacteriia	100	Flavobacteriales	100	Flavobacteriaceae	100	Chryseobacterium	100	ACGAAGGGGGCTAGCGTTGTTCGGATTTATTGGGTTTAAAGGGTCCGTAGGCGGATCTGTAAGTCAGTGGTGAAATCTCACAGCTTAACTGTGAAACTGCCATTGATACTGCAGGTCTTGAGTGTTGTTGAAGTAGCTGGAATAAGTAGTGTAGCGGTGAAATGCATAGATATTACTTAGAACACCAATTGCGAAGGCAGGTTACTAAGCAACAACTGACGCTGATGGACGAAAGCGTGGGGAGCGAACAG	0	0	1	0	2	0	0	0	0	0	0	0	0	0	0	0	0	0	0	1	0	0	0	0	0	0	0	0	0	0	0	2	0	0	2	1	0
Otu01527	68	Actinobacteria	100	Actinobacteria	100	Actinomycetales	100	Micrococcaceae	71	Micrococcaceae_unclassified	71	ACGTAGGGCGCGAGCGTTATCCGGAATTATTGGGCGTAAAGAGCTTGTAGGCGGTTTGTCGCGTCTGCTGTGAAAGCCCGGGGCTTAACTCCGGGTGTGCAGTGGGTACGGGCAGACTGGAGTGCAGTAGGGGAGACTGGAATTCCTGGTGTAGCGGTGAAATGCGCAGATATCAGGAGGAACACCGGTGGCGAAGGCGGGTCTCTGGGCAGTAACTGACGCTGAGGAGCGAAAGCATGGGGAGCGAACAG	0	0	0	4	0	0	0	1	0	1	1	0	0	0	0	0	0	0	0	0	0	0	0	0	0	0	0	0	0	0	1	0	0	2	1	0	0
Otu01530	68	Proteobacteria	100	Alphaproteobacteria	100	Caulobacterales	77	Caulobacteraceae	77	Caulobacteraceae_unclassified	77	ACGAAGGGGGCTAGCGTTGCTCGGAATTACTGGGCGTAAAGGGAGCGTAGGCGGACTGTTTAGTCAGAGGTGAAAGCCCAGGGCTCAACCCTGGAATTGCCTTCGATACTGGGAGTCTTGAGTTCGGAAGAGGTTGGTGGAACTGCGAGTGTAGAGGTGAAATTCGTAGATATTCGGAAGAACACCAGTGGCGAAGGCGACTCACTGGCCCGTTACTGACGCTGAGGCGCGAAAGCGTGGGGAGCAAACAG	0	0	0	1	5	0	0	0	0	0	1	0	0	0	0	1	0	0	0	0	0	0	0	0	0	0	0	0	0	0	1	0	0	0	0	0	0
Otu01532	68	Proteobacteria	100	Betaproteobacteria	100	Burkholderiales	89	Alcaligenaceae	86	Alcaligenaceae_unclassified	83	ACGTAGGGTGCAAGCGTTAATCGGAATTACTGGGCGTAAAGCGTGCGCAGGCGGTTTTGTAAGACAGTGGTGAAATCCCAGGGCTCAACCTTGGAACGGCATTTTTAACTACCGGACTAGAGTGTGTCAGAGGGAGGTGGAATTCCGCGTGTAGCAGTGAAATGCGTAGAGATGCGGAGGAACACCGATGGCGAAGGCAGCCTCCTGGGCCTGCACTGACGCTCATGCACGAAAGCGTGGGGAGCAAACAG	0	0	0	0	0	0	0	0	0	0	0	0	3	1	0	0	0	0	1	0	0	0	0	0	1	0	0	0	0	1	0	1	0	1	0	1	0
Otu01533	68	Proteobacteria	100	Gammaproteobacteria	100	Pseudomonadales	100	Pseudomonadaceae	100	Pseudomonas	96	ACGAAGGGTGCAAGCGTTAATCGGAATTACTGGGCGTAAAGCGCGCGTAGGCGGTTGTATAAGTTGGATGTGAAAGCCCCGGGCTCAACCTGGGAACTGCATCCAAAACTGGCGAGCTAGAGTACGGTAGAGGGTGGTGGAATTTCCTGTGTAGCGGTGAAATGCGTAGATATAGGAAGGAACACCAGTGGCGAAGGCGACCACCTGGACTGATACTGACACTGAGGTGCGAAAGCGTGGGGAGCAAACAG	0	0	0	0	0	0	0	1	0	1	0	0	1	0	1	3	0	0	0	0	1	1	0	0	0	0	0	0	0	0	0	0	0	0	0	0	3
Otu01536	67	Proteobacteria	100	Betaproteobacteria	100	Burkholderiales	100	Oxalobacteraceae	100	Oxalobacteraceae_unclassified	59	ACGTAGGGTGCAAGCGTTAATCGGAATTACTGGGCGTAAAGCGTGCGCAGGCGGTTTTGTAAGACTGTCGTGAAATCCCCGGGCTCAACCTGGGAATTGCATTTGAGACTGCACGGCTAGAGTGTGTCAGAGGGGGGTAGAATTCCACGTGTAGCAGTGAAATGCGTAGATATGTGGAGGAACACCGATGGCGAAGGCAGCCCCCTGGGTCAAAACTGACGCTCATGCACGAAAGCGTGGGGAGCAAACAG	0	0	0	0	0	0	0	0	0	0	0	0	0	0	0	0	0	0	1	0	0	0	0	0	2	0	10	0	3	0	0	0	0	0	0	0	0
Otu01538	67	Actinobacteria	100	Actinobacteria	100	Actinomycetales	100	Corynebacteriaceae	98	Corynebacterium	98	ACGTAGGGTGCGAGCGTTGTCCGGAATTACTGGGCGTAAAGAGCTCGTAGGTGGTCTGTCGCGTCATTTGTGAAAGCCCGGTGCTTAACTCCGGGTTGGCAGGTGATACGGGCATGACTGGAGTACTGTAGGGGAGACTGGAATTCCTGGTGTAGCGGTGAAATGCGCAGATATCAGGAGGAACACCGGTGGCGAAGGCGGGTCTCTGGGCAGTAACTGACGCTGAGGAGCGAAAGCATGGGTAGCGAACAG	0	0	0	0	0	0	0	0	0	0	0	0	0	0	0	0	0	0	0	0	0	0	5	1	0	0	0	0	0	0	0	0	0	0	0	0	0
Otu01539	67	Proteobacteria	100	Betaproteobacteria	100	Burkholderiales	100	Comamonadaceae	77	Comamonadaceae_unclassified	60	ACAGAGGGTGCGAGCGTTAATCGGATTTACTGGGCGTAAAGCGTGCGCAGGCGGTTTTGTAAGACTGTCGTGAAATCCCCGGGCTTAACCTGGGAATGGCGATGGTGACTGCAAGGCTAGAGTTTGGCAGAGGGGGATGGAATTCCGCGTGTAGCAGTGAAATGCGTAGATATGCGGAGGAACACCGATGGCGAAGGCAATCCCCTGGGCCTGCACTGACGCTCATGCACGAAAGCGTGGGGAGCAAACAG	0	0	0	0	5	0	0	0	0	0	0	0	0	0	0	0	0	0	0	0	0	0	0	0	0	0	1	0	0	0	0	0	0	0	0	1	0
Otu01541	67	Actinobacteria	100	Actinobacteria	100	Actinomycetales	100	Nocardioidaceae	100	Nocardioides	100	ACGTAGGGTGCGAGCGTTGTCCGGAATTATTGGGCGTAAAGGGCTCGTAGGCGGTTTGTCGCGTCGGGAGTGAAAACCCAGGGCTTAACTCTGGGCTTGCTTTCGATACGGGCAGACTAGAGGCATGCAGGGGAGAACGGAATTCCTGGTGTAGCGGTGAAATGCGCAGATATCAGGAGGAACACCGGTGGCGAAGGCGGTTCTCTGGGCATGTCCTGACGCTGAGGAGCGAAAGTGTGGGGAGCGAACAG	0	0	0	1	0	0	0	0	0	0	0	0	0	0	0	0	0	0	5	0	0	0	0	0	0	0	0	0	0	0	0	3	0	0	2	0	0
Otu01544	67	Proteobacteria	100	Betaproteobacteria	56	Burkholderiales	56	Burkholderiales_unclassified	56	Burkholderiales_unclassified	56	ACGTAGGGTGCAAGCGTTAATCGGAATTACTGGGCGTAAAGCGTGCGCAGGCGGCTTTGCAAGACAGATGTGAAATCCCCGGGCTCAACCTGGGAACTGCATTTGTGACTGTAGAGCTAGAGTACGGTAGAGGGGGATGGAATTCCGCGTGTAGCAGTGAAATGCGTAGATATGCGGAGGAACACCGATGGCGAAGGCAATCCCCTGGACCTGTACTGACGCTCATGCACGAAAGCGTGGGGAGCAAACAG	0	0	0	0	0	0	0	0	1	0	4	0	0	0	0	0	0	0	0	0	0	0	0	0	0	0	0	0	0	0	0	0	0	0	1	0	0
Otu01545	66	Firmicutes	100	Bacilli	100	Bacillales	100	Bacillales_unclassified	100	Bacillales_unclassified	100	ACGTAGGTGGCAAGCGTTATCCGGAATTATTGGGCGTAAAGCGCGCGTAGGCGGTTTCTTAAGTCTGATGTGAAAGCCCACGGCTCAACCGTGGAGGGTCATTGGAAACTGGGAAACTTGAGTGCAGAAGAGGAAAGTGGAATTCCATGTGTAGCGGTGAAATGCGTAGAGATGTGGAGGAACACCAGTGGCGAAGGCGACTCTCTGGTCTGTAACTGACGCTGAGGCGCGAAAGCGTGGGGAGCAAACAG	0	0	1	0	0	0	0	0	0	0	0	0	0	0	0	0	0	0	0	1	1	0	0	0	0	0	0	0	0	0	0	0	0	0	0	0	0
Otu01548	66	Actinobacteria	100	Actinobacteria	100	Actinomycetales	100	Geodermatophilaceae	100	Blastococcus	58	ACGTAGGGTGCAAGCGTTGTCCGGAATTATTGGGCGTAAAGAGCTCGTAGGCGGTTTGTTGCGTCGGCTGTGAAATCCCGAGGCTCAACCTCGGGTCTGCAGTCGATACGAGCAAACTAGAGTGTTGCAGGGGAGACTGGAATTCCTGGTGTAGCGGTGAAATGCGCAGATATCAGGAGGAACACCGGTGGCGAAGGCGGGTCTCTGGGCAACAACTGACGCTGAGGAGCGAAAGCGTGGGGAGCGAACAG	0	0	0	1	0	0	0	0	0	0	0	0	0	0	0	0	0	0	0	0	0	0	0	0	0	0	0	0	0	0	0	0	0	0	0	0	0
Otu01553	66	Bacteroidetes	100	Sphingobacteriia	100	Sphingobacteriales	100	Sphingobacteriaceae	100	Pedobacter	100	ACGGAGGGTGCAAGCGTTGTCCGGATTTATTGGGTTTAAAGGGTGCGTAGGCGGCCTGTTAAGTCAGGGGTGAAAGACGGTGGCTCAACCATCGCAGTGCCCTTGATACTGATGAGCTTGAATGGACTAGAGGTAGGCGGAATGTGACAAGTAGCGGTGAAATGCATAGATATGTCACAGAACACCGATTGCGAAGGCAGCTTACTATGGTGTCATTGACGCTGAGGCACGAAAGCGTGGGGATCAAACAG	0	0	0	0	1	0	0	0	0	0	0	0	0	0	0	0	0	0	0	0	0	0	0	1	0	0	0	0	0	0	0	2	0	0	0	1	0
Otu01555	66	Actinobacteria	100	Actinobacteria	100	Actinomycetales	100	Intrasporangiaceae	100	Phycicoccus	100	ACGTAGGGTGCGAGCGTTGTCCGGAATTATTGGGCGTAAAGAGCTTGTAGGCGGTTTGTCGCGTCTGCCGTGAAAATCCGAGGCTCAACCTCGGACTTGCGGTGGGTACGGGCAGACTAGAGTGTGGTAGGGGAGACTGGAATTCCTGGTGTAGCGGTGAAATGCGCAGATATCAGGAGGAACACCGATGGCGAAGGCAGGTCTCTGGGCCACTACTGACGCTGAGAAGCGAAAGCGTGGGGAGCGAACAG	0	0	0	3	0	0	0	0	0	0	0	0	0	0	0	0	0	0	0	0	0	0	0	0	0	0	0	0	4	0	0	0	0	20	0	0	0
[truncated: 1,460 more rows]
[truncated: 116 more columns]
